# Supplementary material for: Targeting WEE1 in ARID1A/TP53 Concurrent Mutant Colorectal Cancer by Exploiting R‐Loop Accumulation and DNA Repair Deficiencies
Source: Adv Sci (Weinh). 2025 Nov 30;13(9):e12074. doi: 10.1002/advs.202512074 (PMC12904052; doi:10.1002/advs.202512074)
Supplement: Supplementary file 4 — Supplemental Table 3 [file ADVS-13-e12074-s002.xlsx]

## Sheet: sgARID1A MK1775 vs DMSO
Table S3 mRNA screening results (MK-1775 versus DMSO in COLO205 ARID1A-KO cells)
Gene	log2FoldChange	Pvalue	FDR
HMGB1	-0.116693	0.000100837	0.00316084
ARF3	-0.135858	0.000101055	0.00316473
USP40	0.242506	0.000101263	0.00316834
BCOR	0.251816	0.000101445	0.00317111
FKBP3	-0.169418	0.000102621	0.00320387
UBC	-0.125265	0.000102682	0.00320387
POLD3	-0.224913	0.000103158	0.0032158
GINS4	-0.247085	0.000103328	0.00321814
CTSD	0.167117	0.000103725	0.00322754
SP3	0.145951	0.000104013	0.00323354
WNK1	0.1502	0.000104111	0.00323362
HNRNPD	-0.136886	0.000104649	0.00324736
PRRC2C	0.174673	0.000105001	0.00325314
HLA-A	0.164149	0.000105026	0.00325314
MAK16	0.313662	0.000105836	0.00327522
IGFBP4	-0.190633	0.000106241	0.00328476
PUS7	0.27416	0.000107603	0.00332386
MAPK8IP3	0.271553	0.000107803	0.00332505
RPL13A	0.125924	0.000107837	0.00332505
ID1	-0.523096	0.000108119	0.00333072
SEPT4-AS1	3.40308	0.000108258	0.00333197
ZMYND11	0.226503	0.000108668	0.00334155
SPRY2	-0.178495	0.000108883	0.00334516
PSEN2	0.415366	0.000109358	0.00335671
GGCT	-0.209081	0.000110563	0.00339062
ZC3H12D	-0.936201	0.000111082	0.00340332
LGALS1	-0.206505	0.000111203	0.00340332
DCTPP1	-0.21238	0.000111277	0.00340332
TMEM167B	0.301726	0.000111833	0.00341418
SS18L2	-0.403653	0.000111915	0.00341418
RPS18	0.140638	0.000111989	0.00341418
CASC3	0.166847	0.000112034	0.00341418
SLC43A1	0.373589	0.000112237	0.00341731
ZUFSP	0.41906	0.000113394	0.00344944
TEN1	1.49427	0.00011402	0.00346538
PLPBP	0.229644	0.000114767	0.00348496
KHNYN	-0.145098	0.000116561	0.00353629
AP3B1	-0.152141	0.000117862	0.00357255
ZNF441	0.748101	0.000120085	0.00363669
EPC2	0.355251	0.000120763	0.00365397
HYAL1	-0.658407	0.00012138	0.00366937
TMCO3	-0.169357	0.000122023	0.00368276
SRC	-0.196145	0.00012204	0.00368276
NCAPG2	-0.159207	0.000122652	0.00369796
AAMP	-0.180382	0.000123162	0.00371003
FAM83D	-0.258291	0.000123756	0.00372463
AC106795.2	0.415091	0.000123974	0.0037279
KIAA1551	0.292086	0.000124998	0.00375322
MTOR	0.23169	0.000125038	0.00375322
ARHGAP21	0.188802	0.000125639	0.00376795
TNS4	-0.121858	0.000126149	0.00377992
FN1	0.70642	0.000126934	0.00380007
CYP2S1	-0.371107	0.000127515	0.00381412
AC012651.1	0.75522	0.000128085	0.00382779
KLF5	-0.117484	0.000128407	0.00383406
CXCR1	-0.634507	0.000129168	0.00385337
Z83843.1	0.618911	0.000129413	0.00385729
NBEAP1	3.32757	0.000130229	0.00387821
DLGAP5	-0.228146	0.000130466	0.00388189
MPC2	-0.19829	0.000131481	0.00390865
YARS	0.134731	0.000131902	0.00391774
AC004448.1	0.230997	0.000133164	0.00394994
SLC25A36	0.181746	0.000133218	0.00394994
USP11	-0.270899	0.000133597	0.0039577
SLCO4A1	0.22682	0.000134802	0.00398871
OAT	-0.171814	0.000134878	0.00398871
FGF9	0.244791	0.000135605	0.00400673
KIFAP3	-0.309022	0.00013585	0.00401045
SLC7A11	-0.180657	0.00013702	0.00404149
TP73	-1.13268	0.000138947	0.00409479
ULBP1	0.618946	0.000139352	0.00410317
TRA2A	-0.191664	0.000139675	0.00410909
SNRPA	-0.192421	0.000139961	0.00411395
TMPRSS3	0.539353	0.000140426	0.00412407
DONSON	-0.269689	0.000143624	0.00421432
ATP5J2	-0.187058	0.000144274	0.00422977
SDC3	-0.521742	0.00014567	0.004267
TOPBP1	-0.146481	0.000146699	0.00428666
ANAPC1	0.170955	0.000146708	0.00428666
DDX46	-0.120727	0.00014672	0.00428666
FASN	-0.151818	0.000147861	0.00431631
EXOC1	0.178955	0.000149775	0.00436841
---	-0.383377	0.000150665	0.00439062
RIOK3	0.211257	0.000153186	0.00446026
PRSS12	-0.314523	0.000156355	0.00454862
MTRR	0.168994	0.000157325	0.00457292
C6orf106	-0.159266	0.000158482	0.00460044
SULT1B1	0.477211	0.000158542	0.00460044
RTKN2	-0.431717	0.000162714	0.00471744
INPP5D	0.195112	0.000163228	0.00472832
WDR60	0.373226	0.000163522	0.00473282
FAM89A	-0.36162	0.000163669	0.00473303
TBC1D8	0.225301	0.00016402	0.00473914
LINC00483	-0.254362	0.000164419	0.00474663
CREBRF	0.494952	0.000166127	0.00479188
ADIRF-AS1	2.68221	0.000168211	0.00484788
YTHDF1	0.169655	0.000168628	0.00485263
SCD5	-0.272904	0.000168662	0.00485263
MTMR6	0.166573	0.000169565	0.00487449
ETAA1	-0.29584	0.000169977	0.0048822
IFNAR2	-0.362285	0.000170816	0.00490216
IMPDH1	0.289421	0.000171089	0.00490584
PSMB6	-0.214491	0.00017147	0.00490987
GLG1	0.134948	0.000171726	0.00490987
THEM6	-0.257369	0.000171752	0.00490987
SERPINE2	0.639698	0.000171807	0.00490987
B3GALNT2	0.227262	0.000172418	0.00492319
MKRN2	0.294072	0.000172822	0.00492821
TCEA1	0.135427	0.000172884	0.00492821
ETFA	-0.141355	0.000173169	0.00493221
ITLN1	-3.4294	0.00017337	0.00493379
NCAPH2	-0.247173	0.000174789	0.00496906
DUSP3	0.315226	0.000174902	0.00496906
AKIRIN1	0.200784	0.000175842	0.00499159
UBXN2B	0.219695	0.00017655	0.0050075
SYK	0.182793	0.000177004	0.00501619
HCG18	0.292738	0.000178258	0.00504751
FOXC1	0.381363	0.000178789	0.00505835
PFN1	-0.141238	0.000179118	0.00506343
SMARCC2	-0.166669	0.000179557	0.00507163
S100A11	-0.14704	0.00018088	0.00510476
RPL3	0.131876	0.000182907	0.00515768
PPARGC1A	0.18821	0.000183457	0.00516888
ZBTB7C	0.195835	0.000183719	0.00517198
SERPINA1	3.35943	0.000184422	0.00518748
MDN1	0.255243	0.000184636	0.0051892
AC091167.8	1.63899	0.000185061	0.00519573
PRDM8	-0.619373	0.000185174	0.00519573
REEP6	-0.296379	0.000186828	0.0052378
NDRG3	-0.185965	0.000187214	0.0052443
CTNNB1	0.130172	0.000188426	0.00527391
POMT1	-0.295109	0.000188651	0.00527494
TMEM260	0.303019	0.000188864	0.00527494
GTF2H1	0.245172	0.000188928	0.00527494
GALM	-0.27495	0.000191496	0.00534053
GOLGA5	0.208868	0.000191592	0.00534053
COPS6	-0.179324	0.000192048	0.00534879
DTX4	-0.216748	0.000192203	0.00534879
TMA7	-0.234857	0.000193814	0.00538922
ACSS2	-0.419877	0.000194305	0.00539782
CLMN	-0.357155	0.000194494	0.00539782
SOX4	0.192119	0.0001946	0.00539782
TMEM139	-0.329499	0.000195025	0.00540257
SUCO	0.190892	0.00019509	0.00540257
TFRC	-0.13511	0.000195278	0.00540338
DSTN	-0.107203	0.000195581	0.00540737
ARHGAP11B	-0.24385	0.000196462	0.00542732
HDGFL2	-0.333723	0.000197008	0.00543797
PTPRK	-0.291054	0.000197446	0.00544563
MYO19	-0.155245	0.000200062	0.00551332
MTSS1L	-0.160467	0.000200579	0.00552307
BUB3	-0.157562	0.000201522	0.00554455
SOS1	0.244935	0.000204194	0.00561352
---	0.700112	0.00020444	0.00561573
PROSER2-AS1	3.29856	0.000205502	0.00564036
BSCL2	0.554294	0.000205886	0.00564634
VRK2	0.33544	0.000207366	0.00568234
SPAG5	-0.198101	0.000208112	0.00569819
VLDLR-AS1	1.58308	0.000209195	0.00572322
FMNL3	-0.520974	0.000210657	0.00575858
TCEAL3	-1.14293	0.00021119	0.0057685
POM121C	0.207818	0.000215988	0.00589054
BTBD1	0.161728	0.000216053	0.00589054
KDELC1	-0.501803	0.000216178	0.00589054
SPRR1A	-0.956799	0.000216861	0.00590442
SLC38A1	0.141124	0.000217605	0.00591995
FCF1	0.171201	0.000218886	0.00595001
TRIP11	0.251567	0.000219978	0.00597491
TACC3	-0.153451	0.000220848	0.0059907
HAUS4	-0.294272	0.000220911	0.0059907
CDCA7	-0.124933	0.000224594	0.00608571
ERBB3	-0.132847	0.000226607	0.00613536
DIAPH1	-0.115504	0.000227041	0.00614221
PROX1	0.193874	0.000227503	0.00614983
PLEKHH2	3.34559	0.00022769	0.00614998
PEX11B	-0.329882	0.000228951	0.00617912
C1orf21	-0.338149	0.000229289	0.00618334
ARHGAP5	0.154531	0.000231218	0.00623043
PHLDB1	-0.711237	0.000232247	0.0062508
COTL1	-0.133895	0.000232377	0.0062508
TTLL3	0.347254	0.000232526	0.0062508
SLC6A4	-1.05439	0.000233864	0.0062818
RBM27	0.200737	0.000237805	0.00638262
MPHOSPH10	0.230272	0.00023873	0.00640236
LTV1	0.28456	0.000239598	0.00641941
DNAJB6	0.167363	0.000239743	0.00641941
NET1	0.120549	0.000243552	0.00651627
TWNK	0.24314	0.000244899	0.00654714
LIPH	-0.241142	0.000247546	0.00661271
KIF21A	0.198683	0.00024785	0.00661562
TMEM135	-0.277397	0.000249802	0.00666251
---	-0.967703	0.000252906	0.00674
MPZL2	-0.179004	0.000254335	0.00677277
FLCN	0.262921	0.000254929	0.00678326
AKR1C2	0.1448	0.00025524	0.00678622
MCM3AP	0.162499	0.000255499	0.00678781
SLC16A14	0.614368	0.000257652	0.00683929
PPP1R13L	-0.340654	0.00025784	0.00683929
SF3B3	-0.142757	0.000258287	0.00684582
SMYD4	-0.273387	0.000260512	0.00689941
SELENBP1	-0.247148	0.000263947	0.00698494
CTSZ	0.171704	0.000264388	0.00699117
MAT2A	-0.115358	0.000264698	0.00699392
DNMT1	-0.140206	0.000266444	0.00703459
BDP1	0.196729	0.00026786	0.00706647
CENPN	-0.200665	0.000268487	0.00707752
SPRY4	-0.17809	0.000269177	0.0070902
TIGD7	3.3038	0.00027186	0.00715534
TRAF4	-0.176749	0.000272825	0.00717518
ZC3H7B	0.189509	0.000277407	0.00729004
PLEKHM1P1	0.251613	0.000280383	0.00736151
DGKA	-0.377395	0.00028056	0.00736151
ADAM32	1.04439	0.000282063	0.00739524
ACKR4	-0.542383	0.000282834	0.00740974
TRIM27	-0.222557	0.000283085	0.00741058
DCP2	-0.204001	0.000283871	0.00742543
JUND	-0.322279	0.000288374	0.00753743
DNAH12	1.05388	0.000290044	0.00757525
RBM19	0.225852	0.000290978	0.00759381
CDCA4	-0.347327	0.000292168	0.00761902
LYRM1	0.278008	0.000295476	0.00769938
C1orf35	-0.384423	0.000298409	0.00776985
BRCA1	-0.174422	0.000300031	0.00780608
MTHFD1L	0.183219	0.000302527	0.00786502
DUSP27	0.127195	0.000304389	0.00790404
LAMC2	0.213301	0.000304494	0.00790404
CHRAC1	-0.215044	0.000305397	0.00791942
CDC25B	-0.170574	0.000305552	0.00791942
FAM122C	0.384061	0.000306891	0.00794806
CAPN15	0.254358	0.000307902	0.00796816
ARHGAP23	0.328344	0.000309623	0.0080062
MIR1244-2	-0.358849	0.000309843	0.0080062
ANAPC11	-0.214806	0.000312671	0.00807313
NFE2L2	-0.157851	0.000313634	0.00809186
CLUAP1	0.379204	0.000314109	0.00809797
CEACAM1	-0.240535	0.000314591	0.00810424
IQCG	0.330253	0.000314935	0.00810695
SUPT6H	0.130708	0.000316982	0.00815346
FADS2	-2.11847	0.000317921	0.00817144
AC097662.1	1.84962	0.000318646	0.00818388
TSLP	-3.31617	0.000321224	0.00824387
COX11	-0.127951	0.000323545	0.00829715
GAB1	-0.558787	0.000325239	0.00833405
HSPA1B	-0.227495	0.000325474	0.00833405
HIST1H3E	1.0488	0.000327959	0.00839135
MGME1	-0.150024	0.000328499	0.00839884
HMGB1P5	-0.124773	0.000329765	0.0084227
OVOL1	-0.306822	0.000329928	0.0084227
EGLN2	-0.244925	0.00033059	0.00843328
POLE2	-0.260624	0.000334627	0.00852985
TOGARAM1	0.39004	0.000336172	0.00856281
SNHG20	0.355091	0.000337093	0.00857985
LDLR	-0.145489	0.000339566	0.00863204
LAPTM4B	-0.299759	0.000339745	0.00863204
DNAJB1	-0.117371	0.000339906	0.00863204
KIDINS220	0.201665	0.00034656	0.00879443
NCBP2	0.121423	0.000348115	0.00882732
SDCBP2-AS1	0.512034	0.000350912	0.00889161
C1orf43	0.130603	0.000351681	0.00890444
MGST2	-0.218629	0.000353489	0.00894356
TRIM59	-0.198089	0.000357839	0.00904689
FAM217B	-0.256437	0.000361453	0.00913146
RIMKLBP1	3.06503	0.000368337	0.00929846
FAM213A	-0.175352	0.000369001	0.0093083
ACP1	-0.116331	0.000370071	0.00932837
GALNT3	-0.147823	0.000371289	0.00935214
C16orf59	-0.46289	0.000371688	0.00935525
LINC01225	1.10306	0.000372529	0.00936947
ATP6V0A2	0.273222	0.000375932	0.00944807
SHMT1	-0.277244	0.00037627	0.00944958
ASAH1	0.208658	0.000382041	0.00958743
NEMP1	-0.214498	0.000382873	0.00959418
UGT8	-0.134316	0.000382875	0.00959418
NEK2	-0.173739	0.000383341	0.00959429
OTUD4	0.192002	0.000383444	0.00959429
LCLAT1	-0.180249	0.000384912	0.00962064
CEP70	-0.275056	0.000385064	0.00962064
PMEPA1	0.293114	0.000386077	0.00963888
COL20A1	3.08708	0.000386876	0.00965174
IGIP	-0.474128	0.000390224	0.00972242
YWHAE	-0.124208	0.000390281	0.00972242
C1orf189	3.25539	0.000390929	0.0097314
ZNF860	0.323085	0.00039634	0.00985889
TUBGCP6	0.269557	0.000396842	0.00985921
FER1L4	-0.277489	0.000397124	0.00985921
AL355863.1	-3.09962	0.000397224	0.00985921
QRSL1	0.280095	0.000398071	0.00987304
TCN2	-0.373574	0.000398536	0.00987736
WDFY2	0.302768	0.000402439	0.00996682
LTN1	0.176132	0.00040306	0.00997444
TNIP2	0.292594	0.000403334	0.00997444
WASHC4	0.188279	0.000406999	0.0100476
UBR2	0.127428	0.000407159	0.0100476
PKM	-0.137491	0.000407179	0.0100476
EIF6	-0.152958	0.00040897	0.0100845
KMT2D	0.217188	0.000411999	0.0101518
PPP4R4	3.2199	0.000414552	0.0102073
NXT1	-0.323116	0.000415783	0.0102302
KIF15	-0.254592	0.000417064	0.0102543
AC118344.2	0.662424	0.000417477	0.010257
GPATCH8	0.159715	0.00041795	0.0102612
RABGGTB	0.182643	0.000424012	0.0104025
TRIM32	-0.29508	0.000427113	0.0104711
TNIP1	-0.249406	0.000436245	0.0106872
NCAPG	-0.170158	0.000439788	0.0107663
CYB5B	-0.143538	0.00044177	0.010807
USP8	0.153445	0.000442098	0.0108072
RSL1D1	0.121065	0.000443045	0.0108226
PSME4	0.150439	0.000446355	0.0108956
ARRB1	-0.252285	0.000446865	0.0108972
MRPL32	-0.253352	0.000447154	0.0108972
PRDM15	0.332789	0.000447381	0.0108972
SKAP2	-0.172498	0.000447958	0.0109034
DCAF4L1	0.726192	0.000449714	0.0109383
KDELR2	-0.137701	0.000450308	0.0109449
PDE6B	-3.11899	0.000456138	0.0110787
NEK3	0.20011	0.000457833	0.0111119
RAB11B	-0.276913	0.000460521	0.0111692
PPRC1	0.244597	0.000464254	0.0112517
ARID4B	0.227926	0.000468034	0.0113352
RBM25	0.116495	0.000470969	0.0113982
PNPT1	0.162286	0.000477844	0.0115563
LIMA1	-0.115993	0.000478706	0.0115642
COPB2	0.120988	0.000478978	0.0115642
PET100	-0.291336	0.000479188	0.0115642
C1orf226	-0.283259	0.000482646	0.0116393
NUF2	-0.198534	0.000484915	0.0116784
RPS27L	-0.242258	0.000484953	0.0116784
PCNX2	0.326894	0.000486973	0.0117187
TRIP12	0.152416	0.000490245	0.0117891
OSBPL7	-0.432928	0.000491851	0.0118194
ZNF564	-0.474958	0.000498236	0.0119644
RABEP1	0.186697	0.000499849	0.0119946
NEMF	0.185165	0.000500252	0.0119958
MDH2	-0.13577	0.000503448	0.0120639
NANP	-0.20593	0.00050503	0.0120933
EIF4E2	-0.154733	0.000506421	0.0121181
ANKRD10	0.122163	0.000508617	0.0121621
ANK2	2.66056	0.000509038	0.0121636
CENPH	-0.17125	0.000509911	0.0121759
SERPINH1	0.318912	0.000510713	0.0121865
CAVIN1	0.853706	0.000511748	0.0121943
ZNF207	0.12402	0.000511759	0.0121943
SLC2A12	-0.184496	0.000512739	0.0122091
C5orf30	-0.419645	0.000513801	0.0122258
ABHD3	-0.267289	0.000515198	0.0122466
AC138894.1	1.32206	0.000515395	0.0122466
SLC25A10	-0.28098	0.00051725	0.0122821
ENC1	0.157915	0.000517827	0.0122872
ANKS4B	-0.219202	0.000518317	0.0122902
MSANTD1	3.10742	0.000521993	0.0123688
GUSB	-0.220108	0.000530101	0.0125521
CETN3	-0.237134	0.000532058	0.0125897
NCOA6	0.176728	0.000544943	0.012879
IER3IP1	-0.232322	0.000545317	0.012879
SGK1	0.574556	0.000545749	0.012879
AGPAT2	-0.181814	0.000545965	0.012879
MRPS28	-0.224968	0.000546178	0.012879
LATS2	0.531855	0.000551241	0.0129893
DDB2	-0.272957	0.000551941	0.0129968
PPFIBP2	0.465749	0.000553039	0.0130137
DHCR24	-0.10267	0.0005546	0.0130414
RAB30	0.325873	0.00055614	0.0130685
CU633906.1	-0.276077	0.00055797	0.0131025
MRPL36	-0.329811	0.000567029	0.013306
ZNF287	2.81641	0.000569615	0.0133573
KLHDC3	-0.258036	0.00057	0.0133573
CRYL1	-0.184311	0.000571293	0.0133783
ARPC2	-0.110046	0.000572555	0.0133987
UQCC2	-0.297343	0.00057765	0.0135086
---	3.11139	0.000579983	0.0135538
FAM161A	-0.536575	0.000582062	0.0135931
AC124067.4	0.235169	0.000583569	0.0136189
C6orf120	-0.366705	0.000588811	0.0137194
LSS	-0.222557	0.000588812	0.0137194
VWA8	0.13771	0.000589087	0.0137194
CHIC1	0.410773	0.000591826	0.0137737
PEBP1	-0.13644	0.000592258	0.0137744
ZNF655	0.228079	0.000594258	0.0138028
MRPL37	-0.177917	0.000594292	0.0138028
MR1	0.27257	0.000595827	0.013829
PC	-0.337677	0.000599362	0.0139015
LINC00271	0.672885	0.000600545	0.0139124
CRCP	-0.157632	0.000600648	0.0139124
ISOC1	-0.221391	0.000601808	0.0139297
SPATA13	0.124669	0.000603215	0.0139528
FKBP14	0.422333	0.000609477	0.014088
GNA15	-0.502635	0.000613455	0.0141703
AGT	-0.31539	0.000614685	0.0141891
ADCY6	-0.235754	0.000615356	0.014195
ORC6	-0.225869	0.000615978	0.0141997
ACBD5	0.235789	0.000617389	0.0142226
CHD7	0.199935	0.000623372	0.0143507
KLF13	0.155703	0.000631466	0.0145021
MZT1	-0.140734	0.00063147	0.0145021
COPA	0.12083	0.000631509	0.0145021
CALHM3	-0.613633	0.000631658	0.0145021
ZNF280D	0.231451	0.000633213	0.014528
VIRMA	0.152095	0.000634004	0.0145363
CCNB1	-0.111251	0.000635073	0.014551
SIN3B	0.337493	0.000643099	0.0147185
SNX4	-0.197034	0.000643247	0.0147185
PAICS	-0.098059	0.000644768	0.0147433
DTX2	-0.191706	0.000646153	0.0147651
PSMA3-AS1	0.204606	0.000647754	0.0147917
UCK2	-0.110017	0.000649004	0.0148103
DDB1	-0.100447	0.000649708	0.0148164
PSMA7	-0.130688	0.000650413	0.0148225
AC012213.2	3.07764	0.00065191	0.0148467
PACSIN3	-0.586086	0.00065574	0.0149239
NOL8	0.196936	0.000656477	0.0149307
PTGES3	-0.0987988	0.000657684	0.0149481
SLC25A40	-0.251093	0.00065916	0.0149717
TGOLN2	0.108584	0.000660521	0.0149926
MFSD2A	-0.522441	0.000665713	0.0151003
ZKSCAN1	0.17247	0.000666237	0.0151021
ESD	-0.11502	0.000668996	0.0151545
PRRG4	-0.216483	0.000670501	0.0151785
FAM208A	0.152159	0.000671157	0.0151833
SP6	-0.28489	0.000671951	0.0151911
MMS22L	-0.238292	0.000675503	0.0152569
ING1	-0.241864	0.000675758	0.0152569
PRDM2	0.236083	0.000676822	0.0152707
ACAA2	-0.192343	0.00068051	0.0153405
AKAP1	-0.114664	0.000680817	0.0153405
GALNT10	0.254241	0.000682008	0.0153571
MT-TS2	-0.391412	0.000693981	0.0156164
CHD6	0.19872	0.000695424	0.0156385
RDH13	-0.385857	0.000697879	0.0156834
MINDY1	-0.252213	0.000698676	0.0156909
GLRX5	-0.208297	0.000705018	0.0158229
ARL9	3.13398	0.00070735	0.015862
LRRC37A4P	0.231141	0.000707697	0.015862
NDC80	-0.288062	0.000710142	0.0159063
ZDHHC3	-0.160315	0.000711395	0.0159184
HIST1H2BC	0.727688	0.000711617	0.0159184
DMAC1	-0.255443	0.000712658	0.0159312
PEX1	-0.183792	0.000714735	0.0159632
CENPF	-0.119412	0.000715029	0.0159632
CCDC18-AS1	0.428711	0.00071677	0.0159916
C11orf80	-0.412603	0.000718053	0.0160044
ABHD11	-0.282196	0.000718416	0.0160044
MRPL27	-0.218522	0.000718758	0.0160044
KCNJ2	-0.443664	0.000719429	0.0160088
CTSB	-0.110805	0.000729897	0.0162311
JMJD7	-0.851428	0.000731019	0.0162455
SBDSP1	0.434761	0.000731673	0.0162494
NAXD	0.148496	0.00073263	0.0162533
ADAR	0.106676	0.000732807	0.0162533
CDC42EP4	-0.138609	0.000736555	0.0163258
MISP3	-0.349183	0.000745916	0.0165225
ICAM4	-2.68086	0.000747384	0.0165442
BMS1P2	0.934681	0.000748587	0.01656
PTK6	0.315145	0.000750962	0.0166018
EFHD2	-0.171709	0.000753515	0.0166474
ZNF547	-1.36967	0.000755587	0.0166823
RMI1	-0.19676	0.000757599	0.0167159
MT-TI	-0.493621	0.000759601	0.0167492
FN3KRP	-0.24826	0.000760546	0.0167591
TNKS2	0.164752	0.000762601	0.0167935
CLDN18	-1.79543	0.000764117	0.016816
GINS3	-0.321202	0.000769284	0.0169188
FSD1L	0.837443	0.000770878	0.0169429
RGL3	0.556317	0.000775762	0.0170392
KAZN	0.993105	0.000777961	0.0170764
CCT6A	0.122809	0.000778831	0.0170845
PLP2	-0.223431	0.000782365	0.0171451
IFT22	-0.395448	0.000782604	0.0171451
BCLAF3	0.39933	0.000787948	0.0172428
SFXN1	-0.116797	0.000788076	0.0172428
SUPT5H	0.169794	0.000790473	0.0172818
CHD2	0.127319	0.000790893	0.0172818
ZCCHC7	0.279729	0.000791385	0.0172818
ZCCHC14	0.210242	0.000792329	0.0172913
TMPRSS13	-0.530338	0.000802754	0.0174972
AC106028.3	-1.25661	0.000802794	0.0174972
WDR45B	0.135524	0.000804757	0.0175287
ZKSCAN4	-0.562635	0.000805456	0.0175327
OIP5	-0.250023	0.000806893	0.0175528
USP24	0.165435	0.000809403	0.0175961
TBC1D15	-0.197903	0.000810571	0.0176102
NUDT1	-0.320361	0.000812371	0.017638
NCOR1	0.12543	0.00081445	0.0176719
BCL2L15	-0.1717	0.000816274	0.0177002
PYGO2	-0.187403	0.000817571	0.017717
HIST1H2BN	1.01519	0.000823651	0.0178374
RNF169	-0.216642	0.000828545	0.0179319
AC124944.3	0.411662	0.000832516	0.0180064
SYPL1	-0.110023	0.00084391	0.0182412
NEAT1	0.119199	0.000846763	0.0182913
KIAA1211L	0.438235	0.000847576	0.0182972
SCAND2P	0.497569	0.000848788	0.0183013
MTURN	-0.347583	0.000848845	0.0183013
TMCC1	-0.243288	0.00085891	0.0185066
ACO1	-0.199558	0.000862287	0.0185676
GALNT7	0.19163	0.000870538	0.0187334
MED13	0.1602	0.000871373	0.0187376
PSMC2	-0.146878	0.000871835	0.0187376
NOC3L	0.210593	0.000874389	0.0187806
FAM110A	-0.41487	0.000876864	0.0188218
C22orf24	2.56883	0.000880217	0.0188819
MIPEP	0.174285	0.000887117	0.0190179
PIGX	-0.216097	0.000888399	0.0190334
MAN2C1	0.216872	0.000894008	0.0191415
FAM102B	-0.180449	0.000905012	0.0193649
TMEM19	-0.253449	0.000910475	0.0194577
LSM4	-0.162135	0.000910653	0.0194577
AC124798.1	-0.308608	0.00091107	0.0194577
PGM2	-0.208326	0.000916108	0.019548
LGALS8	0.177924	0.000916447	0.019548
DFNB59	1.49724	0.000918448	0.0195784
GOLGA3	0.188041	0.000921813	0.0196378
RASGEF1B	-0.34502	0.000923444	0.0196602
TNRC6A	0.201144	0.000926425	0.0197113
AC245140.2	0.590358	0.000936486	0.0199129
GGA3	0.185404	0.000939772	0.0199703
RICTOR	0.170841	0.00094395	0.0200466
TUBA4A	-0.147868	0.000949326	0.0201481
LINC01184	0.230828	0.000950736	0.0201655
PHF12	0.220155	0.000953929	0.0202206
PAM	0.192162	0.000958107	0.0202965
TRMO	0.332177	0.000965628	0.020443
AC005077.4	-0.696028	0.000971314	0.0205506
AL157935.1	1.59303	0.000972186	0.0205563
SNRNP70	-0.178398	0.000973888	0.0205794
FBXO30	0.335108	0.000974664	0.020583
KEAP1	-0.213232	0.00097949	0.0206721
NFATC2IP	-0.166639	0.000980783	0.0206793
CHD4	0.100393	0.00098105	0.0206793
SET	0.109809	0.000982802	0.0207034
NAA60	0.252453	0.000984771	0.0207321
ZNF781	-1.91783	0.000988701	0.0208019
RABL2A	0.30807	0.000992193	0.0208624
SKA1	-0.271726	0.000995202	0.0209041
ERN2	0.227263	0.000995405	0.0209041
PGPEP1	-0.248406	0.000998359	0.0209532
FAM225B	0.581887	0.00100495	0.0210785
GBF1	0.155161	0.00100809	0.0211314
EGLN1	0.208103	0.00100981	0.0211544
CSTB	-0.141758	0.00101059	0.0211577
TOB1	-0.107514	0.00101341	0.0211961
MAP3K5	-0.151759	0.00101411	0.0211961
HIST1H4E	1.22675	0.0010143	0.0211961
MCU	-0.143171	0.0010228	0.0213605
MALL	-0.214957	0.00102596	0.0214135
CU638689.4	-0.414954	0.00102874	0.0214583
PIAS1	-0.191049	0.00103082	0.0214884
UACA	-0.149008	0.00103467	0.0215555
HAUS7	-0.462395	0.00103687	0.0215882
KIF2A	0.178632	0.00104015	0.021643
GCHFR	-0.355298	0.00104685	0.0217692
MTERF2	-0.398146	0.00104804	0.0217806
RIOK2	0.21964	0.00104885	0.0217843
EPS15	-0.181672	0.00104964	0.0217872
CDK4	-0.150542	0.00105265	0.0218365
PLEKHD1	-1.06136	0.00106407	0.0220521
EEF1A1	0.168191	0.00106458	0.0220521
HADHA	-0.11037	0.001065	0.0220521
TBC1D31	-0.216447	0.00106572	0.0220536
HMGXB3	0.183102	0.00106962	0.0221208
PARP12	0.230628	0.00107341	0.0221858
MIA3	0.167332	0.0010779	0.022265
CRTAP	-0.217257	0.00108351	0.0223674
FAM3B	-0.243762	0.00108448	0.0223738
STOM	-0.237869	0.00108781	0.0224288
PMAIP1	-0.252749	0.00109093	0.0224795
CAPN8	-0.19995	0.00109192	0.0224863
ZNF195	0.152382	0.00109324	0.0224998
MYC	-0.178071	0.00109426	0.0225072
PDK2	-0.364555	0.00109537	0.0225164
TPM2	-0.208764	0.00111093	0.0228225
MAP3K6	-0.664015	0.00112005	0.0229959
HIGD2A	-0.257361	0.00112437	0.0230707
CDS2	-0.173707	0.00112579	0.0230859
SERPINB5	0.129879	0.0011284	0.0231248
DLGAP1-AS2	-0.300341	0.00112905	0.0231248
CCDC12	-0.298104	0.00113336	0.023199
CD99	-0.199806	0.00113542	0.0232202
WT1	-0.337775	0.00113576	0.0232202
DGKG	-0.444312	0.00114316	0.0233575
KAT6B	0.241218	0.00114798	0.0234418
LINC02001	-0.439026	0.00114924	0.0234535
IDI1	-0.139448	0.00115088	0.0234729
SERPINA3	1.00654	0.001152	0.0234776
LANCL2	0.275158	0.00115296	0.0234776
SRGAP2B	-0.321822	0.00115319	0.0234776
MAD2L1	-0.135952	0.00115613	0.0235174
KLHDC2	-0.209636	0.00115653	0.0235174
PSIP1	-0.209223	0.0011581	0.023534
YWHAQ	-0.100738	0.00115873	0.023534
NDUFB4	-0.157979	0.00116019	0.0235497
PPIF	-0.138074	0.00116428	0.0236126
MED1	0.152053	0.00116468	0.0236126
LINC02331	0.366997	0.00117052	0.0237169
MDS2	-2.9243	0.00117399	0.0237657
LBHD1	0.310367	0.00117433	0.0237657
CCDC91	0.370905	0.00117606	0.0237865
CORO1C	-0.112065	0.00117711	0.0237936
AL391834.1	-1.84487	0.00117853	0.0238081
FYN	0.275625	0.00118037	0.0238312
NOMO1	0.137722	0.00118154	0.0238405
CKS1B	-0.145614	0.0011843	0.023882
UBLCP1	0.269439	0.00118744	0.0239312
PLEKHG4	0.225386	0.00119247	0.0240183
PLK4	-0.243859	0.00119595	0.0240742
PI4K2A	-0.294948	0.00120722	0.0242866
EMC3-AS1	-0.569719	0.00120919	0.0243118
CU633967.1	-0.22607	0.0012121	0.0243561
UGGT1	0.131433	0.00121474	0.0243947
CDA	-0.36568	0.00122193	0.0245223
KATNAL1	-0.392425	0.00122256	0.0245223
ERH	-0.152243	0.00122326	0.0245223
TSEN34	-0.302365	0.00122528	0.0245482
SREK1	0.140029	0.0012332	0.0246923
CBX5	0.144578	0.00124353	0.0248845
WDR11	0.140105	0.00125303	0.0250598
OR5BA1P	3.0354	0.00125531	0.0250908
HSD17B4	-0.134643	0.0012586	0.0251416
CD109	-0.207042	0.00126024	0.0251596
PIP4K2B	0.181131	0.00126142	0.0251685
PIAS3	-0.25206	0.00126517	0.0252285
TRIP13	-0.177902	0.00127012	0.0253122
GABPB1-AS1	0.213906	0.00127439	0.0253824
KIF14	-0.172986	0.00127769	0.0254332
MARK3	0.197953	0.00128678	0.0255992
LINC00511	0.143215	0.00129375	0.0257139
CD47	-0.172946	0.00129406	0.0257139
GNPTG	0.261854	0.00129771	0.0257714
RPL10	0.117204	0.00131298	0.0260594
RNFT2	-0.662507	0.00131799	0.0261435
GTPBP4	0.122802	0.00132021	0.0261723
MT-TH	-0.379352	0.00132257	0.0262038
CCNI2	-0.249851	0.00132992	0.0263341
TJP3	-0.323599	0.0013314	0.026348
USP37	-0.324162	0.00133266	0.0263576
POC1A	-0.306581	0.00133398	0.0263685
FAM96B	-0.302623	0.00133721	0.0264169
ORAI2	-0.293792	0.00134462	0.0265478
TFDP1	-0.130497	0.00134552	0.0265502
ADCY9	-0.528012	0.00134913	0.0266001
HSPA2	-0.621081	0.00134962	0.0266001
PIGU	-0.220136	0.00135271	0.0266303
PEX13	-0.192904	0.00135271	0.0266303
TBC1D2	-0.536547	0.00135836	0.0267259
PLXNA2	0.196458	0.00136521	0.0268451
DRAM1	1.54335	0.00137992	0.0271187
DHRS1	-0.369245	0.00138134	0.0271311
TRAPPC3	-0.180189	0.001383	0.0271478
VPS8	0.203378	0.00138529	0.0271771
DDX39A	-0.136398	0.00138771	0.0272088
AMACR	0.212505	0.00138925	0.0272233
PGM3	-0.223303	0.00139115	0.0272373
PSMC3IP	-0.335478	0.00139156	0.0272373
C9orf3	0.251652	0.00140329	0.027451
ARRB2	-0.246808	0.00140725	0.0275126
GDAP1	0.352421	0.00140894	0.0275298
MDFI	-0.213592	0.00141046	0.0275436
FXYD3	-0.417949	0.0014118	0.0275539
TLK2	0.222961	0.0014127	0.0275557
AKT2	-0.134909	0.00141895	0.0276618
VDAC1	-0.117763	0.00142066	0.0276792
ZNF250	-0.705704	0.001424	0.0277284
IL20RA	-0.1404	0.0014331	0.0278896
KCTD14	-0.382344	0.00143414	0.0278938
RB1CC1	0.159496	0.00143715	0.0279365
CMTM3	1.87251	0.00143952	0.0279665
SPIN3	0.238816	0.00144176	0.0279939
AC093323.1	-0.28629	0.00144304	0.0279959
CASP10	-0.295638	0.00144351	0.0279959
GOLGA8A	0.280322	0.00144506	0.0280101
CBSL	-0.623591	0.00144644	0.0280208
ABTB2	-0.226277	0.00145317	0.0281352
LINC01511	1.7961	0.00145622	0.0281782
ZNF721	0.300519	0.00145958	0.0282272
APC	0.221739	0.0014695	0.0283889
CU634019.1	-0.255833	0.00146986	0.0283889
MFSD6	0.203355	0.00147151	0.0283889
CCT6B	1.28341	0.00147196	0.0283889
TEAD3	-0.471705	0.00147212	0.0283889
AL138689.1	0.95496	0.0014751	0.0284301
HSBP1	-0.153768	0.00148532	0.028611
BAX	-0.217936	0.00148893	0.0286513
ERBIN	0.114795	0.00148974	0.0286513
ABCE1	0.113645	0.00149009	0.0286513
RAB27B	-0.494822	0.00149143	0.0286513
HNRNPA0	0.114824	0.00149163	0.0286513
PLEKHB1	0.340815	0.00149567	0.0287126
DNM1	-0.232013	0.00149765	0.0287345
TMEM184A	0.422516	0.00150763	0.0289017
SAP30L-AS1	0.722269	0.00150807	0.0289017
PAQR4	-0.341244	0.00152545	0.0292182
GPR19	-0.586187	0.00153349	0.0293542
KIAA1524	-0.181429	0.00153427	0.0293542
NOS2	-0.536422	0.00153659	0.029382
IL6ST	0.226058	0.00153845	0.029401
UQCRH	-0.114999	0.00154048	0.0294233
ORMDL2	-0.223039	0.00154693	0.0295298
CFLAR	0.170093	0.00155237	0.0296095
PRKCA	-0.135812	0.00155284	0.0296095
SPINT2	-0.123494	0.00155548	0.0296431
SRSF7	-0.10764	0.00155744	0.0296637
SLC20A1	-0.136279	0.00156373	0.029767
XPO1	0.115373	0.00157215	0.0299105
PFDN1	-0.204179	0.00158146	0.0300708
DCAF7	-0.11263	0.00158772	0.0301729
RAC2	-0.254346	0.00159081	0.0302148
COG3	0.133596	0.00159331	0.0302452
GARS	0.11593	0.00159544	0.030265
HYKK	-0.435403	0.00159613	0.030265
DDX5	0.107436	0.00159845	0.0302921
GBP3	-0.280959	0.00160137	0.0303305
WBP2	-0.188772	0.00160339	0.0303518
AKAP11	0.128398	0.00160429	0.0303519
FANCC	-0.244673	0.00160889	0.0304221
PSMG3-AS1	0.833345	0.00161238	0.0304712
FBRSL1	0.245868	0.00161816	0.0305458
ZMAT1	1.83301	0.00161886	0.0305458
ETS1	-0.368994	0.00161903	0.0305458
HSD17B12	0.119381	0.00163106	0.0307557
CS	-0.089686	0.00163278	0.0307711
SLC35G1	0.45841	0.0016348	0.0307856
ARL5A	0.14388	0.00163536	0.0307856
PHF14	0.175583	0.00163845	0.0308266
WEE1	-0.189285	0.00164323	0.0308995
RELT	-0.471589	0.0016456	0.0309269
MCPH1	0.287053	0.00164836	0.0309616
ANXA5	0.135714	0.00166438	0.0312452
AL139407.1	1.60043	0.00166685	0.0312743
EXOC3	0.178155	0.00167403	0.0313918
HSP90AB1	0.110183	0.00167687	0.0314226
SNRPD2	-0.137959	0.00167773	0.0314226
DHX36	0.133028	0.00167845	0.0314226
RAB11FIP2	0.300576	0.00168012	0.0314366
CFAP70	0.483714	0.00168218	0.0314578
ETS2	0.128991	0.0016941	0.0316632
RBM6	0.179669	0.00169596	0.0316654
LINC00174	0.430152	0.00169608	0.0316654
EYA3	-0.197189	0.00170295	0.0317763
HILPDA	-0.499468	0.00172389	0.0321494
Z97055.2	-2.14088	0.00172488	0.0321501
ARHGDIG	0.997666	0.00172783	0.0321875
RBM22P2	2.26559	0.00173291	0.0322644
CIB1	-0.161083	0.00173745	0.0323312
DOK4	-0.230827	0.00173842	0.0323315
LINS1	0.304426	0.00175245	0.0325746
COA3	-0.214525	0.00175932	0.0326844
TMEM87B	0.203006	0.00176523	0.0327724
GPR157	-0.234879	0.00176598	0.0327724
SNX5	-0.0961242	0.00177193	0.0328648
DNAJC27-AS1	2.79692	0.00177812	0.0329518
CHRM5	2.69544	0.00177856	0.0329518
NBN	0.124854	0.00178208	0.0329991
SMARCE1	0.13289	0.0017833	0.0330036
RCC1	0.12163	0.00178626	0.0330405
---	2.94646	0.00178823	0.0330588
PRKX	-0.174097	0.00178991	0.0330719
ZMYM5	0.247774	0.00179513	0.0331446
SEC24D	0.152594	0.00179579	0.0331446
PGBD2	-0.426486	0.00181266	0.0334378
SNRPG	-0.191128	0.0018198	0.0335508
LINC00930	3.00308	0.00182076	0.0335508
DAZAP1	-0.11583	0.00182317	0.0335555
AL133352.1	-0.805748	0.00182378	0.0335555
FBXW8	0.376729	0.00182398	0.0335555
SAMD10	-0.339373	0.00182586	0.0335719
PKNOX1	0.225874	0.0018309	0.0336465
PSMB3	-0.130351	0.00184643	0.0338964
KDM7A	0.224508	0.0018465	0.0338964
TPP1	0.156747	0.00185803	0.0340897
PUM1	0.148757	0.00186197	0.0341208
HEMK1	0.300754	0.001862	0.0341208
DCTD	0.176089	0.00186274	0.0341208
DDR1	-0.127035	0.00187529	0.0343321
BIN1	-0.13901	0.00187767	0.0343451
NABP1	0.327311	0.00187802	0.0343451
AL021068.1	0.659281	0.00189628	0.0346426
MLH1	-0.210669	0.00189633	0.0346426
PYCARD	-0.412168	0.00190915	0.0348582
SEL1L3	0.125242	0.00191243	0.034868
CD151	-0.186362	0.00191245	0.034868
SPATA5	-0.307367	0.00191277	0.034868
DAB1	-0.695239	0.0019161	0.03491
MARVELD3	-0.266776	0.00191827	0.0349308
AC007405.1	0.654989	0.00191966	0.0349374
SLCO1B7	-3.20337	0.00192264	0.0349728
ATP5G1	-0.149516	0.00192591	0.0350137
FAM83E	-0.297596	0.00192755	0.0350248
OGDH	0.132167	0.00194202	0.0352365
UBAP2L	0.122506	0.00194248	0.0352365
FBXO4	0.340389	0.00194292	0.0352365
RFX8	0.27973	0.00194335	0.0352365
BTBD11	-0.828741	0.00194575	0.0352611
PDIA4	-0.0901552	0.00194851	0.0352923
HYAL2	-0.449541	0.00195729	0.0354325
GGACT	0.368543	0.00197295	0.0356969
EDN3	-2.95119	0.00198191	0.0358399
LZTS3	-0.341144	0.00200134	0.036172
AL627171.2	1.04573	0.00201487	0.0363973
C2orf68	-0.214908	0.00201802	0.0364347
BTG1	-0.131427	0.00202245	0.0364953
ANKFY1	0.16568	0.00203067	0.0366243
MRPS31	-0.146748	0.00203528	0.0366879
KLHL36	-0.140313	0.00203963	0.0367468
PFKM	-0.195624	0.00204087	0.0367497
PLPP5	0.227175	0.0020483	0.036864
PIDD1	-0.496374	0.00205069	0.036872
POLR1B	0.164146	0.00205092	0.036872
NPIPB13	0.401696	0.0020552	0.0369294
---	3.05946	0.00206579	0.0371001
CEACAM5	0.232241	0.00206799	0.03712
AL596223.2	-2.78971	0.00206987	0.0371209
DYNC1H1	0.155697	0.00207046	0.0371209
PGRMC1	-0.119617	0.00207132	0.0371209
RNASEH1	0.166516	0.00207961	0.0372379
ZNF214	-0.584613	0.00208004	0.0372379
LRRC14	-0.346216	0.00208272	0.0372663
RPS4X	0.103065	0.00208392	0.0372682
RBP4	-3.09075	0.00209193	0.0373918
RXRA	-0.172303	0.00209975	0.0375118
VPS72	-0.191563	0.00211747	0.0378013
ACOT13	-0.206624	0.00211818	0.0378013
KLF2	-0.361287	0.00212499	0.0379029
PARP1	-0.101532	0.00213046	0.0379806
SLC6A9	0.422622	0.0021344	0.0380307
SH3PXD2A	-0.146298	0.00213996	0.0381099
C5orf24	-0.153242	0.00214957	0.038261
CTSL	0.684152	0.00215429	0.0383249
CNOT9	-0.147919	0.00216373	0.0384728
SMARCA5	0.107335	0.00217261	0.0386005
GLB1L2	-0.161703	0.00217319	0.0386005
EMC1	0.165295	0.00218293	0.0387533
RPS6KA2	0.323692	0.00218614	0.0387819
DSCR3	-0.152747	0.00218683	0.0387819
NDUFAF4P1	2.93849	0.00219289	0.0388692
SRP19	0.193752	0.00219617	0.0389071
SNRNP35	-0.360753	0.00220895	0.039113
SNRPA1	-0.118168	0.00221373	0.0391772
IGFBP2	-0.165595	0.00221534	0.0391853
CCNL1	0.117689	0.0022185	0.0392209
AC008770.3	-2.34852	0.00222444	0.0393054
HAS3	-0.24116	0.00222669	0.0393246
HARS2	0.184228	0.00223064	0.039374
COL4A2-AS2	2.91997	0.0022926	0.0404467
AC112777.1	-0.539309	0.00230527	0.040639
MT1G	0.731066	0.00230589	0.040639
SLC38A4	2.88393	0.00232377	0.0409119
CNOT8	-0.200432	0.00232379	0.0409119
SRF	0.251187	0.00232541	0.0409192
TMEM258	-0.250034	0.00233355	0.0410413
STIL	-0.180147	0.00233531	0.0410509
CLPB	-0.166528	0.00233708	0.0410608
TEX10	0.166428	0.00235389	0.0413348
GUSBP9	0.920346	0.0023691	0.0415804
TMPO-AS1	-0.541701	0.00237158	0.0416025
GPX3	-0.498604	0.0023856	0.0418267
MRPL57	-0.165971	0.0023881	0.041849
AC063950.1	2.88293	0.00239613	0.041968
CLDND1	-0.184912	0.00239919	0.0420001
RUNX3	-0.410031	0.00240248	0.0420359
SLC9A7	-0.162069	0.00240379	0.0420373
MTX1	-0.191247	0.00241042	0.0421315
EIF3J	0.12999	0.00242668	0.0423828
FOXJ3	0.144561	0.00242729	0.0423828
UNC45A	-0.169267	0.00242952	0.0423999
ZCCHC17	-0.235831	0.00243173	0.0424167
SLC37A4	-0.186895	0.00243459	0.0424447
FURIN	-0.158522	0.0024405	0.0425261
TMEM192	0.317807	0.00244408	0.0425666
DSG3	0.987547	0.00245228	0.0426876
CCNI	-0.125162	0.00245374	0.042691
HIGD1A	-0.12707	0.00245504	0.0426918
TDG	-0.152881	0.00246402	0.0428261
RAD51AP1	-0.219268	0.00246764	0.042867
CDKN1B	-0.202285	0.00246953	0.042878
PTPN12	0.146309	0.00248267	0.0430719
IMPA1	0.228167	0.00248324	0.0430719
WDR12	0.160001	0.0024917	0.0431811
TMEM186	-0.292926	0.00249207	0.0431811
RWDD2B	0.297334	0.00249601	0.0432272
THAP5	-0.192229	0.00250184	0.0433039
NDUFB1	-0.25222	0.00250299	0.0433039
ANKFN1	0.713574	0.00250883	0.0433829
---	1.65425	0.00253612	0.0438326
FGD6	-0.355211	0.00254807	0.0440167
PYGM	2.47751	0.00254982	0.0440246
DHPS	-0.317347	0.00255129	0.0440276
AF121897.1	-2.92689	0.0025548	0.0440658
SCAMP1-AS1	-0.36293	0.00256524	0.0442234
TDRD7	-0.287566	0.00256756	0.0442409
PPP4C	-0.149813	0.00257098	0.0442774
IGFLR1	-0.706698	0.00257401	0.0443011
HOXA11	0.353823	0.00257496	0.0443011
PIP4K2A	-0.162556	0.00258919	0.0445085
TG	2.82098	0.00258991	0.0445085
TGFB2	2.59212	0.00259095	0.0445085
GALNT9	-0.274769	0.00259316	0.0445241
ARL3	-0.382967	0.00260183	0.0446503
REPIN1	-0.132703	0.00260481	0.0446788
ALS2	0.142435	0.00261242	0.0447867
LIMS3	2.36448	0.00261574	0.0448157
FCGRT	-0.12145	0.00261704	0.0448157
SMIM15	0.112378	0.00261806	0.0448157
DMAC2	-0.203917	0.00261972	0.0448215
CDX2	0.637847	0.00262329	0.04486
NT5DC2	-0.18548	0.00263298	0.0450005
XXYLT1-AS2	-1.99854	0.00263416	0.0450005
HCLS1	2.43897	0.00263907	0.0450618
APEX1	0.125423	0.00264294	0.0450956
KANK1	0.164818	0.00264371	0.0450956
PUM3	0.19228	0.0026511	0.0451991
ARHGEF12	0.151623	0.00265455	0.0452351
MVK	-0.312033	0.00267292	0.0455254
KAT6A	0.225379	0.00267454	0.0455301
CCSAP	-0.279719	0.00267784	0.0455636
C5	0.258363	0.00268781	0.0457102
ZBTB2	0.354745	0.00269147	0.0457496
C1orf74	-0.38883	0.00269516	0.0457894
APOD	-0.747118	0.00270259	0.0458926
AL157935.2	2.04707	0.00270681	0.0459413
NAGA	-0.242774	0.00271586	0.046072
AC020656.2	-0.571361	0.00272303	0.0461706
CBS	-0.585255	0.0027248	0.0461776
TEX2	0.216186	0.0027288	0.0462223
CLIP1	0.165705	0.00275027	0.0465628
AL355488.2	-0.476206	0.00275701	0.0466536
NFYB	-0.22155	0.00276031	0.0466862
POM121	0.151069	0.00276227	0.0466962
RPS6KA5	-0.68951	0.00276673	0.0467328
HMGB1P6	-0.12069	0.00276719	0.0467328
HAUS2	-0.180601	0.00277307	0.046798
SCMH1	-0.244221	0.00277619	0.046798
NIPAL2	-0.139199	0.00277639	0.046798
ZFYVE19	-0.269844	0.0027775	0.046798
PHLPP1	-0.349463	0.00277794	0.046798
FTH1	0.141835	0.00278486	0.0468894
SMOC2	0.170241	0.00278672	0.0468894
HNRNPA1P7	0.14218	0.00278765	0.0468894
MCL1	-0.102414	0.00278888	0.0468894
ICK	0.117923	0.00279657	0.0469953
SRSF5	-0.12376	0.00280046	0.0470375
GOLM1	-0.0974357	0.00280828	0.0471456
AKAP12	-0.37113	0.00281098	0.0471676
MEST	0.168005	0.00282114	0.0473146
RNASE4	-0.499383	0.00282394	0.0473233
PCDHAC2	1.15193	0.00282444	0.0473233
RHOV	-0.510296	0.00282922	0.04738
GAS6-AS1	0.342603	0.00284616	0.0476402
AL139246.5	-1.87149	0.00284855	0.0476544
C1orf210	-0.260815	0.00285006	0.0476544
MRPL13	-0.140599	0.00285121	0.0476544
FAM227A	0.542687	0.00286782	0.0478894
ACSM3	-0.284476	0.0028681	0.0478894
ZNF638	0.122706	0.00287613	0.048
---	0.909388	0.00289012	0.0482098
ZNF121	-0.149849	0.00289815	0.0483107
TATDN3	0.261109	0.00289921	0.0483107
ARL15	-0.245164	0.00290044	0.0483107
NAPG	0.180113	0.00290916	0.0483986
RASSF6	0.243966	0.00290923	0.0483986
CU633904.1	-0.238199	0.0029116	0.0483986
RPL7L1	0.104973	0.00291266	0.0483986
LRRC45	-0.332987	0.00291283	0.0483986
PDSS1	0.31181	0.00292989	0.0486583
HIST1H2BH	0.743763	0.0029325	0.0486778
AC048344.4	2.73721	0.00294305	0.0488291
CDC42BPA	-0.107889	0.00294979	0.0489169
TMEM107	-0.526261	0.00295461	0.048973
OIP5-AS1	-0.124244	0.00297299	0.0492471
MAP2K6	0.17656	0.00297607	0.0492471
DDX42	0.115336	0.00297618	0.0492471
GALNT2	-0.131069	0.00297694	0.0492471
AC093520.1	-3.03551	0.00298452	0.0493485
RAC3	-0.718492	0.00298684	0.0493627
HS6ST1	0.283025	0.00300612	0.0496572
TMTC4	-0.262931	0.00301004	0.0496934
BNIP3P11	1.15813	0.00301123	0.0496934
LINC00672	0.926449	0.00301382	0.0497119
MRPS7	-0.170624	0.00302029	0.0497946
NTPCR	-0.149885	0.00303082	0.0499438
HERC6	0.481945	0.00304627	0.0501741
MGLL	-0.219792	0.00305651	0.0503184
TMEM44	-0.208846	0.00306873	0.0504951
AL121832.3	-0.994269	0.00307436	0.0505632
GCNT3	-0.122603	0.00307625	0.0505699
ICE1	0.178535	0.00308185	0.0506374
ZCCHC6	0.163095	0.00308848	0.0507218
ATAD5	-0.17521	0.0030957	0.0507941
C7orf26	0.324212	0.0030973	0.0507941
UQCR10	-0.172472	0.00309737	0.0507941
ZNF268	0.274955	0.0031018	0.050833
TMEM45A	2.86313	0.00310273	0.050833
PCM1	0.139208	0.00311094	0.050943
PMF1	-0.238191	0.00311808	0.0510229
WWC2	0.188671	0.00311883	0.0510229
PDLIM5	-0.130211	0.00312496	0.0510986
RREB1	0.151457	0.00312825	0.0511278
CSNK2A3	0.368388	0.00315466	0.0515347
LMTK2	0.138548	0.00316231	0.0516349
LINC00942	2.97125	0.00316764	0.0516971
CDC7	-0.235875	0.00318082	0.0518845
NDUFA13	-0.214615	0.00318337	0.0518845
HSPD1P11	0.977417	0.00318371	0.0518845
CAV2	-0.348618	0.00319451	0.0520355
MTHFD2	-0.0950043	0.00320969	0.0522578
RUSC1	-0.21238	0.003222	0.0524181
TMEM242	0.312755	0.00322262	0.0524181
JADE2	0.13133	0.00322452	0.0524204
---	-0.535553	0.00322585	0.0524204
CDC37L1	0.2973	0.0032331	0.0525127
HOXC11	-0.518819	0.00323462	0.0525127
GM2A	-0.314555	0.00323919	0.0525618
ANKS6	0.177244	0.00324313	0.0526007
ANKRD26	0.38559	0.00325208	0.0527206
SAMD1	-0.283075	0.00327481	0.0530638
KATNA1	0.357335	0.00328304	0.0531617
ENSA	-0.129211	0.00328398	0.0531617
COPZ1	-0.102826	0.00328979	0.0532304
LINC00342	-0.175113	0.00330206	0.0533938
PRNP	0.15327	0.00330303	0.0533938
---	-0.652689	0.00330863	0.0534589
ZNF114	-0.990085	0.00331571	0.0535478
LINC00365	-0.374897	0.0033173	0.053548
TENM1	2.56092	0.00332573	0.0536587
---	0.275974	0.00333729	0.0538196
NDUFS6	-0.166372	0.00334096	0.0538531
C15orf52	0.308971	0.00335837	0.0541081
C3orf52	-0.272304	0.00336247	0.0541486
ATP6V1A	-0.106527	0.00336532	0.0541511
CENPV	-0.160241	0.00336581	0.0541511
WDR1	-0.0903189	0.00338016	0.0543562
RNF24	-0.200768	0.00339146	0.054512
VCP	-0.0879694	0.00339708	0.0545765
TOMM40	-0.167254	0.00340128	0.0546165
WDR19	0.309034	0.00340278	0.0546165
OAS3	-0.149311	0.00340958	0.0546998
MYMX	-2.88631	0.00343128	0.0550219
ATG12	0.13326	0.00343514	0.0550578
PTPMT1	-0.244213	0.0034562	0.0553693
THAP1	0.373705	0.00346139	0.0554263
EPC1	0.317431	0.00346534	0.0554634
SLC24A1	0.292461	0.00347002	0.0554947
HMGXB4	-0.162409	0.00347056	0.0554947
ZBTB38	0.203131	0.00347367	0.0555183
ZNF462	0.447023	0.00347945	0.0555845
ABL1	0.188081	0.00350032	0.0558916
NMT2	-0.777159	0.00350212	0.0558941
SLCO2B1	-0.21301	0.00350652	0.0559119
DOCK5	-0.220774	0.00350678	0.0559119
DYNLRB1	-0.180081	0.00350817	0.0559119
QPCT	-0.282986	0.0035124	0.055953
HNRNPR	-0.0901314	0.00351611	0.0559859
BAZ2B	0.288415	0.00352143	0.0560443
AC022182.1	-2.95568	0.0035246	0.0560686
PI15	2.54968	0.00355122	0.0564655
AC090616.6	-1.33925	0.00356183	0.0566007
FRMD5	0.307451	0.00356305	0.0566007
KIAA0368	0.12205	0.00356591	0.0566196
ELP1	0.139499	0.00356762	0.0566204
BLVRB	-0.291013	0.00356946	0.0566231
SIAE	0.400729	0.00358519	0.0568462
AC009107.2	-1.8851	0.00359554	0.0569836
UTP14A	0.152662	0.00360202	0.0570596
KITLG	0.146199	0.00364379	0.0576945
ESCO2	-0.227847	0.00365275	0.05779
STOML1	-0.426072	0.00365323	0.05779
FNBP4	0.175918	0.0036703	0.0580332
HS1BP3-IT1	-2.15531	0.00367795	0.0581078
ZNF232	-0.227165	0.00367845	0.0581078
ASCL2	0.477077	0.00369863	0.0583995
RHOBTB1	-1.38212	0.0037026	0.0584113
EEF1B2	0.112639	0.00370281	0.0584113
VKORC1L1	-0.127462	0.00372774	0.0587772
LINC00294	-0.391661	0.00373621	0.0588835
ATP2A2	-0.0793674	0.00374078	0.0589132
TMEM14B	-0.14356	0.00374157	0.0589132
DPAGT1	-0.186347	0.00374804	0.0589879
DHRS11	-0.260162	0.00375012	0.0589933
CEP57	-0.138555	0.00375316	0.0590137
CNEP1R1	-0.330406	0.00376415	0.0591591
GTF2IRD1	-0.149861	0.00376781	0.0591893
ATP10A	2.57647	0.00377532	0.0592799
C3orf58	-0.313923	0.00378288	0.0593712
BCAR3	-0.326437	0.00379144	0.059478
RBX1	-0.185313	0.00379473	0.0595022
Z97832.2	1.41574	0.00380826	0.0596867
AC005865.2	1.01746	0.00382976	0.059996
EVL	-0.47138	0.00383492	0.0600492
LNPK	-0.177881	0.00384064	0.060111
EIF4G1	0.0997601	0.00386056	0.0603951
PI4KB	0.175787	0.00387514	0.0605725
AC073857.1	-0.461827	0.00387594	0.0605725
HHAT	0.79039	0.00387725	0.0605725
TELO2	-0.296114	0.00388282	0.060579
MAN1A2	0.156636	0.00388341	0.060579
EIF2AK4	0.245952	0.00388445	0.060579
TOP3A	-0.218426	0.0038848	0.060579
KLHL18	0.289567	0.00390309	0.0608363
SNX13	0.176597	0.00391883	0.0610283
DICER1	0.183299	0.003919	0.0610283
AC114956.3	2.20315	0.00392652	0.0611173
BRWD1	0.148931	0.00392832	0.0611175
UBQLN4	-0.145778	0.00393469	0.0611885
AC008555.2	-1.39718	0.00393754	0.0612049
DDX18	0.100692	0.00394468	0.0612877
AC007038.1	0.767689	0.00394748	0.0613
TAF1	0.159309	0.00394975	0.0613
EIF3D	0.100555	0.00395088	0.0613
TPPP3	0.263578	0.00395332	0.0613099
AL158152.1	0.483297	0.00396312	0.061424
ACSL1	-0.148462	0.0039643	0.061424
ZBTB7B	-0.153063	0.00398223	0.0616737
PGS1	-0.234612	0.00398629	0.0617086
SLC45A2	1.92541	0.00399536	0.0618208
PNPLA8	-0.212968	0.00401338	0.0620552
MGAT4A	-0.130449	0.00401416	0.0620552
CNIH4	-0.180311	0.00402371	0.0621608
CCDC57	0.209843	0.00402465	0.0621608
TROAP	-0.232261	0.00403724	0.0623268
NRDE2	-0.256325	0.00405671	0.0625989
RAN	-0.0862947	0.00405916	0.0626084
CCNK	0.185569	0.0040658	0.0626572
UBE2Q1	0.158239	0.00406601	0.0626572
UGT1A7	1.53067	0.00407923	0.0628152
PHKG2	-0.263543	0.00408056	0.0628152
MLF2	-0.130747	0.00408181	0.0628152
PA2G4	-0.110831	0.00408598	0.0628509
TBC1D10A	-0.393589	0.00409074	0.0628689
GTF2IRD2B	0.472053	0.00409085	0.0628689
DAPK2	-1.31841	0.00410032	0.0629859
MRPL49	-0.140862	0.00410534	0.0630346
AC092718.4	-0.416246	0.0041187	0.063211
AP000787.1	1.50079	0.00412853	0.0633334
MYL12A	0.11635	0.00414255	0.0635198
ZNHIT6	0.198895	0.00415055	0.0636136
---	-0.650277	0.00416476	0.0637513
PSMD3	-0.100302	0.00416497	0.0637513
HIST2H2AA4	0.639868	0.00416516	0.0637513
PSMB2	-0.145935	0.00416743	0.0637574
NOS1AP	0.452458	0.00417229	0.063803
UBL4A	-0.164432	0.00418408	0.0639544
UBE2G2	0.152618	0.00418822	0.063989
NCOA2	0.165792	0.00419536	0.0640692
LRR1	-0.186636	0.00419975	0.0641075
PCYT1A	-0.109403	0.00420337	0.064134
AC008429.1	2.91083	0.00421079	0.0642183
LATS1	0.244026	0.00421656	0.0642677
ATG2B	0.226534	0.00421781	0.0642677
AC073842.1	2.79905	0.00422347	0.0643251
GTF2IRD2	0.446401	0.00422583	0.0643321
MGEA5	0.140093	0.00423104	0.0643827
FMC1	-0.602472	0.00423601	0.0644295
TTC23	-0.260214	0.00426077	0.0647676
AC022007.1	-0.475296	0.00426206	0.0647676
VARS	0.125545	0.00426408	0.0647694
ZFP36	-0.272097	0.00427117	0.0648218
FKBP5	-0.16168	0.00427135	0.0648218
AC008608.1	-1.54553	0.00428721	0.0650335
FAM3C	0.159827	0.00430188	0.0652124
LINC02154	2.77567	0.00430284	0.0652124
TTC37	0.106506	0.00431953	0.0654362
BLVRA	-0.409308	0.00432308	0.0654607
GTF2H2	0.261933	0.00432798	0.0654831
AL033504.1	-2.70083	0.00432841	0.0654831
UQCRFS1	-0.141931	0.00433192	0.065507
AC006504.1	0.456157	0.00435297	0.0657874
FAM193B	0.206104	0.00435433	0.0657874
OTULIN	-0.16343	0.00435703	0.0657989
LSM5	-0.159314	0.00436769	0.0659225
SORT1	-0.143687	0.00436909	0.0659225
---	-3.31366	0.00437246	0.0659368
INTS6-AS1	0.478789	0.00437392	0.0659368
AL033397.1	0.281471	0.00437889	0.0659786
HIST2H2AA3	0.639166	0.00438058	0.0659786
CIT	-0.143378	0.00439391	0.0661329
AC145207.5	-0.738845	0.00439472	0.0661329
LYST	0.390462	0.0044006	0.066167
ASTL	-0.856712	0.00440238	0.066167
ZNF800	0.217906	0.00440283	0.066167
PNO1	0.219631	0.00442366	0.0664507
MT1X	0.408277	0.00443019	0.0665194
TACC1	0.208614	0.00443456	0.0665556
MRPL3	0.0997311	0.00444141	0.066629
H2AFX	-0.256223	0.00444539	0.0666593
TRIM34	-0.350929	0.00445571	0.0667845
BLZF1	0.211369	0.00447178	0.0669958
PHC2	-0.134167	0.00449116	0.0672565
MRPS11	-0.238818	0.00450444	0.0674257
MAPK1	-0.103713	0.00451601	0.0675691
AC132008.2	-0.212196	0.00452005	0.0675998
AC008764.8	1.2547	0.00452447	0.0676361
GIPC2	-0.203063	0.0045294	0.0676737
WDR66	0.590591	0.00453096	0.0676737
PRPF4B	0.110844	0.00453684	0.0677316
MPP1	-0.161518	0.00454164	0.0677736
PPP5C	-0.134606	0.00454839	0.0678446
TM4SF5	-0.391211	0.00455124	0.0678572
HNRNPUL2	-0.105419	0.00456034	0.0679631
AC020763.2	-3.42981	0.00456935	0.0680675
SEC23A	-0.151133	0.00457591	0.0681353
RBPMS	-0.285062	0.00458336	0.0682164
SMARCA2	-0.11415	0.0045894	0.0682761
CSRP1	-0.125705	0.00459139	0.0682761
ZNF879	-0.716989	0.00459833	0.0683493
ZNF598	0.208275	0.00460818	0.0684377
ST3GAL1	-0.242595	0.0046083	0.0684377
ELF3-AS1	-0.286349	0.00461322	0.0684808
ABLIM3	0.432984	0.00464053	0.0688562
MGST3	-0.105998	0.00464861	0.0689459
AJUBA	0.254357	0.00465508	0.0690117
ATP5G2	-0.174581	0.00468089	0.0693641
PARGP1	0.418518	0.00468356	0.0693735
MRI1	-0.200613	0.00470807	0.0697061
STK40	-0.150952	0.00471012	0.0697061
ZC3H6	0.715351	0.00471438	0.0697388
DNM1L	0.130319	0.00476828	0.0704944
PLA2G2F	-0.328276	0.00477082	0.0704944
NONOP2	-1.05335	0.00477168	0.0704944
SPINK4	-1.30838	0.0047773	0.0705467
ANKS1A	0.205324	0.00479055	0.0706862
SNHG10	-0.366188	0.00479091	0.0706862
EFCAB10	1.48841	0.00479938	0.0707804
SUB1	-0.1013	0.00481308	0.0709517
CFAP20	-0.280015	0.00483665	0.0712683
CENPQ	-0.407119	0.00484244	0.0713226
BCLAF1P2	0.283031	0.00485606	0.0714922
PPP1R12B	-0.18501	0.00486065	0.0715247
ZDHHC20	-0.089733	0.00486248	0.0715247
NT5DC4	1.36794	0.00487674	0.0717035
TIAM1	-0.160746	0.00488018	0.0717166
SUDS3	-0.107715	0.00488186	0.0717166
AL133338.1	-0.98786	0.0048878	0.071773
LINC00958	-1.44499	0.00490161	0.0719447
MCIDAS	-0.50133	0.0049143	0.0720998
ARHGEF2	-0.113842	0.00492652	0.0722479
ANLN	-0.136606	0.00494434	0.0724778
TUBE1	0.257425	0.00494992	0.0725284
MAN1B1	0.173484	0.00495379	0.0725526
PSD4	-0.143276	0.00495584	0.0725526
ATF4	0.115844	0.00496172	0.0726073
ESPL1	-0.206264	0.00496456	0.0726073
SCPEP1	-0.183252	0.00496599	0.0726073
UBE2L3	-0.136419	0.00497142	0.0726276
AC097103.2	0.469396	0.00497165	0.0726276
ANKLE2	-0.109496	0.00498018	0.0726906
SMIM26	-0.254212	0.00498024	0.0726906
PIWIL1	0.0910012	0.00499778	0.0729071
CRAT	-0.295706	0.00499937	0.0729071
DUSP6	-0.121783	0.00500646	0.0729337
FAM47E	1.16049	0.00500691	0.0729337
TTC19	0.207137	0.00500763	0.0729337
RNF145	-0.113727	0.00502875	0.0732099
ZNF629	0.213731	0.00503557	0.073249
AZI2	0.237446	0.00503574	0.073249
PIN4	-0.239512	0.00504035	0.0732711
GDPGP1	-0.444257	0.00504158	0.0732711
RAP2A	-0.0889947	0.00505352	0.0733906
USP34	0.147562	0.0050557	0.0733906
BUD23	-0.140285	0.00505628	0.0733906
APBB2	0.216174	0.00506233	0.0734471
PRSS3	-0.176241	0.00507143	0.0735477
ING4	-0.334604	0.00508018	0.0736431
ACTR3	-0.0861965	0.00508492	0.0736804
TBCB	-0.265193	0.00509484	0.0737926
AC023024.2	-0.651699	0.00509707	0.0737936
SEC63	0.119524	0.00510281	0.0738451
CASP7	-0.171564	0.00512803	0.0741785
DLEU1	-0.150364	0.00513322	0.0742221
LRRC41	0.264977	0.00513556	0.0742242
BZW2	0.179554	0.00515224	0.0744337
PIGZ	0.767984	0.0051604	0.0745199
NOTCH2	0.16196	0.00516481	0.0745518
NEB	0.427741	0.00518556	0.0748195
SHPK	-0.262497	0.00519688	0.0749238
NIPAL1	-0.20176	0.00519719	0.0749238
AC073343.2	2.9463	0.00520268	0.0749711
RRM2B	0.20387	0.0052067	0.0749972
FAM153A	2.50783	0.005209	0.0749985
PRPS1	-0.161753	0.0052184	0.0751021
GATD1	-0.176166	0.00522318	0.0751167
SLC25A16	-0.23965	0.00522384	0.0751167
ZZEF1	0.158273	0.00523209	0.0752035
ZNF217	-0.140634	0.00525168	0.0754531
TMEM161B	-0.155498	0.00526656	0.0756351
CXCR4	0.390946	0.00526938	0.0756435
GPS1	-0.136719	0.00527656	0.0757146
PACRGL	0.319797	0.00529381	0.0759085
DDHD1	0.284976	0.00529454	0.0759085
GTF2IP1	-0.136966	0.00529952	0.0759479
AP1S1	-0.172007	0.00532289	0.0762507
SUMO2	-0.0980229	0.00532823	0.076295
THEM4	0.156819	0.00533751	0.0763956
MCF2L	0.140082	0.00535922	0.076674
DCLRE1B	-0.348445	0.00537348	0.0768457
HNRNPH1	0.0888554	0.00538088	0.0769186
GART	-0.0995673	0.00538451	0.0769186
HDAC10	-0.336815	0.00538568	0.0769186
CHST11	-0.0934396	0.00538763	0.0769186
AC026336.3	0.234484	0.00541747	0.0773121
TFG	-0.116431	0.00542059	0.0773241
BCS1L	0.2199	0.00543835	0.077545
CBLB	0.386838	0.00544326	0.0775825
PALD1	0.191287	0.00546434	0.0778502
AP003733.3	2.58978	0.0054756	0.077978
CASC1	2.34183	0.00548256	0.0779978
P2RX6P	2.79631	0.00548286	0.0779978
MRPL50	-0.133876	0.00548505	0.0779978
USP45	0.364098	0.00548618	0.0779978
TRAF7	0.118836	0.00549896	0.0781304
REPS1	0.192589	0.00550185	0.0781304
POM121L14P	-2.56078	0.0055024	0.0781304
OR4C6	-2.34698	0.00551188	0.0782323
ACIN1	0.0960645	0.00552039	0.0782975
ABCC8	2.76694	0.00552108	0.0782975
AC007786.1	2.87846	0.00552357	0.0783001
PHKB	0.164995	0.00553031	0.0783629
PKD2L1	-2.88582	0.00554407	0.0785025
CYB5R3	-0.171705	0.00554478	0.0785025
CCNT2	0.166074	0.00555296	0.0785594
ZNF436-AS1	-1.03914	0.00555342	0.0785594
ITGB7	0.601887	0.00555803	0.0785919
FP236241.1	-0.20468	0.0055679	0.0786987
PMM1	-0.399248	0.00557592	0.0787793
COG1	0.241095	0.0055802	0.0788061
SLC5A1	0.260164	0.00558246	0.0788061
MAP7D1	-0.20555	0.00558691	0.0788362
DEC1	1.57134	0.00560422	0.0790476
ATP5G3	-0.122755	0.00560719	0.0790568
BUD31	0.167476	0.00561302	0.0791061
USP38	0.209358	0.00563359	0.0793631
THOP1	-0.175016	0.00563992	0.0794193
POFUT2	0.367718	0.0056451	0.0794594
FBXO10	0.535856	0.00565881	0.0795973
ARAP1	-0.148236	0.00565958	0.0795973
TMED5	-0.112421	0.00567095	0.0797241
AC005865.1	1.00096	0.00568237	0.0798516
SKIV2L2	0.0938887	0.00569005	0.0799265
COL4A1	2.3763	0.00570395	0.0800349
KIAA1109	0.183472	0.00570411	0.0800349
PSMC6	-0.132339	0.00570483	0.0800349
HSPB11	-0.381076	0.00572814	0.0803286
KCNIP3	1.46917	0.0057445	0.0805248
DTWD1	0.188264	0.00574794	0.0805399
MTCH1	-0.157398	0.00575506	0.0806064
TLN1	0.111133	0.00576818	0.0807569
RPGR	0.286698	0.00577085	0.080761
---	2.55615	0.00579169	0.0809679
ENKD1	-0.448021	0.00579239	0.0809679
SLC35D3	-0.415727	0.00579278	0.0809679
KXD1	-0.148201	0.00579673	0.0809897
AL118505.1	-0.380982	0.00581382	0.0811951
SCGB1B2P	-2.6389	0.00584244	0.0815614
MARK2P8	2.35983	0.00584502	0.0815638
SLC25A53	0.684038	0.00585137	0.081619
C4BPA	-0.50075	0.00585756	0.0816718
ATP5B	-0.0796958	0.00586155	0.0816939
TAPBP	-0.191473	0.00587845	0.0818958
CHPF	0.276855	0.00588634	0.0819721
TUFM	-0.117246	0.00589146	0.0820098
CU633906.2	-0.395259	0.0058975	0.0820602
SRD5A3	-0.254965	0.0059287	0.0824607
PKLR	-0.963997	0.00593939	0.0825755
FAM53A	1.14645	0.0059761	0.0830519
SGSM3	-0.226108	0.00597888	0.0830565
---	-0.88398	0.00599287	0.083217
TMPRSS2	-0.112113	0.00599945	0.0832728
C9orf152	-0.0918664	0.00600367	0.0832728
BPNT1	-0.157682	0.00600425	0.0832728
DANCR	0.182031	0.00601972	0.0834533
NUTF2	-0.140999	0.0060326	0.0835977
NDUFA2	-0.172521	0.00606128	0.083961
CERK	-0.11615	0.00608871	0.0843066
TMEM144	0.30873	0.00609802	0.0844011
MYOM2	0.522428	0.00612145	0.0846443
MICD	2.6699	0.00612576	0.0846443
ZC3H14	0.141225	0.00612609	0.0846443
AC011489.1	0.764426	0.00612782	0.0846443
PCMTD2	0.123931	0.00612805	0.0846443
TMEM9B-AS1	0.418433	0.00613399	0.0846911
PAPD5	0.196373	0.00613642	0.0846911
WASHC2C	0.178154	0.00616354	0.0850306
AL928970.1	0.499836	0.00616697	0.0850306
ACAT2	-0.233947	0.00616853	0.0850306
ITGB6	0.187157	0.00617391	0.0850702
EXOSC6	-0.219602	0.00617663	0.0850733
BECN1	0.12046	0.00618227	0.0851164
APP	0.101444	0.00618575	0.0851299
RSL24D1	0.104918	0.00621282	0.0854283
EFCC1	2.00698	0.00621307	0.0854283
DDX10	0.178025	0.00621721	0.0854283
AC080013.1	1.00798	0.00621749	0.0854283
GNG5	-0.215869	0.00622147	0.0854483
TYRO3	-0.368558	0.00623647	0.0856198
MBNL3	0.174452	0.00623943	0.0856258
TAOK1	0.159119	0.00624274	0.0856367
DUSP18	-0.417182	0.00626117	0.0858548
PTPN11	0.10298	0.00627885	0.0860545
SLC11A1	-0.8425	0.00628079	0.0860545
ATP6V0B	-0.158056	0.00629069	0.0861553
HNRNPL	-0.088731	0.00630225	0.0862593
SLC16A1	0.322873	0.00630336	0.0862593
C20orf24	-0.122146	0.00631535	0.0863727
CAMTA2	-0.229934	0.00631673	0.0863727
KDM3A	0.175347	0.00632777	0.0864889
PTPN18	-0.148979	0.00635986	0.0868702
SVIP	-0.150829	0.00636221	0.0868702
MAN2B1	-0.174119	0.00636334	0.0868702
UGGT2	0.129476	0.00638015	0.0870372
PNPLA4	0.312976	0.00638069	0.0870372
RPS6	0.0984417	0.00639513	0.0871991
CASP16P	-2.68276	0.00643828	0.0877522
HMGCR	0.105852	0.00645159	0.0878898
VPS13B	0.216847	0.00645355	0.0878898
STEAP3	0.201419	0.00646363	0.0879918
TLE1	-0.310985	0.0064803	0.0881834
CSNK2B	-0.137962	0.00648454	0.0882059
COMTD1	-0.447742	0.00648827	0.0882213
LZTR1	0.237917	0.00650983	0.0884791
EFCAB14	0.10929	0.0065374	0.0888139
SEPT11	0.130872	0.00653997	0.0888139
PTBP1	-0.0867684	0.00654231	0.0888139
FH	-0.139772	0.00654631	0.0888327
NOL4L	-0.197606	0.00656617	0.0890622
TUBA1C	-0.0967708	0.00656846	0.0890622
AL355312.2	2.81842	0.0065774	0.0891325
RPSAP16	2.64733	0.0065789	0.0891325
NUDT21	-0.0909354	0.00659009	0.0892486
NDUFV1	-0.15003	0.00660925	0.0894723
CISH	-0.927439	0.0066324	0.08975
KANSL2	0.231181	0.00663529	0.0897534
SKA3	-0.11077	0.00666169	0.0900746
RNASE1	-0.45647	0.00668676	0.0903777
PRR15	-0.175356	0.0066978	0.0904909
VRK1	-0.153994	0.0067126	0.0906039
VAMP8	-0.164981	0.00671402	0.0906039
SBDS	0.177409	0.00671417	0.0906039
PTGER3	2.59224	0.00675116	0.0910395
LPO	1.03369	0.00675309	0.0910395
STARD7	-0.103509	0.00675777	0.0910395
FBXO2	2.36955	0.00675807	0.0910395
LRRN2	2.44364	0.00675985	0.0910395
SDAD1	0.15781	0.00676545	0.091079
STIP1	0.100618	0.00676911	0.0910802
MILR1	-0.600353	0.00677351	0.0910802
LINC01088	1.80812	0.00677359	0.0910802
TMEM102	-0.389487	0.00678129	0.0911477
RNPEP	-0.13956	0.00678441	0.0911536
KIAA0930	-0.156554	0.00685557	0.0920732
CEP78	-0.189577	0.00686646	0.0921567
AC005480.1	2.37712	0.0068672	0.0921567
NFIA	0.540388	0.00687744	0.092252
PSME2	-0.141384	0.00687974	0.092252
GRIN2C	1.11546	0.00688818	0.0923288
H2AFY2	0.190567	0.006895	0.0923838
RGS5	0.454905	0.00689834	0.0923921
YRDC	0.284671	0.00691299	0.0925518
ZNF816	-0.281376	0.00692858	0.0927241
POLK	0.259753	0.00693148	0.0927262
MBD2	-0.159948	0.00693804	0.0927515
RPS27	0.12914	0.00694127	0.0927515
TAGLN	0.463859	0.00694155	0.0927515
GNG10	-0.281238	0.00694599	0.092764
AC124016.2	-1.3918	0.00694859	0.092764
LINC01481	-0.790859	0.00695068	0.092764
CCDC163	-0.771776	0.00696016	0.092854
TBKBP1	0.560161	0.00697922	0.0930718
GPBP1	0.108239	0.00698493	0.0930922
AC011447.7	-0.55636	0.00698623	0.0930922
ISM1	0.985446	0.0069914	0.0930978
MRPS21	-0.169223	0.00699213	0.0930978
AL606534.1	1.93154	0.00701009	0.0933003
ABI2	-0.124844	0.00702579	0.0934727
RCC2	-0.0785136	0.00705416	0.0938134
FP700125.1	-1.07858	0.00706586	0.0939323
LINC-PINT	0.461133	0.00708513	0.0941516
NOMO3	0.121133	0.00709724	0.0942756
AC020915.6	1.80666	0.00711864	0.094512
HEATR5A	0.208074	0.0071206	0.094512
KIAA0556	0.210016	0.0071434	0.0947776
AC005332.5	-2.40394	0.00715082	0.0948391
PDPR	0.144278	0.00717949	0.0951822
CACNA1E	-0.152317	0.0072158	0.0955942
CLPP	-0.232833	0.00721641	0.0955942
LRPAP1	-0.143738	0.00721901	0.0955942
SASS6	-0.242943	0.00722637	0.0956544
AHCY	-0.0927082	0.00723298	0.0957041
EPCAM	-0.0909181	0.00723576	0.0957041
---	-0.63284	0.00726153	0.0960077
RCN3	-0.394566	0.00727301	0.0961219
ATPIF1	-0.180515	0.00730717	0.0965359
PPIAP22	-0.124069	0.00733436	0.0968575
CBX7	-0.282405	0.00733926	0.0968845
FAM126B	0.192719	0.00738991	0.0974939
SVEP1	2.03345	0.00739116	0.0974939
PTPRM	1.37077	0.00739723	0.0975361
PSMA1	-0.118049	0.00741517	0.0977347
C6orf222	-1.73576	0.00742259	0.0977946
AL359073.1	-2.57506	0.00743981	0.0979835
GBP2	-0.378991	0.00744297	0.097987
ARHGEF7	0.10155	0.00745612	0.0981222
BRD4	0.138897	0.00746459	0.0981957
RGS17	0.992927	0.00746856	0.0982098
PMPCA	-0.148785	0.00748491	0.0983868
PPP1R3D	-0.375624	0.00750085	0.0985391
OR7E14P	-0.656651	0.0075023	0.0985391
SMCR8	0.171783	0.00751282	0.0986392
ZNF518A	0.181236	0.00753257	0.0988603
HSD17B7	-0.231494	0.00753703	0.0988782
CFDP1	-0.21252	0.00754029	0.0988782
COPS3	-0.116433	0.00754267	0.0988782
SLC25A11	-0.162405	0.00756184	0.0990914
NBEAL2	0.105229	0.00757024	0.0991631
SEZ6	2.51443	0.00760583	0.099591
IDS	0.26158	0.00761502	0.0996729
RNF19B	-0.238093	0.00762323	0.0997343
C12orf4	-0.22655	0.00762559	0.0997343
DMC1	-3.04866	0.00763696	0.0998446
CC2D2A	0.841484	0.00764207	0.099873
VPS39	0.142048	0.00764625	0.0998893
PABPC4	0.142581	0.00765345	0.0999449
SLC16A1-AS1	0.940249	0.00767609	0.100202
UBE2D1	0.234439	0.0076911	0.100342
SUOX	-0.290932	0.00769269	0.100342
CHEK2	-0.205077	0.00771409	0.100582
MIR3936HG	0.803875	0.00773226	0.10078
MGAM2	0.372876	0.00777263	0.101268
BMF	-0.636526	0.00779396	0.101507
KIF1BP	-0.202853	0.00780649	0.101581
AC106712.1	-2.00488	0.00780778	0.101581
MTSS1	0.172903	0.00780867	0.101581
PBX3	-0.192828	0.00782768	0.10179
RPS12	0.121237	0.00783363	0.101828
ZHX3	-0.225021	0.00784254	0.101884
IRF4	1.4476	0.00784452	0.101884
TSPYL2	0.221769	0.0078469	0.101884
DNAH11	-1.09086	0.00785324	0.101927
LURAP1L-AS1	1.17791	0.00787574	0.10218
ARHGEF11	-0.158864	0.00789109	0.10234
CAMK2G	-0.218008	0.00790728	0.102511
TRIAP1	-0.193196	0.00792237	0.102639
MIR22HG	0.50004	0.00792383	0.102639
WAC-AS1	0.223315	0.00792624	0.102639
TXNRD1	-0.08204	0.00792975	0.102646
TRMT13	0.241561	0.00793716	0.102702
ZNF37A	0.21323	0.00795381	0.102846
MECOM	0.168991	0.00795433	0.102846
PDXDC1	-0.07991	0.00796073	0.10289
ARHGEF33	2.15461	0.00797177	0.102993
TMCO1	-0.0951761	0.007996	0.103267
RALGAPA2	0.13116	0.00801615	0.103456
ZC3H15	0.134689	0.00801672	0.103456
ETNK1	-0.10784	0.00802267	0.103494
TIFA	-0.270091	0.00802681	0.103508
ATAD1	0.127571	0.00803268	0.103544
DUSP14	-0.285595	0.00805297	0.103766
SEC24A	0.141733	0.0080766	0.104031
APOC2	-2.23926	0.0081168	0.10451
ABHD17B	-0.219866	0.00813244	0.104671
EBLN2	0.932941	0.00814216	0.104757
Z98885.3	1.98575	0.00815205	0.104844
FAM157C	0.368102	0.00816148	0.104926
TMEM38A	-0.439332	0.00819898	0.105368
ZNF668	-0.579355	0.00821197	0.105495
PRMT3	0.175813	0.00821899	0.105545
GGA2	-0.109379	0.00824691	0.105833
TNS3	0.150647	0.0082476	0.105833
LSM2	-0.198295	0.00826278	0.105988
SSH2	-0.194075	0.00827695	0.106129
NDUFAF3	-0.287989	0.00828509	0.106193
TSPAN6	-0.208676	0.00830969	0.106469
ZNF778	0.375437	0.00834338	0.106834
GUCA2A	-1.39503	0.00834452	0.106834
NAA50	-0.0750446	0.00835173	0.106886
OGFOD3	-0.198361	0.0083585	0.106933
MAP1LC3A	0.464415	0.00837003	0.10704
TRNAU1AP	-0.310975	0.00837489	0.107048
CD82	-0.185351	0.00837695	0.107048
WDR26	0.108855	0.00840111	0.107267
C11orf54	-0.182303	0.00840354	0.107267
---	-0.826755	0.00841233	0.107267
ALDH2	-0.101043	0.00841476	0.107267
HOXB6	0.290071	0.00841666	0.107267
---	-0.517677	0.00841769	0.107267
NXPH1	2.63562	0.00841934	0.107267
STAP1	2.63562	0.00841934	0.107267
CDK20	0.546619	0.00842531	0.107303
ANKRD36	0.287561	0.00844337	0.107492
ZFYVE16	0.141396	0.00845622	0.107616
C11orf58	0.106868	0.00846498	0.107678
SEPT7-AS1	0.947232	0.00846746	0.107678
TMBIM6	-0.0948212	0.00850274	0.108086
RPL13AP5	0.161632	0.00850759	0.108107
RNFT1	0.164266	0.00851657	0.108181
LINC00623	-0.285917	0.00853289	0.108327
ASAP1-IT2	-2.34573	0.00853443	0.108327
WDR46	0.204626	0.00857725	0.10883
ETF1	0.0858728	0.00858124	0.10884
CFAP44	0.193186	0.00861153	0.109183
APOBEC3C	-0.187205	0.00863328	0.109417
CISD2	-0.134711	0.00863637	0.109417
ERGIC2	-0.146608	0.00869108	0.110069
UQCRQ	-0.111814	0.00871235	0.110263
DDI2	0.138911	0.00871293	0.110263
WDR93	-2.55568	0.00877988	0.111061
LINC01833	-1.01706	0.00878722	0.111061
NDUFA4	-0.128462	0.00878852	0.111061
AC005014.2	-2.49939	0.00879121	0.111061
ANGEL2	0.205505	0.00879252	0.111061
SP5	0.244353	0.00879557	0.111061
SLCO1B3	-0.452803	0.0088121	0.111228
IFRD2	0.178301	0.00881952	0.111261
PATL2	0.823932	0.00882122	0.111261
FAM107B	-0.186198	0.00883902	0.111444
LRP2BP	0.876775	0.00884247	0.111446
AC009237.3	1.15148	0.008847	0.111462
JUNB	-0.273705	0.00885901	0.111572
ZNF180	-0.412982	0.00887104	0.111682
PILRB	-0.293385	0.00889793	0.111979
MAVS	-0.0844657	0.00891045	0.112095
RGS11	0.641763	0.00896011	0.112678
PLEKHA8	-0.249765	0.00897402	0.112811
HOMER1	0.205207	0.00898644	0.112861
LINC01227	-2.37693	0.00898758	0.112861
DSG2	0.087557	0.00898799	0.112861
DNAJC14	0.182397	0.0089935	0.112889
DTX3L	0.112886	0.00902535	0.113247
MTG1	-0.197249	0.00903991	0.113388
LMF2	-0.23888	0.00906681	0.113683
SAYSD1	-0.155719	0.00908945	0.113925
SHANK1	0.58287	0.00909917	0.114005
PAFAH2	-0.179384	0.0091302	0.114351
SNORD3B-2	-1.11754	0.00915342	0.114598
PROX1-AS1	0.463699	0.00915983	0.114598
TRMT1	0.229399	0.00916	0.114598
IRX5	2.50449	0.00917445	0.114701
---	2.55978	0.00918045	0.114701
ACTN4	0.0825673	0.00918048	0.114701
PGM5	1.38354	0.00918399	0.114701
SMC1A	-0.0770923	0.00918514	0.114701
AL355338.1	0.302474	0.00919357	0.114764
CENPW	-0.290903	0.00922095	0.11504
GLMP	-0.230848	0.0092224	0.11504
MAML2	0.336495	0.00923464	0.115148
DDX11	-0.148795	0.00923786	0.115148
CEP95	0.163932	0.00927563	0.115522
DUXAP8	0.186868	0.00927797	0.115522
DCAF16	-0.153771	0.00927808	0.115522
EGR4	2.81599	0.00931923	0.115992
IFNGR2	0.177447	0.00932435	0.116013
TRIM3	-0.257217	0.00934352	0.116209
MRPL17	-0.167507	0.00935101	0.11626
NEDD8	-0.149359	0.00935483	0.116265
GNPNAT1	-0.0820553	0.00939737	0.116751
ALG11	0.144811	0.0094024	0.116771
AC135050.7	2.23766	0.00942024	0.116949
ZNF429	-0.448742	0.00942924	0.117018
LDHAP4	-0.619569	0.00943478	0.117044
C16orf58	0.16344	0.00944607	0.117142
BAD	-0.459844	0.00945691	0.117145
CLDN2	-0.522941	0.00945952	0.117145
OSBPL9	0.146778	0.00945985	0.117145
TXLNG	0.152045	0.00946013	0.117145
IFNL3P1	-2.59215	0.00948581	0.11742
KIAA1147	-0.123066	0.00949374	0.117476
TUBGCP3	-0.0973509	0.00950276	0.117544
CORO1B	-0.15946	0.00951394	0.11764
TXLNGY	0.116443	0.00953142	0.117789
AC011287.1	2.50923	0.00953297	0.117789
ARHGAP12	0.127955	0.00954412	0.117884
UAP1L1	0.489413	0.00954819	0.117892
MYADML2	-0.82864	0.00958037	0.118246
GTF2H2C	0.220753	0.00958553	0.118259
DVL1	0.174305	0.00958836	0.118259
FAM208B	0.30203	0.009611	0.118495
MYO9B	-0.145617	0.00961932	0.118525
UBE2H	-0.129207	0.00962061	0.118525
FOPNL	0.110739	0.00962389	0.118525
CARNMT1	0.169234	0.00962843	0.118538
MYO9A	0.224273	0.00963193	0.118538
OSER1	-0.208527	0.00964409	0.118643
TNFRSF11B	0.494111	0.00964748	0.118643
LINC01206	1.14377	0.00966275	0.118778
CCNB2	-0.115598	0.00966542	0.118778
STX8	-0.274623	0.00967669	0.118874
---	1.23751	0.00968859	0.118977
PSMD14	-0.11573	0.00969868	0.119058
WDR78	1.0938	0.00970901	0.119141
ERG28	-0.224049	0.00972311	0.119247
EEF1E1	-0.154247	0.00972461	0.119247
FBL	-0.110992	0.00972937	0.119262
SHROOM1	0.303704	0.00974789	0.119446
AL391427.1	0.827096	0.00976391	0.119599
LAMP2	0.115599	0.00976872	0.119615
HPS6	-0.335856	0.00977371	0.119633
CARD10	-0.183938	0.0097966	0.119778
FOXD3-AS1	2.20365	0.00979794	0.119778
AL049543.1	2.20365	0.00979794	0.119778
EPHX1	0.131627	0.00980566	0.119778
EBP	-0.163605	0.00980627	0.119778
FGFRL1	0.540133	0.00980668	0.119778
AL080250.1	1.76554	0.00981367	0.11982
SNRNP48	0.128702	0.00982933	0.119968
SH3BGRL	-0.157885	0.00983816	0.119998
KRIT1	0.159789	0.00983883	0.119998
FGD5-AS1	-0.116017	0.00984731	0.120058
NELFA	-0.159855	0.0098823	0.120441
EEF1A1P3	1.74323	0.00989372	0.120537
TNFRSF21	0.187599	0.00990145	0.120556
EIF3CL	0.0890521	0.00990239	0.120556
ZNF713	0.512146	0.00990774	0.120556
ARID1B	0.158183	0.00990941	0.120556
ZSCAN29	0.136175	0.00991565	0.120588
CEP19	-0.404632	0.00995264	0.120995
MACC1	0.111854	0.00996625	0.121102
TMEM173	-0.344429	0.00996856	0.121102
ABCB10	-0.215759	0.00997417	0.121127
RPA3	-0.166744	0.00998423	0.121206
BIRC6	0.140435	0.00998984	0.12123
ARPC1B	-0.110776	0.00999403	0.121233
CPD	-0.0886193	0.00999716	0.121233
HIST2H2BE	0.365505	0.0100063	0.1213
MSANTD4	0.216734	0.0100392	0.121616
CDC14B	0.122531	0.0100405	0.121616
NFXL1	0.166926	0.0100431	0.121616
BRMS1L	-0.352472	0.0100558	0.121726
SLC16A10	-0.527259	0.0100638	0.12178
MND1	-0.305259	0.0100704	0.121805
SDF2L1	-0.244886	0.0100731	0.121805
AC005837.1	-0.706361	0.010105	0.12211
LAMC1	0.204562	0.0101054	0.12211
VANGL1	0.128772	0.0101199	0.122241
C6orf62	0.114935	0.010143	0.122476
ZNF507	0.147906	0.0101553	0.122582
SRI	-0.171515	0.010171	0.122728
DHFRP1	-0.237261	0.0101896	0.122908
SCARB2	0.0951341	0.0102212	0.123207
NAMPT	0.151739	0.0102217	0.123207
GSTA4	-0.235838	0.0102291	0.123254
FAM219A	-0.354737	0.010239	0.123329
DNTTIP2	0.177172	0.0102531	0.123454
AC005324.5	-1.91005	0.0102669	0.123578
AREG	-0.184572	0.0102726	0.1236
APOL1	-0.279044	0.0102761	0.1236
BTBD7	0.173304	0.010293	0.12376
CSRP2	-2.67257	0.0103015	0.123819
SLC6A20	2.19792	0.0103158	0.123946
CEACAM6	0.349528	0.0103424	0.124222
STS	-0.114608	0.0103474	0.124238
PKHD1	0.414109	0.0103606	0.124353
WTAP	0.145328	0.0103659	0.124373
LRRC8D	0.136871	0.010376	0.124449
TEX21P	1.56322	0.0104223	0.124958
E2F5	0.448157	0.0104257	0.124958
CPS1	2.14584	0.0104295	0.124959
PSMD1	-0.0902821	0.0104366	0.125
FAM210A	0.255276	0.0104418	0.125018
AL845472.1	1.58958	0.0104572	0.125136
SH3GLB2	-0.170412	0.010459	0.125136
EI24	-0.114757	0.0104909	0.125473
GNA11	-0.185806	0.0104951	0.12548
PRPSAP2	0.215875	0.0105057	0.125562
SHC2	-2.61721	0.0105267	0.125768
CKMT1B	-0.122288	0.0105312	0.125778
HS1BP3	-0.215159	0.0105437	0.125883
HSPE1	-0.102119	0.0105476	0.125886
VCL	-0.0936989	0.0105565	0.125947
APBA1	-1.23597	0.0105677	0.125998
TOMM5	-0.138699	0.0105682	0.125998
IL10RB	-0.23418	0.0105815	0.126114
AC012085.1	-0.202473	0.0106008	0.126293
METTL11B	1.52479	0.010604	0.126293
TRPM7	0.10401	0.0106275	0.126529
AGAP5	0.482498	0.0106332	0.126551
AC027228.2	-0.411838	0.010663	0.126862
STAT6	0.1163	0.010668	0.126877
RAB3IL1	2.61787	0.0106724	0.126885
GEMIN4	-0.125033	0.0106906	0.127057
CBX1	-0.118557	0.0107235	0.1274
SPATA32	2.70312	0.0107269	0.1274
TPD52L1	0.209604	0.0107372	0.127476
TPR	0.109145	0.01075	0.127584
MRFAP1L1	0.170034	0.0107618	0.127665
LIN52	-0.308625	0.0107643	0.127665
ARPC3	-0.098786	0.0108129	0.128197
AC125807.2	-0.291516	0.0108268	0.128316
AC138207.6	-2.44162	0.0108332	0.128348
RPLP1	0.0887265	0.0108511	0.128514
PAK6	-0.288708	0.0108675	0.128654
CXADR	0.57787	0.0108704	0.128654
AC002128.2	1.61408	0.0108912	0.128828
ZBTB10	-0.182137	0.0108961	0.128828
AL022393.1	1.56277	0.0108965	0.128828
TRAIP	0.315825	0.0109532	0.129454
FAM110C	-0.214394	0.0109714	0.129624
SEMA4C	2.73765	0.0109837	0.129718
AL732372.2	0.363225	0.010987	0.129718
ZNF236	0.283593	0.0110226	0.130081
KIF26B	1.1869	0.0110257	0.130081
ATP1A1	0.0883001	0.0110293	0.130081
DCAF11	-0.133836	0.0111158	0.131056
AC015871.3	0.415691	0.0111205	0.131066
NCK1	0.194166	0.011142	0.131261
STX1A	-0.28446	0.0111459	0.131261
CCR1	-0.170533	0.0111486	0.131261
SBNO1	0.111792	0.011181	0.131596
FAM136A	-0.130451	0.0112194	0.132003
NR1H3	-0.243903	0.011244	0.132246
ACP5	-0.441149	0.0112532	0.132308
CHMP4C	0.300876	0.0112683	0.13244
OLFML3	-0.495111	0.0112773	0.1325
KDM3B	0.105339	0.0112912	0.132618
SCML1	0.129214	0.0113199	0.132909
PAIP2	-0.0924487	0.0113343	0.133032
CCDC62	2.2255	0.0113441	0.133101
QSOX1	-0.093506	0.0113542	0.133173
CNN2	-0.110799	0.0113706	0.13332
U2SURP	0.0914438	0.0113774	0.133354
AL035071.1	-0.742448	0.0113877	0.133428
DFFA	-0.111901	0.011396	0.133479
BLOC1S3	-0.417828	0.0114018	0.133502
AL441992.1	-0.589476	0.0114148	0.133608
AHCTF1	0.116873	0.0114285	0.133691
FBXW4	0.327044	0.0114298	0.133691
PTMAP2	-0.317413	0.0114526	0.133911
CUL1	0.130376	0.0114885	0.134285
CPSF2	0.105607	0.0114969	0.134338
DHTKD1	-0.264448	0.0115016	0.134346
MADD	-0.155594	0.011519	0.134503
PPFIA3	-0.243249	0.0115249	0.134525
TBX4	-1.48283	0.0115343	0.134589
SH2D5	2.58069	0.0115431	0.134593
AL669831.1	0.23703	0.0115457	0.134593
MAP3K20-AS1	1.60245	0.0115465	0.134593
KLF12	0.416581	0.0115591	0.134694
AC001226.2	1.14199	0.0115768	0.134853
TMEM43	0.204959	0.0116005	0.135083
TNNT2	0.402596	0.0116234	0.135303
FLVCR1	-0.170025	0.0116329	0.135324
SLC25A20	-0.215662	0.0116331	0.135324
LINC01605	0.464482	0.0116549	0.135531
PAFAH1B3	-0.241634	0.01166	0.135544
AP2M1	-0.0901771	0.0116792	0.135721
PARP11	-0.272441	0.0116879	0.135738
RASGRF1	0.73261	0.0116887	0.135738
ZMYND8	0.0907431	0.0117082	0.135918
TNFAIP8	-0.22308	0.0117192	0.136
---	-0.932683	0.011734	0.13607
AP000526.1	0.789351	0.0117373	0.13607
AC006254.2	2.56107	0.0117386	0.13607
PARP6	0.193376	0.0117413	0.13607
LINC00501	-2.68433	0.0117759	0.136387
ASRGL1	-0.274617	0.0117767	0.136387
EPDR1	0.208662	0.0117833	0.136417
SYAP1	-0.11982	0.0118187	0.13678
RAB9A	-0.249488	0.0118231	0.136785
TST	-0.118936	0.0118325	0.136846
SUCLG2	-0.108046	0.0118616	0.137137
KBTBD7	-0.153438	0.0118681	0.137165
SPECC1L-ADORA2A	-2.83406	0.0118842	0.137305
GEM	-0.482622	0.0118923	0.137351
RNF157	-0.109606	0.0119073	0.137478
C17orf62	-0.166131	0.0119281	0.137671
ADRA2C	2.52799	0.0119625	0.137936
TMEM131L	0.528491	0.0119645	0.137936
FAM206A	0.172481	0.0119661	0.137936
LGI4	-2.55995	0.0119672	0.137936
FAM169A	0.204654	0.0119735	0.137962
PLCE1	-0.316025	0.0119896	0.138099
PHRF1	0.161658	0.0119938	0.138102
AC009404.1	0.393043	0.0120269	0.138416
C4BPB	-0.523162	0.0120293	0.138416
ABCC4	0.16555	0.0120361	0.138447
IL20RB	0.450715	0.0120403	0.138449
NEU1	0.222039	0.0120651	0.138687
RRP9	0.317613	0.0120691	0.138687
GTPBP3	-0.279743	0.0120996	0.138989
GTF2H5	-0.292511	0.0121038	0.138991
AKAP5	-0.592624	0.0121218	0.139138
CCNC	-0.131822	0.0121259	0.139138
ARHGEF26	-0.776778	0.0121288	0.139138
TSPYL4	-0.265546	0.0121558	0.1394
FAM45A	-0.258949	0.0121655	0.139465
SNAI1	0.72458	0.0121798	0.139543
FOCAD	0.190509	0.0121806	0.139543
CCDC189	-0.801604	0.0122125	0.139861
PLXNA3	0.317182	0.0122215	0.139917
NSMCE2	-0.184787	0.0122302	0.139969
MYB	-0.0667181	0.0122353	0.139981
RALA	-0.109655	0.0122464	0.140061
DNASE1	-0.257714	0.0122635	0.140209
CARD11	-0.237105	0.0122807	0.140358
ZDHHC11	0.201259	0.0123238	0.140804
ARHGAP10	-1.34039	0.0123412	0.140955
ATF6	0.142659	0.012352	0.141002
VEPH1	0.25158	0.0123536	0.141002
AATBC	1.73832	0.0123859	0.141323
CPHL1P	-2.57717	0.0123906	0.141329
PTPRG-AS1	2.31841	0.0124142	0.141551
PTPRR	-2.16301	0.0124341	0.141731
PLXNB2	0.113933	0.0124554	0.141925
SUMO1	-0.096158	0.0124681	0.142022
LIMD1-AS1	0.741737	0.0124739	0.142041
MARS	0.120706	0.0125074	0.142366
PPP1R12A	0.123206	0.0125108	0.142366
FNTB	-0.225448	0.0125547	0.142817
LAMA5	0.533758	0.0125591	0.14282
KLHDC1	0.742021	0.0125752	0.142955
EIF4G3	0.144726	0.0125976	0.143146
SUZ12P1	-0.245195	0.0126004	0.143146
MOCS2	-0.156531	0.0126128	0.143208
NPAT	-0.179043	0.0126143	0.143208
EHHADH	-0.161924	0.0126553	0.143625
TMED1	-0.314635	0.0127201	0.144284
P4HA2	-0.243884	0.0127254	0.144284
NFIB	-0.524621	0.0127292	0.144284
AP002345.1	2.15766	0.0127303	0.144284
FUT1	0.452324	0.0127373	0.144285
RFFL	-0.177818	0.0127389	0.144285
AC092683.1	0.176673	0.0127605	0.144482
---	0.375271	0.0127883	0.144748
ZNF276	0.303489	0.0128016	0.144825
PSMG1	-0.167191	0.0128069	0.144825
AC011448.1	0.943618	0.0128079	0.144825
SLC44A2	-0.177002	0.0128414	0.145129
METTL23	-0.225678	0.0128433	0.145129
AHCYL1	-0.0908499	0.0128844	0.145545
MFAP1	-0.128102	0.012894	0.14557
AL121753.1	1.53646	0.0128952	0.14557
NR2C2AP	-0.289168	0.0129284	0.145896
PEAK1	-0.183856	0.0129477	0.146065
LRRC57	-0.158983	0.0129693	0.146261
MBD4	-0.134594	0.0129759	0.146286
RECQL4	-0.207931	0.0129908	0.146406
MPDU1	-0.13585	0.0130017	0.14648
PFKP	-0.11387	0.0130066	0.146488
KCNC4	-0.477961	0.0130251	0.146647
PUS1	0.19036	0.013041	0.146777
PDGFA	-0.684697	0.0130627	0.146973
ARPIN	-0.134388	0.0130816	0.147136
AGMAT	-0.143598	0.0131074	0.147378
PGAM5	0.108657	0.0131176	0.147444
IL17RB	-0.172203	0.0131461	0.147716
TBCA	-0.136705	0.0131562	0.14778
CYFIP2	-0.244171	0.0131705	0.147874
APAF1	-0.197532	0.0131733	0.147874
DUOX2	2.6522	0.0131893	0.148005
DNAJC28	-0.770964	0.0132008	0.148086
HACD2	0.119843	0.0132251	0.148308
RN7SL558P	2.52019	0.0132529	0.148572
GAPDH	-0.0976114	0.0132685	0.148697
SSRP1	-0.0887866	0.013288	0.148857
FAM86DP	0.51955	0.0132915	0.148857
TMEM159	-0.356698	0.0132999	0.148902
USP5	-0.106953	0.0133118	0.148986
RFX3-AS1	0.709699	0.0133275	0.149113
DYNLT1	-0.243253	0.0133639	0.14947
RTL6	-0.182515	0.0133754	0.149516
NEPRO	0.146914	0.0133768	0.149516
METAP2	0.113011	0.0133817	0.149516
SH3PXD2B	-0.334712	0.0133856	0.149516
AL445183.2	-2.6654	0.0133985	0.149586
ALOX5AP	-0.773618	0.0134018	0.149586
ZNF252P	0.162913	0.013405	0.149586
WASH3P	0.181639	0.0134282	0.149793
TEF	0.291633	0.0134324	0.149793
SLC29A2	-0.221644	0.0134388	0.149815
AC127526.4	1.74871	0.0134463	0.14985
SMG9	-0.190517	0.0134574	0.149924
HIPK2	0.146526	0.0135796	0.151235
SHCBP1	-0.168333	0.0135914	0.151235
FAM201A	0.459354	0.0135954	0.151235
TRERF1	0.0963892	0.0135991	0.151235
AP000560.1	1.14061	0.0136016	0.151235
PHLDA2	0.327809	0.0136018	0.151235
---	1.13162	0.0136111	0.151289
FIBCD1	0.503162	0.0136225	0.151326
RIDA	-0.176156	0.0136233	0.151326
AC007938.2	2.33858	0.0136332	0.151387
PGGHG	0.257326	0.0136384	0.151395
AK2	-0.0798455	0.0136493	0.151466
RPL27A	0.0848855	0.0136663	0.151606
NDFIP1	0.0970571	0.0136793	0.1517
AC138393.1	0.327868	0.0137236	0.152132
NEUROD2	2.41753	0.0137272	0.152132
ZNF620	-0.419693	0.0137459	0.152289
TCF20	0.124785	0.0137824	0.152617
WDTC1	-0.163704	0.0137845	0.152617
YPEL5P2	2.41732	0.0137943	0.152662
TARDBPP2	1.86947	0.0137975	0.152662
NKAP	0.209711	0.0138837	0.153565
LINC00339	-0.640466	0.013899	0.153685
KREMEN1	0.0839356	0.0139083	0.153738
ITGAE	-0.23836	0.0139253	0.153876
AUP1	-0.135418	0.0139582	0.154189
SETD2	0.130504	0.0139869	0.154455
TIMM44	0.140134	0.0140083	0.154573
ARHGAP45	-0.365519	0.0140104	0.154573
---	-1.11524	0.0140112	0.154573
PALLD	-0.206144	0.0140697	0.155153
[truncated: 31,981 more rows]

## Sheet: sgARID1A ZNc3 vs DMSO
Table S3 mRNA screening results (ZN-c3 versus DMSO in COLO205 ARID1A-KO cells)
Gene	log2FoldChange	Pvalue	FDR
ASS1	1.01138	5.16455e-151	1.74593e-146
RRM2	-0.669747	1.15549e-100	1.95312e-96
FOS	-1.6912	2.12658e-77	2.39637e-73
PRSS2	0.730824	3.25172e-70	2.74819e-66
JUN	-0.95225	7.98519e-62	5.39895e-58
HMGCS2	-0.643463	1.70982e-57	9.63368e-54
TXNIP	0.565272	1.16628e-54	5.63247e-51
PCK1	-0.78105	5.91379e-50	2.49902e-46
SCD	-0.526849	2.86607e-45	1.07656e-41
PHGDH	0.568528	2.21949e-41	7.50322e-38
ARL6IP1	-0.397082	3.11086e-41	9.56051e-38
RHOB	-1.05098	1.56542e-40	4.41006e-37
ASNS	0.583245	2.6167e-40	6.80462e-37
CLDN4	-0.664693	2.06179e-37	4.97862e-34
GPA33	-0.468319	3.07276e-37	6.92518e-34
LRRC75A-AS1	0.423537	6.84579e-37	1.44643e-33
PCLAF	-0.471516	1.68909e-36	3.35891e-33
MRPS31P5	0.661731	6.89365e-35	1.2947e-31
ARRDC3	0.992581	1.97438e-33	3.40526e-30
RNF31	1.90486	2.01459e-33	3.40526e-30
GAS5	0.426293	2.91455e-33	4.69188e-30
DNAJC10	0.443035	1.05583e-32	1.62243e-29
TMEM106C	-0.497287	1.227e-31	1.80348e-28
FEN1	-0.447188	2.78071e-31	3.91686e-28
LINC01559	-0.57237	7.10947e-31	9.61371e-28
EPHB3	-0.608194	4.65072e-29	6.047e-26
CDC6	-0.410389	5.30421e-29	6.64126e-26
ECM1	-0.574967	5.75808e-29	6.95206e-26
LYZ	-0.343856	6.14517e-28	7.16358e-25
OLMALINC	-0.703507	2.17315e-27	2.44885e-24
RRM1	-0.348641	4.25295e-27	4.63791e-24
EIF5	0.356589	4.74424e-27	5.01199e-24
OGT	0.389078	4.31624e-26	4.42166e-23
WARS	0.398785	1.62996e-25	1.62066e-22
ZFP36L2	-0.437006	3.66102e-25	3.53612e-22
AL136295.5	-1.29288	1.33976e-23	1.25811e-20
CCNE2	-0.875553	1.99408e-23	1.82195e-20
CAPG	-0.544206	1.02454e-22	9.11461e-20
ZWINT	-0.399424	1.51087e-22	1.30965e-19
ATAD2	-0.337367	2.53379e-22	2.10841e-19
PRSS23	-0.425306	2.55708e-22	2.10841e-19
GINS1	-0.337344	3.95142e-22	3.15821e-19
AKR1B10	-0.975936	4.01713e-22	3.15821e-19
PSAT1	0.357186	8.05016e-22	6.18508e-19
SFN	-0.458516	8.68381e-22	6.52367e-19
PYGB	0.330306	2.84697e-21	2.09228e-18
ZFP36L1	-0.395174	3.39414e-21	2.44132e-18
ARRDC4	1.11459	3.53177e-21	2.4874e-18
SPRY2	-0.443186	4.12817e-21	2.8481e-18
TYMS	-0.640942	4.50168e-21	3.04367e-18
CYP4F12	-0.540318	1.70402e-20	1.12953e-17
UNC5CL	-0.321995	1.81276e-20	1.1785e-17
INSIG1	-0.501217	2.53793e-20	1.61882e-17
IDH2	-0.32069	2.81016e-20	1.75926e-17
PCSK9	-0.48505	3.01664e-20	1.85419e-17
SMG1P3	0.73327	7.4251e-20	4.48237e-17
LGALS4	-0.334476	7.63827e-20	4.53016e-17
STMN1	-0.374683	8.69029e-20	5.01994e-17
FEM1C	0.434766	8.76106e-20	5.01994e-17
SNHG4	0.44008	1.00493e-19	5.6598e-17
PGAM1	-0.325315	1.02126e-19	5.6598e-17
STK38L	0.365484	1.63557e-19	8.9181e-17
BCLAF1	0.328701	2.37783e-19	1.27595e-16
PRR9	-0.369634	2.87473e-19	1.51849e-16
PRSS1	1.33308	3.47417e-19	1.80689e-16
HIST1H2AC	0.980181	3.69382e-19	1.89202e-16
CARHSP1	-0.414612	4.56059e-19	2.30113e-16
SLC38A2	-0.331978	4.91052e-19	2.42063e-16
TK1	-0.412431	4.94064e-19	2.42063e-16
FLNA	0.463353	9.18425e-19	4.43547e-16
CDK1	-0.29966	1.46295e-18	6.96571e-16
DDX21	0.286098	1.6195e-18	7.60402e-16
---	0.372945	1.93441e-18	8.95816e-16
MYO1A	-0.728954	4.22018e-18	1.92794e-15
AL158152.1	1.22822	6.26736e-18	2.82499e-15
DBI	-0.39697	1.73939e-17	7.73708e-15
MTDH	0.250039	1.95385e-17	8.47726e-15
FAM111B	-0.41191	1.95594e-17	8.47726e-15
SARS	0.317796	2.62913e-17	1.12507e-14
RFC2	-0.425018	3.33783e-17	1.41048e-14
FANCI	-0.276626	5.25412e-17	2.19285e-14
CA12	-0.561819	5.64449e-17	2.32704e-14
ASF1B	-0.432698	5.85159e-17	2.38336e-14
PHGR1	-0.344936	1.23592e-16	4.97398e-14
PABPC1	0.262837	1.40711e-16	5.59631e-14
LAMB1	0.359179	2.47014e-16	9.70995e-14
HSPA1B	-0.567843	3.33679e-16	1.29659e-13
SMG1P1	0.774678	5.11516e-16	1.96503e-13
CCNL1	0.281642	5.7358e-16	2.1787e-13
CDK2	-0.394169	6.42706e-16	2.41414e-13
DUSP6	-0.380497	7.13482e-16	2.65055e-13
HELLS	-0.315706	9.61163e-16	3.53186e-13
AHI1	0.343062	1.10474e-15	4.01579e-13
CALM3	-0.304415	1.20607e-15	4.3375e-13
LMNB1	-0.28685	1.28384e-15	4.56859e-13
PAX8-AS1	0.402398	1.52682e-15	5.37663e-13
MCM6	-0.267564	1.54338e-15	5.37892e-13
TM4SF1	-0.278097	1.58771e-15	5.47694e-13
EMP2	-0.256809	2.50683e-15	8.56021e-13
PNP	-0.318333	2.53346e-15	8.56462e-13
EGLN3	-0.439777	3.14097e-15	1.05132e-12
MCM10	-0.464957	3.54905e-15	1.17627e-12
XPOT	0.24683	3.74954e-15	1.23065e-12
PRDX1	-0.223908	6.01639e-15	1.95568e-12
HSPB1	-0.400903	6.41452e-15	2.06523e-12
MCM2	-0.296313	7.51376e-15	2.39632e-12
TCF19	-0.47191	9.06378e-15	2.86365e-12
NEK5	0.805106	1.02098e-14	3.19584e-12
DDIT4	-0.635489	1.04431e-14	3.2389e-12
IFRD1	0.59208	1.13218e-14	3.4795e-12
AC139491.2	0.321658	1.26647e-14	3.8006e-12
CCND3	-0.318362	1.26847e-14	3.8006e-12
KCNK5	-0.378484	1.27039e-14	3.8006e-12
RAB6A	0.251529	1.43148e-14	4.24495e-12
ZNF441	1.30436	1.44651e-14	4.25225e-12
TMPRSS4	-0.250462	1.75598e-14	5.08209e-12
PCNA	-0.255521	1.75887e-14	5.08209e-12
PCK2	0.421697	1.83465e-14	5.25611e-12
BCAS1	-0.377069	1.98029e-14	5.6257e-12
HKDC1	-0.272393	2.26211e-14	6.37273e-12
G6PD	-0.367314	2.5157e-14	7.02858e-12
CCPG1	0.41234	3.27141e-14	9.06503e-12
RAB3D	-0.491686	3.3251e-14	9.13889e-12
SLC30A1	-0.322952	3.4156e-14	9.31193e-12
ECI2	-0.393621	3.81222e-14	1.03101e-11
EEF1A1P6	0.247405	4.29645e-14	1.15274e-11
MYBL2	-0.385526	6.08145e-14	1.61821e-11
---	-0.668301	6.12703e-14	1.61821e-11
NCKAP1	0.226913	6.59229e-14	1.72759e-11
ECHS1	-0.340566	6.80402e-14	1.76936e-11
TAGLN2	-0.251857	8.18766e-14	2.11292e-11
RSRP1	-0.356836	8.60136e-14	2.20286e-11
DUSP1	-1.79442	8.70116e-14	2.21166e-11
DSN1	-0.337107	9.38699e-14	2.36818e-11
MORC4	-0.352581	1.04574e-13	2.61869e-11
MCM3	-0.232816	1.22434e-13	3.04338e-11
STS	-0.284111	1.23383e-13	3.04458e-11
DEDD2	-0.485592	1.63586e-13	4.00738e-11
MAN2A1	0.33872	1.97018e-13	4.79164e-11
ARL4C	-0.210415	2.15919e-13	5.21384e-11
VWA8	0.276839	2.63014e-13	6.306e-11
PSMD11	-0.290452	3.12633e-13	7.44287e-11
SNHG5	0.38382	3.43954e-13	8.13126e-11
AQP3	-0.702303	3.78011e-13	8.83589e-11
EIF4A2	0.216949	3.78987e-13	8.83589e-11
ACOT7	-0.349652	4.26778e-13	9.88195e-11
HUWE1	0.262484	5.56184e-13	1.27907e-10
AURKA	-0.279546	5.67202e-13	1.2956e-10
SEL1L	0.237129	5.79889e-13	1.31569e-10
LCK	-0.267132	5.90799e-13	1.3315e-10
GTF3C5	-0.309256	6.83803e-13	1.5309e-10
KIZ	0.461964	7.67881e-13	1.70783e-10
IL1R2	-0.507237	7.92136e-13	1.75026e-10
LSS	-0.458922	1.15729e-12	2.54049e-10
GPCPD1	0.435755	1.21274e-12	2.64502e-10
KPNA2	-0.275714	1.28542e-12	2.78558e-10
DTL	-0.343195	1.45808e-12	3.13961e-10
MCM4	-0.237995	1.92084e-12	4.10987e-10
TKT	-0.274559	1.99711e-12	4.24619e-10
MYO10	0.235313	2.01142e-12	4.24989e-10
STXBP1	0.296978	2.03992e-12	4.28332e-10
LDHA	-0.256738	2.07561e-12	4.33137e-10
IGF1R	0.263025	2.36491e-12	4.90479e-10
BRD9	0.403508	2.44019e-12	5.03007e-10
MSMO1	-0.429668	3.18788e-12	6.53148e-10
AFAP1-AS1	0.266182	3.32545e-12	6.7335e-10
PSMD2	-0.217527	3.32632e-12	6.7335e-10
PHLDA1	-0.222863	4.07477e-12	8.19951e-10
EP300	0.378035	4.40562e-12	8.81281e-10
TUBG1	-0.397118	4.83779e-12	9.5896e-10
TUBB4B	-0.247893	4.85068e-12	9.5896e-10
ZFAS1	0.320091	4.93849e-12	9.70642e-10
MGST1	-0.3184	5.45454e-12	1.06587e-09
MSH2	-0.249354	6.04652e-12	1.17476e-09
INAVA	-0.314145	6.84402e-12	1.32211e-09
NDRG2	-0.372335	7.49666e-12	1.43995e-09
DHFR	-0.2078	8.00623e-12	1.52915e-09
H1F0	0.227731	8.55369e-12	1.62453e-09
EEF1A1P5	0.223631	9.26319e-12	1.74945e-09
MPST	-0.300663	9.76424e-12	1.82692e-09
PRAP1	-0.298023	9.78149e-12	1.82692e-09
UBE2C	-0.364316	1.06431e-11	1.97692e-09
ATP2B4	-0.473063	1.09818e-11	2.02868e-09
CALR	-0.265033	1.35551e-11	2.49045e-09
GOLGB1	0.277052	1.36635e-11	2.4968e-09
HSDL2	-0.241717	1.53205e-11	2.78454e-09
PSMC3	-0.303968	2.0703e-11	3.7427e-09
SLC29A1	-0.428031	2.27644e-11	4.09347e-09
PPFIBP1	0.33582	2.56904e-11	4.59518e-09
CDC25A	-0.576267	2.63873e-11	4.68697e-09
SPTAN1	0.224806	2.64808e-11	4.68697e-09
CDT1	-0.485905	2.71908e-11	4.78756e-09
RAB1B	-0.25699	2.89399e-11	5.06913e-09
CAPN8	-0.388967	2.94678e-11	5.13499e-09
GNG2	-0.377887	3.09202e-11	5.36046e-09
TUBA4A	-0.343774	3.26849e-11	5.63749e-09
ACSF2	-0.985	3.40364e-11	5.84079e-09
CBX5	0.297725	4.18279e-11	7.14159e-09
KIF2C	-0.284608	4.4421e-11	7.54622e-09
LARS	0.214925	5.72095e-11	9.67012e-09
SLC38A1	0.213247	5.93469e-11	9.9815e-09
CIRBP	0.34361	7.25735e-11	1.21456e-08
CFAP97	0.359996	7.41165e-11	1.23428e-08
RBM12	0.232577	7.78241e-11	1.28468e-08
PIF1	-0.659888	7.7903e-11	1.28468e-08
SMS	-0.274241	8.46419e-11	1.38903e-08
WDR43	0.272209	1.01315e-10	1.65461e-08
VDAC3	-0.291349	1.07977e-10	1.75494e-08
GMNN	-0.346158	1.11377e-10	1.79471e-08
ATP2A3	-0.409104	1.11486e-10	1.79471e-08
NSD1	0.280831	1.17008e-10	1.87468e-08
BDP1	0.289487	1.23243e-10	1.96526e-08
FDFT1	-0.29324	1.64551e-10	2.61165e-08
PYROXD1	0.342919	1.66428e-10	2.6291e-08
MBNL3	0.299586	1.7226e-10	2.70857e-08
LPCAT3	-0.426176	1.77885e-10	2.78406e-08
PROSER1	0.212665	1.87971e-10	2.92836e-08
C7orf55-LUC7L2	5.45315	1.93155e-10	2.98673e-08
TMCC1	-0.436836	1.93485e-10	2.98673e-08
TMEM14A	-0.29056	2.38516e-10	3.64891e-08
UBE2T	-0.373139	2.3854e-10	3.64891e-08
AL157935.2	2.11261	2.42385e-10	3.69103e-08
GJB1	-0.383648	2.61896e-10	3.97025e-08
WDR34	-0.365894	2.6427e-10	3.98835e-08
HSPA9	0.18025	2.67553e-10	4.01996e-08
ADAMTS17	0.459646	2.84184e-10	4.24977e-08
TECR	-0.258824	2.85363e-10	4.24977e-08
SPC25	-0.599647	3.07099e-10	4.53863e-08
RPL12	0.227997	3.07444e-10	4.53863e-08
YAP1	0.221694	3.17984e-10	4.67382e-08
RNF168	-0.346969	3.29078e-10	4.80328e-08
MT-TV	-0.879131	3.29634e-10	4.80328e-08
TRAF5	0.212938	3.40815e-10	4.92631e-08
HDAC1	-0.217969	3.40992e-10	4.92631e-08
LDLR	-0.265612	3.57118e-10	5.13733e-08
PSMD1	-0.212058	3.69514e-10	5.29314e-08
PUM1	0.233474	3.83304e-10	5.46751e-08
PTPN14	0.383577	4.03468e-10	5.73019e-08
NCAPH	-0.275783	4.0511e-10	5.73019e-08
GSTO1	-0.261207	4.19108e-10	5.90349e-08
SOX9	-0.329595	4.26378e-10	5.98097e-08
AURKB	-0.399294	4.36836e-10	6.10234e-08
S100P	0.313019	4.38871e-10	6.10555e-08
SCAND2P	0.816038	4.61234e-10	6.39036e-08
DNAJB1	-0.224005	4.91008e-10	6.75705e-08
SNRNP25	-0.447276	4.91698e-10	6.75705e-08
PLAU	-0.705352	5.03237e-10	6.88763e-08
CYP2S1	-0.525032	5.27306e-10	7.18795e-08
LINC00511	0.260601	5.46787e-10	7.42357e-08
RNF6	0.210345	5.69849e-10	7.70572e-08
ATP6V1D	-0.315897	5.92776e-10	7.98381e-08
ADGRG1	0.216901	6.0171e-10	8.07198e-08
TARBP1	0.345474	6.24718e-10	8.34752e-08
PPP1R10	-0.365462	6.30208e-10	8.38772e-08
ACSL1	-0.359543	7.20799e-10	9.55582e-08
RABGGTB	0.286184	7.35555e-10	9.71335e-08
FKBP1A	-0.194952	8.15672e-10	1.07294e-07
COG5	0.364029	8.22066e-10	1.07716e-07
DHCR24	-0.185275	8.26534e-10	1.07883e-07
RMI2	-0.373391	8.45456e-10	1.09929e-07
AC026366.1	0.200354	8.93989e-10	1.15794e-07
CCNF	-0.491532	9.15795e-10	1.18166e-07
SDCBP2	-0.355838	9.39016e-10	1.20701e-07
GPATCH8	0.257512	9.96568e-10	1.27614e-07
CMBL	-0.392909	1.04693e-09	1.33556e-07
IARS	0.178826	1.07107e-09	1.36123e-07
SERPIND1	-0.685042	1.09297e-09	1.38385e-07
PRDX2	-0.3028	1.09963e-09	1.3871e-07
CD244	-0.400886	1.11364e-09	1.39954e-07
SYT13	-0.465194	1.1538e-09	1.44465e-07
RAD51	-0.410029	1.20946e-09	1.50874e-07
EPHB4	-0.326622	1.23949e-09	1.54053e-07
ZDHHC3	-0.242656	1.25518e-09	1.55028e-07
SMG1P4	0.728321	1.25651e-09	1.55028e-07
SREK1	0.270276	1.31955e-09	1.62214e-07
NKD1	0.550056	1.3255e-09	1.62354e-07
ADA	-0.318676	1.36654e-09	1.66777e-07
IBTK	0.374085	1.37945e-09	1.67747e-07
TPI1	-0.21725	1.55132e-09	1.87971e-07
NUP85	-0.292848	1.62787e-09	1.96542e-07
SLC44A1	-0.170784	1.64617e-09	1.98044e-07
CCNA2	-0.277425	1.72617e-09	2.06933e-07
SPAG5	-0.263693	1.73303e-09	2.0702e-07
TUBA1B	-0.228535	1.79746e-09	2.13961e-07
BICRAL	0.254485	1.8711e-09	2.21945e-07
IQGAP3	-0.350815	1.90877e-09	2.25622e-07
NPNT	-0.331162	2.01136e-09	2.36249e-07
STX16	0.223233	2.01265e-09	2.36249e-07
DUT	-0.253185	2.10166e-09	2.45843e-07
GLO1	-0.214823	2.12276e-09	2.47455e-07
ZMYM2	0.217469	2.24139e-09	2.60386e-07
AZGP1	-0.296013	2.29671e-09	2.65899e-07
MTMR11	-0.318005	2.48498e-09	2.86714e-07
LINC00675	-0.89201	2.51652e-09	2.89365e-07
RACGAP1	-0.238757	2.58917e-09	2.9671e-07
EEF2	0.194739	2.77809e-09	3.17284e-07
TUBB	-0.188284	2.87739e-09	3.27519e-07
VPS25	-0.309303	2.90776e-09	3.29865e-07
ISY1-RAB43	-3.01933	2.94942e-09	3.33472e-07
SPRR1A	-1.48462	3.02165e-09	3.40499e-07
CYP4F3	-0.267804	3.31934e-09	3.72802e-07
OAS1	-0.414426	3.45157e-09	3.8637e-07
ODC1	0.20879	3.82433e-09	4.26684e-07
NFE2L1	0.232698	4.27971e-09	4.7592e-07
LGMN	-0.292377	4.38552e-09	4.86088e-07
SNRPB	-0.189474	4.47904e-09	4.94832e-07
ATP5J	-0.289051	4.5566e-09	5.0176e-07
FAM208B	0.332602	4.58197e-09	5.02916e-07
HNRNPH1	0.181363	4.85834e-09	5.31524e-07
NAPEPLD	-0.359468	4.90108e-09	5.34471e-07
GTF2H3	0.268738	5.11529e-09	5.56037e-07
AXIN2	0.280701	5.19933e-09	5.63361e-07
---	-2.88423	5.44807e-09	5.88427e-07
CENPU	-0.264906	5.59941e-09	6.02846e-07
FAXDC2	-0.58407	5.78923e-09	6.21303e-07
SLC39A10	0.283618	5.86167e-09	6.27088e-07
CLDN3	-0.488158	5.98027e-09	6.37757e-07
GINS2	-0.269199	6.02029e-09	6.40006e-07
PDZD8	0.268286	6.05235e-09	6.41397e-07
CHAF1B	-0.355089	6.39142e-09	6.74258e-07
SLC28A2	-0.515173	6.40232e-09	6.74258e-07
RBBP6	0.227719	6.43139e-09	6.75216e-07
CHAF1A	-0.386482	7.48889e-09	7.83806e-07
BLOC1S5-TXNDC5	2.54143	7.78447e-09	8.12227e-07
SPC24	-0.656183	7.81939e-09	8.13361e-07
QPRT	-0.296829	7.94195e-09	8.23575e-07
PEA15	-0.333326	8.04607e-09	8.31821e-07
AL359075.1	0.303046	8.20547e-09	8.45714e-07
CHEK1	-0.25557	8.3185e-09	8.52414e-07
RAD50	0.253914	8.3209e-09	8.52414e-07
ARPC2	-0.177854	8.85885e-09	9.0478e-07
PTTG1	-0.303651	9.34486e-09	9.51544e-07
MT-TF	-0.900739	9.73092e-09	9.87879e-07
C11orf21	0.419936	9.84329e-09	9.95727e-07
BRIP1	-0.329397	9.86714e-09	9.95727e-07
FDPS	-0.223135	9.93019e-09	9.98133e-07
CENPE	-0.259026	9.95003e-09	9.98133e-07
KIF18B	-0.387007	1.06354e-08	1.06373e-06
HACD3	-0.218936	1.09358e-08	1.09055e-06
HAT1	-0.213898	1.17782e-08	1.1711e-06
EPRS	0.18315	1.25632e-08	1.24548e-06
RFC4	-0.327387	1.26879e-08	1.25417e-06
GMDS	-0.244693	1.27616e-08	1.25778e-06
PGPEP1	-0.361798	1.28031e-08	1.2582e-06
CHD2	0.217034	1.34655e-08	1.31947e-06
HMCES	-0.289862	1.37957e-08	1.34791e-06
CLIC4	0.240398	1.42381e-08	1.38713e-06
PIWIL1	0.180947	1.45119e-08	1.40974e-06
ATP9A	-0.216919	1.51778e-08	1.46991e-06
SH3TC2	0.330384	1.52182e-08	1.46991e-06
DSCC1	-0.330411	1.53596e-08	1.47933e-06
HMGB3	-0.196052	1.5452e-08	1.48401e-06
CLIC1	-0.222842	1.55622e-08	1.49036e-06
TFRC	-0.187011	1.57403e-08	1.50315e-06
TACC3	-0.241951	1.58656e-08	1.51085e-06
ASXL2	0.240683	1.66019e-08	1.57653e-06
SNX18P3	1.06912	1.67286e-08	1.58411e-06
MCM5	-0.228865	1.72555e-08	1.62944e-06
SLBP	-0.291953	1.73315e-08	1.63205e-06
SRRM2	0.194208	1.77025e-08	1.66237e-06
DONSON	-0.382853	1.88631e-08	1.76644e-06
SLC25A36	0.209949	1.91796e-08	1.79112e-06
RNF187	0.325617	1.93431e-08	1.80141e-06
ADCY10P1	0.688469	2.00614e-08	1.86317e-06
MDH1	-0.211951	2.21123e-08	2.04629e-06
CCND1	0.231242	2.21541e-08	2.04629e-06
UTP20	0.334416	2.23545e-08	2.05917e-06
KIF3C	-0.388505	2.28202e-08	2.09636e-06
AREG	-0.415772	2.35605e-08	2.1585e-06
APEH	-0.222747	2.37858e-08	2.17325e-06
EIF4B	0.169528	2.51944e-08	2.29575e-06
CA9	-0.576644	2.53487e-08	2.3036e-06
PLEKHS1	-0.55977	2.655e-08	2.40629e-06
ACAT2	-0.393789	2.75124e-08	2.48686e-06
AC003681.1	0.698948	2.7693e-08	2.49651e-06
ZFR	0.241161	2.8543e-08	2.56361e-06
HADH	-0.255662	2.86073e-08	2.56361e-06
FURIN	-0.300089	2.86649e-08	2.56361e-06
CEACAM1	-0.406007	2.89142e-08	2.57909e-06
CREBBP	0.283603	3.06358e-08	2.72546e-06
AC010422.6	2.20508	3.22106e-08	2.85804e-06
SNHG1	0.241025	3.31599e-08	2.93456e-06
AFF4	0.282483	3.34143e-08	2.94936e-06
NAT10	0.229267	3.42994e-08	3.0196e-06
IMPACT	0.381093	3.65341e-08	3.20798e-06
SKA3	-0.23074	3.66536e-08	3.21013e-06
NAB1	-0.288487	3.81165e-08	3.32962e-06
ARID5B	0.426343	3.83494e-08	3.34134e-06
ACO1	-0.322053	3.8542e-08	3.34949e-06
DYRK1A	0.315491	3.89649e-08	3.37756e-06
SMG1P6	1.04358	4.03013e-08	3.48241e-06
H3F3AP4	-0.272565	4.03806e-08	3.48241e-06
CDKN1A	-1.22591	4.09401e-08	3.52168e-06
RPL13A	0.17379	4.115e-08	3.53075e-06
SLC6A6	-0.18683	4.13483e-08	3.53878e-06
SON	0.24734	4.14715e-08	3.54037e-06
CDK6	0.264091	4.21644e-08	3.58988e-06
C1orf132	0.961348	4.22639e-08	3.58988e-06
ZNF292	0.358431	4.45008e-08	3.77041e-06
LGALS1	-0.28588	4.62248e-08	3.90669e-06
APOBEC1	-0.458286	4.67573e-08	3.94184e-06
CBX2	-0.472866	4.76663e-08	4.00848e-06
TJP1	0.224338	4.8805e-08	4.09405e-06
TALDO1	-0.199818	4.91887e-08	4.11602e-06
CSNK1A1	0.182781	4.97386e-08	4.15176e-06
ENC1	0.229129	5.21344e-08	4.34102e-06
LINC01748	0.536236	5.50458e-08	4.57219e-06
MAPK3	-0.382663	5.51899e-08	4.57292e-06
SHMT1	-0.400447	5.61297e-08	4.63941e-06
N4BP2L2	0.172615	5.63826e-08	4.63997e-06
CHD9	0.309456	5.6411e-08	4.63997e-06
PTCH1	0.431782	5.69126e-08	4.66987e-06
POLR2A	0.200906	5.7188e-08	4.68111e-06
SAT1	-0.205034	5.7401e-08	4.6872e-06
ZFX	0.320735	5.88616e-08	4.79488e-06
STX1A	-0.637708	5.93994e-08	4.82706e-06
CYP4V2	0.409157	6.02389e-08	4.88354e-06
RFX7	0.309659	6.0538e-08	4.89605e-06
FASN	-0.264125	6.3818e-08	5.149e-06
XPNPEP1	-0.226684	6.46312e-08	5.20219e-06
ZNF195	0.253142	6.65695e-08	5.34548e-06
KLHL31	0.826585	6.68418e-08	5.35463e-06
AC139493.2	0.3589	6.73686e-08	5.38181e-06
SPATA13	0.203558	6.74995e-08	5.38181e-06
RPS27	0.220181	7.00963e-08	5.57571e-06
RHOBTB3	0.15819	7.07385e-08	5.61358e-06
SLC26A9	-0.349256	7.91759e-08	6.26843e-06
ANKRD10-IT1	0.387692	8.2914e-08	6.54904e-06
ACTL6A	-0.190923	8.33279e-08	6.56639e-06
SEC24D	0.257572	8.41951e-08	6.6193e-06
MGA	0.319756	8.5226e-08	6.68481e-06
GPR157	-0.466172	9.08257e-08	7.10753e-06
GCHFR	-0.600887	9.20239e-08	7.18467e-06
SLC25A5	-0.154126	9.37594e-08	7.3033e-06
APOBEC3B	-0.525991	9.44906e-08	7.34333e-06
NAA15	0.208376	9.61891e-08	7.45819e-06
LPCAT1	-0.156565	9.74862e-08	7.54146e-06
KLF2	-0.695887	1.00977e-07	7.79365e-06
TOP2A	-0.154247	1.01399e-07	7.80842e-06
CDCA3	-0.457391	1.03361e-07	7.94144e-06
MDC1	0.215416	1.1425e-07	8.75813e-06
RNASEH2A	-0.337069	1.15155e-07	8.80756e-06
JMY	0.328629	1.21709e-07	9.28779e-06
PXMP2	-0.482482	1.23731e-07	9.42083e-06
FIGNL1	-0.336477	1.2435e-07	9.44668e-06
IGSF9B	0.361131	1.25226e-07	9.49191e-06
UQCRC2	-0.178803	1.2696e-07	9.6018e-06
CDC42	-0.180174	1.33529e-07	1.00761e-05
BHLHE40	-0.267582	1.3434e-07	1.01147e-05
E2F1	-0.306734	1.38326e-07	1.037e-05
HAS3	-0.343939	1.38345e-07	1.037e-05
SFSWAP	0.27625	1.39652e-07	1.04448e-05
FAT1	0.259098	1.4104e-07	1.05253e-05
FNDC3A	0.188739	1.44364e-07	1.07497e-05
CHP1	-0.19732	1.46997e-07	1.09217e-05
MPC2	-0.262845	1.50469e-07	1.11552e-05
PTGES3	-0.158147	1.52319e-07	1.12676e-05
DAD1	-0.235111	1.53431e-07	1.13251e-05
RPLP1	0.163761	1.54639e-07	1.13894e-05
ZMIZ2	0.297019	1.63933e-07	1.20477e-05
DDAH1	-0.212131	1.69446e-07	1.24258e-05
LGALSL	-0.330203	1.71713e-07	1.25648e-05
FBXO45	-0.217491	1.7285e-07	1.26207e-05
C9orf64	-0.292845	1.78813e-07	1.30279e-05
SORBS2	0.338617	1.83675e-07	1.33534e-05
DGCR6	0.434225	1.94672e-07	1.41225e-05
NT5C2	-0.203609	1.9742e-07	1.42912e-05
TUG1	0.192695	2.01017e-07	1.45205e-05
AC092683.1	0.343309	2.03216e-07	1.46432e-05
GSN	-0.236292	2.03582e-07	1.46432e-05
ZZEF1	0.262475	2.0998e-07	1.50713e-05
CDC25B	-0.232898	2.15706e-07	1.54495e-05
HTR1D	-0.944512	2.20165e-07	1.57355e-05
CLIP1	0.245591	2.2422e-07	1.59916e-05
HNF4A	-0.201949	2.25027e-07	1.60153e-05
SP6	-0.419908	2.27351e-07	1.61467e-05
TSPAN32	0.42818	2.28398e-07	1.6187e-05
BTBD16	-0.815161	2.31606e-07	1.63801e-05
LINC01226	0.715006	2.35893e-07	1.66484e-05
SCAF8	0.30965	2.45904e-07	1.73188e-05
ICMT	-0.189247	2.48238e-07	1.74469e-05
CTNNAL1	-0.328261	2.53438e-07	1.77753e-05
PIGW	0.322203	2.60741e-07	1.82497e-05
ARHGEF39	-0.303088	2.63728e-07	1.84206e-05
SEC31A	0.208529	2.79773e-07	1.95011e-05
XPO4	0.200284	2.83833e-07	1.97055e-05
HBEGF	-0.614371	2.83873e-07	1.97055e-05
IDI1	-0.259714	2.92368e-07	2.02537e-05
PARP2	-0.308595	2.96658e-07	2.05089e-05
S100A14	-0.485263	3.023e-07	2.08265e-05
FABP1	-0.409986	3.02485e-07	2.08265e-05
AC015871.3	0.729874	3.05358e-07	2.09816e-05
TSPAN8	-0.172014	3.20794e-07	2.19975e-05
GABPB1-AS1	0.299289	3.37953e-07	2.31272e-05
FKBP4	-0.191242	3.47699e-07	2.37461e-05
TGFBR3	-0.227437	3.49188e-07	2.37997e-05
NRIP1	0.270667	3.50092e-07	2.38133e-05
MSH5-SAPCD1	0.40282	3.51756e-07	2.38784e-05
HLA-B	0.218609	3.52882e-07	2.39068e-05
TCN2	-0.561337	3.55146e-07	2.40121e-05
TRAF4	-0.255602	3.68592e-07	2.48715e-05
IL22RA1	-0.539928	3.69958e-07	2.49139e-05
NMU	-0.598335	3.755e-07	2.52369e-05
GALM	-0.35968	3.76455e-07	2.52509e-05
GLS	0.241457	3.80013e-07	2.54391e-05
PGK1	-0.164335	3.96339e-07	2.64504e-05
MUC1	-0.458297	3.96686e-07	2.64504e-05
SLC25A1	-0.366992	4.04994e-07	2.69046e-05
MYH14	-0.196096	4.05089e-07	2.69046e-05
YWHAB	-0.162077	4.09883e-07	2.71696e-05
ANXA3	0.215645	4.22293e-07	2.79374e-05
IGF2BP3	0.357444	4.3161e-07	2.8498e-05
ARHGAP21	0.217344	4.43208e-07	2.92068e-05
ATR	0.260592	4.70354e-07	3.09294e-05
RNASEH1	0.252118	4.71177e-07	3.09294e-05
PTMA	-0.206925	4.78067e-07	3.13208e-05
TMEM131	0.251098	5.03407e-07	3.29171e-05
PROX1	0.26495	5.06219e-07	3.30371e-05
FLOT2	-0.281745	5.14701e-07	3.35164e-05
RAP2A	-0.177081	5.15546e-07	3.35164e-05
KCTD3	-0.17432	5.21242e-07	3.38217e-05
CHD7	0.294629	5.26163e-07	3.40756e-05
DTYMK	-0.309657	5.36949e-07	3.47076e-05
USP47	0.247538	5.52425e-07	3.56399e-05
PRRC2C	0.208848	5.59997e-07	3.60595e-05
FAM213A	-0.23941	5.68575e-07	3.65423e-05
KLF10	0.290004	5.71798e-07	3.66797e-05
PSEN2	0.524817	5.86574e-07	3.75563e-05
IGFBP2	-0.255265	5.92867e-07	3.78875e-05
CCT4	-0.150613	5.95814e-07	3.80039e-05
LINC00483	-0.337704	6.46419e-07	4.11541e-05
RBM26	0.188656	6.57963e-07	4.18104e-05
DNAJA4	-0.256666	6.60385e-07	4.18855e-05
STRADB	-0.593962	6.63907e-07	4.203e-05
PKM	-0.188632	6.85158e-07	4.32943e-05
ZNF664	0.183205	6.95861e-07	4.38885e-05
GLG1	0.169408	7.02914e-07	4.42509e-05
PRDX3	-0.172687	7.16412e-07	4.50168e-05
GPATCH2L	0.373588	7.29007e-07	4.57026e-05
PLIN3	-0.303983	7.30031e-07	4.57026e-05
TNFRSF19	0.363536	7.37538e-07	4.60873e-05
ATAD1	0.231722	7.48511e-07	4.66866e-05
EIF4G2	0.1415	7.70084e-07	4.79437e-05
MGAT5	0.185909	7.83318e-07	4.8678e-05
USP34	0.224733	7.86436e-07	4.87821e-05
PPARG	-0.321893	8.08845e-07	5.00803e-05
SNRNP70	-0.20374	8.16444e-07	5.04583e-05
HIST2H4B	0.668408	8.18191e-07	5.0474e-05
TMEM184C	0.239738	8.24561e-07	5.07744e-05
VPS13D	0.304239	8.40878e-07	5.1685e-05
HCG18	0.349641	8.53595e-07	5.23714e-05
ZNF587B	0.391994	8.66511e-07	5.30675e-05
TMEM41B	-0.268573	9.32609e-07	5.70122e-05
CREBZF	-0.208989	9.46683e-07	5.77682e-05
SCD5	-0.390042	9.49736e-07	5.785e-05
TTN	0.495416	9.6351e-07	5.85835e-05
BLMH	-0.28565	9.80686e-07	5.94235e-05
BMI1	0.26281	9.80842e-07	5.94235e-05
PKMYT1	-0.404519	9.87747e-07	5.97348e-05
ALYREF	-0.232266	9.92609e-07	5.99217e-05
TPX2	-0.192106	1.02024e-06	6.14801e-05
CENPA	-0.425045	1.03543e-06	6.2284e-05
PDZK1	-0.299857	1.06661e-06	6.40458e-05
HSPA1A	-0.476302	1.07274e-06	6.42532e-05
GOLGA8B	0.312368	1.0747e-06	6.42532e-05
ZFYVE16	0.265999	1.0772e-06	6.42532e-05
ANAPC1	0.20817	1.07767e-06	6.42532e-05
VMP1	-0.207927	1.09596e-06	6.5229e-05
CNOT8	-0.218507	1.21401e-06	7.21279e-05
PAQR8	-0.189935	1.22416e-06	7.26036e-05
MARCKSL1	-0.160694	1.26783e-06	7.50617e-05
ITGAM	-4.18648	1.28768e-06	7.61037e-05
ANKS4B	-0.318212	1.31348e-06	7.74933e-05
TENM1	4.11598	1.33286e-06	7.84993e-05
RICTOR	0.272116	1.3505e-06	7.93998e-05
NUCKS1	0.172997	1.41037e-06	8.2776e-05
CKAP2	-0.155237	1.42835e-06	8.36862e-05
HDGF	-0.155024	1.43401e-06	8.38723e-05
LIG1	-0.245161	1.43848e-06	8.39882e-05
NFE2L2	-0.210725	1.50969e-06	8.78744e-05
ZNF106	0.185869	1.51024e-06	8.78744e-05
SGK1	0.758953	1.51403e-06	8.79438e-05
MGAT4A	-0.209676	1.53514e-06	8.90168e-05
TBCA	-0.222429	1.54094e-06	8.92003e-05
KLF6	-0.326065	1.5598e-06	9.0138e-05
RPS2	0.173194	1.56873e-06	9.04991e-05
PSMA4	-0.170403	1.63415e-06	9.41128e-05
CLSPN	-0.312742	1.65913e-06	9.5389e-05
HSP90AA1	-0.150113	1.68062e-06	9.64603e-05
HIST2H4A	0.663038	1.72706e-06	9.89575e-05
INO80	0.220299	1.73615e-06	9.93104e-05
BSPRY	-0.261579	1.74587e-06	9.96975e-05
ZNF280D	0.311863	1.75211e-06	9.98852e-05
ABHD11	-0.414782	1.7666e-06	0.000100541
ARFGEF2	0.183737	1.84523e-06	0.00010484
DHCR7	-0.286615	1.85098e-06	0.00010499
AGFG2	-0.302248	1.86145e-06	0.000105407
CORO2A	-0.385192	1.88845e-06	0.000106758
TRA2A	-0.241147	1.89845e-06	0.000106984
ACYP1	-0.50145	1.89879e-06	0.000106984
TAF1D	0.179534	1.94877e-06	0.000109618
HIST1H2BD	0.846251	1.99666e-06	0.000112048
ZNF232	-0.386555	1.9986e-06	0.000112048
MSI2	0.141444	2.02434e-06	0.000113302
GGACT	0.544701	2.03957e-06	0.000113826
CTSV	-0.511424	2.04219e-06	0.000113826
TMEM97	-0.222603	2.04378e-06	0.000113826
EBP	-0.293846	2.05586e-06	0.00011431
TXLNGY	0.224412	2.12677e-06	0.000118058
SMOC2	0.236893	2.14088e-06	0.000118647
TNFAIP3	0.505449	2.19981e-06	0.000121713
PRIM2	-0.242575	2.23181e-06	0.000123282
MLF2	-0.21323	2.25049e-06	0.000124078
ZNF507	0.253374	2.25356e-06	0.000124078
AC021078.1	0.332098	2.30951e-06	0.000126952
F11R	-0.154547	2.32276e-06	0.000127473
POLA2	-0.355893	2.3374e-06	0.000128069
NDUFA12	-0.292436	2.38951e-06	0.000130711
H3F3A	-0.148536	2.3943e-06	0.000130762
CRYBG3	0.305898	2.47553e-06	0.000134981
CCDC117	-0.288404	2.53693e-06	0.000138106
RPA1	-0.209225	2.54508e-06	0.000138326
CDC45	-0.294773	2.55558e-06	0.000138674
SNRPD3	-0.166337	2.56149e-06	0.000138772
JPT1	-0.191396	2.5975e-06	0.000140498
C20orf24	-0.213067	2.9296e-06	0.000158208
PRR5L	-0.361819	2.93903e-06	0.000158247
THOC3	-0.251109	2.94098e-06	0.000158247
MARK2	-0.22182	2.94698e-06	0.000158247
PSMC2	-0.202865	2.94906e-06	0.000158247
TMEM161B-AS1	0.291381	2.97592e-06	0.000159436
TPGS2	-0.268684	2.99148e-06	0.000160016
BCLAF1P2	0.45062	3.02223e-06	0.000161178
NAV2	0.23399	3.02275e-06	0.000161178
GINS4	-0.277048	3.03913e-06	0.000161797
PCNX2	0.374145	3.05411e-06	0.000162338
CDC42SE1	-0.199805	3.06142e-06	0.000162471
PTPMT1	-0.376352	3.08224e-06	0.00016332
C15orf48	-0.635612	3.10856e-06	0.000164457
RNASEK-C17orf49	-0.495226	3.21873e-06	0.000170019
CENPX	-0.351483	3.27629e-06	0.00017279
LINC01979	1.00719	3.29049e-06	0.000173269
SNHG20	0.44685	3.31182e-06	0.00017412
FANCD2	-0.236115	3.33396e-06	0.000174829
LIPH	-0.264485	3.33565e-06	0.000174829
ORC6	-0.317267	3.36831e-06	0.000176268
IMPAD1	0.187358	3.37977e-06	0.000176594
FANCG	-0.386254	3.41285e-06	0.000178048
ICK	0.158925	3.47446e-06	0.000180983
SIPA1L2	0.177454	3.48797e-06	0.000181407
SPIN4	-0.285895	3.5198e-06	0.000182781
SLC7A5	0.182825	3.54251e-06	0.000183534
HIST1H2BK	0.333068	3.54516e-06	0.000183534
FTX	0.277246	3.60724e-06	0.000186462
ARHGEF38	0.308047	3.63224e-06	0.000187468
POLR2D	-0.218015	3.71463e-06	0.000191428
RALB	-0.198631	3.75471e-06	0.000193199
PRTFDC1	-0.401563	3.9222e-06	0.00020151
RHOA	-0.148242	3.97846e-06	0.000204091
HCP5	0.384986	3.9969e-06	0.000204726
CEP95	0.277699	4.08415e-06	0.000208879
PSMB3	-0.194381	4.18566e-06	0.000213639
TMED7	0.150313	4.18986e-06	0.000213639
AL139407.1	2.0943	4.20378e-06	0.000213974
PSMD13	-0.210087	4.21509e-06	0.000213974
MTHFD1L	0.247097	4.21543e-06	0.000213974
RHOC	-0.34183	4.29325e-06	0.000217598
PIN1	-0.30699	4.34515e-06	0.000219898
CKMT1B	-0.218405	4.35413e-06	0.000220023
SERPINA3	1.24866	4.45596e-06	0.000224833
SENP6	0.270519	4.47724e-06	0.00022557
PPM1D	-0.445476	4.51347e-06	0.000227057
SGK2	-0.249039	4.57317e-06	0.000229719
CHIC1	0.528937	4.58731e-06	0.000230087
PSMC3IP	-0.520409	4.62366e-06	0.000231343
CDK13	0.259133	4.62604e-06	0.000231343
IMMT	-0.175365	4.65957e-06	0.000232676
DSTN	-0.124643	4.68352e-06	0.000233527
FRS2	0.433107	4.69614e-06	0.000233737
KIF22	-0.220024	4.70157e-06	0.000233737
SNHG17	0.351015	4.74284e-06	0.000235443
NDUFAB1	-0.305231	4.96447e-06	0.000246083
SIAH2	-0.31604	5.01896e-06	0.00024842
USP36	0.23519	5.02793e-06	0.0002485
UFM1	0.156148	5.05474e-06	0.000249461
EP400	0.22542	5.06455e-06	0.00024958
TEX30	-0.294689	5.08193e-06	0.000249958
MLEC	-0.132756	5.087e-06	0.000249958
CSE1L	-0.145499	5.10147e-06	0.000250305
ZFYVE19	-0.361548	5.20056e-06	0.000254568
ACSS2	-0.46327	5.20341e-06	0.000254568
SPATS2L	-0.1625	5.23119e-06	0.000255557
CCNT2	0.235123	5.26187e-06	0.000256685
MELK	-0.252866	5.34327e-06	0.000260281
SFXN1	-0.155249	5.37873e-06	0.000261631
AP000439.2	-0.607988	5.39342e-06	0.000261806
YWHAH	-0.2125	5.39781e-06	0.000261806
POMP	-0.153093	5.4967e-06	0.00026622
BAG2	-0.272839	5.51576e-06	0.000266761
ST6GALNAC6	-0.792921	5.53293e-06	0.000266899
LRP2BP	1.36363	5.5344e-06	0.000266899
HYOU1	0.168881	5.61231e-06	0.000270271
TSPAN3	-0.160486	5.6381e-06	0.000271126
MRPS28	-0.317478	5.72757e-06	0.000275037
ILVBL	-0.258294	5.75862e-06	0.000275754
ENO1	-0.169501	5.75882e-06	0.000275754
CCNB1IP1	0.261035	5.81118e-06	0.000277868
MYLIP	0.388872	5.83505e-06	0.000278615
RFC5	-0.244548	5.92339e-06	0.000282435
MCPH1	0.357806	5.93293e-06	0.000282491
CCHCR1	-0.331683	5.96261e-06	0.000283505
YWHAQ	-0.145867	5.98466e-06	0.000284154
MARF1	0.25114	6.0766e-06	0.000288114
CENPN	-0.258752	6.09872e-06	0.000288758
SLC12A4	-0.733184	6.13327e-06	0.000289704
CDH1	-0.124043	6.13584e-06	0.000289704
C5orf30	-0.580744	6.15323e-06	0.00029012
DDX5	0.143695	6.17207e-06	0.000290603
SLC35B1	0.238535	6.20388e-06	0.000291695
KHDRBS1	-0.14807	6.22607e-06	0.000292331
HSBP1	-0.203678	6.29192e-06	0.000295013
NEBL	0.294727	6.36509e-06	0.000298031
DUXAP10	0.206004	6.67199e-06	0.000311969
PPIF	-0.200482	6.68771e-06	0.000312272
SKA2	-0.215747	6.69978e-06	0.000312404
ARHGEF2	-0.187972	6.71345e-06	0.00031261
ENO2	-0.369714	6.7597e-06	0.000314331
VDAC1	-0.16039	6.83566e-06	0.000317426
ZNF3	0.332248	6.85596e-06	0.000317932
NOP10	-0.255676	6.87845e-06	0.000318538
CPTP	-0.643374	6.93192e-06	0.000320575
TUSC8	0.244662	6.94252e-06	0.000320627
PEBP1	-0.152295	7.07222e-06	0.000326171
NDRG1	-0.416947	7.24495e-06	0.000333682
SRSF8	0.282669	7.40736e-06	0.000340698
AP2S1	-0.279216	7.47977e-06	0.000343561
NDUFB4	-0.209015	7.51755e-06	0.000344673
PDCD6	0.252109	7.52438e-06	0.000344673
KAT6B	0.309592	7.55197e-06	0.00034547
RIBC2	-0.479942	7.66758e-06	0.000350284
IER3	-0.289788	7.83123e-06	0.000357278
ARHGEF12	0.202566	7.85017e-06	0.000357659
RTN3	-0.16002	7.89632e-06	0.000359277
BRWD1	0.205174	7.92107e-06	0.000359919
VCP	-0.137324	8.00252e-06	0.000363132
AL161431.1	-0.256402	8.09709e-06	0.000366931
PSMA7	-0.15668	8.16629e-06	0.000369571
AC005261.6	1.86361	8.27391e-06	0.000373941
SNAI1	1.14837	8.34844e-06	0.000376806
MDM2	-0.188193	8.40373e-06	0.000378365
GRB10	0.34514	8.40537e-06	0.000378365
RFX8	0.386182	8.48552e-06	0.000381465
PNPLA8	-0.323392	8.75314e-06	0.000392973
USP32P1	0.467764	8.91353e-06	0.000399643
MYL6	-0.196946	8.93798e-06	0.000400208
RIOX2	0.245108	9.0549e-06	0.000404907
PRPS2	-0.216473	9.15025e-06	0.000408631
OASL	-0.554398	9.2259e-06	0.000411466
MFSD9	-0.294111	9.2401e-06	0.000411556
WDFY2	0.32999	9.32011e-06	0.000413991
DSP	0.128621	9.32596e-06	0.000413991
S100A16	-0.24363	9.33151e-06	0.000413991
RANBP2	0.148796	9.72168e-06	0.000430735
FGF19	-0.234974	9.77559e-06	0.000432557
DUXAP8	0.291734	1.00421e-05	0.000443771
PALD1	0.306995	1.02098e-05	0.00045059
ANKRD22	-0.303781	1.02344e-05	0.000451086
CLOCK	0.204576	1.03016e-05	0.000453456
TWNK	0.275568	1.0329e-05	0.000454072
SRSF10	0.12718	1.04204e-05	0.000457313
CENPK	-0.214527	1.04315e-05	0.000457313
H2AFZ	-0.168712	1.04433e-05	0.000457313
PHC2	-0.198548	1.07606e-05	0.000470599
PSMA2	-0.177883	1.08749e-05	0.000474984
ZNF827	0.452638	1.09917e-05	0.000479465
PROM2	-0.231977	1.10125e-05	0.000479752
MAP7D1	-0.349977	1.10458e-05	0.000480105
CPOX	-0.254439	1.10634e-05	0.000480105
NEMP1	-0.197692	1.10778e-05	0.000480105
IER3IP1	-0.263376	1.10852e-05	0.000480105
COX11	-0.174792	1.10916e-05	0.000480105
PDCD4	-0.171096	1.11098e-05	0.00048028
GPX2	-0.161595	1.12659e-05	0.000486406
RPL10	0.146659	1.14509e-05	0.00049376
SEC16A	0.147187	1.15237e-05	0.000496266
SMG1P2	0.433163	1.15493e-05	0.000496736
DCTD	0.204709	1.17767e-05	0.000505874
PA2G4	-0.145084	1.17937e-05	0.000505963
BCL6	-0.698246	1.18239e-05	0.000506613
CHCHD2	-0.162748	1.19085e-05	0.000509595
ZNF12	0.309866	1.19839e-05	0.000512151
PSRC1	-0.585664	1.19986e-05	0.000512151
AC244197.3	0.921795	1.21373e-05	0.000517419
NAA35	0.262866	1.22507e-05	0.000521594
SCARB2	0.158546	1.22864e-05	0.00052246
NR1D2	0.279728	1.2419e-05	0.000527433
MCU	-0.195953	1.24768e-05	0.000529223
FADD	-0.370816	1.25889e-05	0.000533309
SELENOO	-0.533177	1.26987e-05	0.000537287
DNAH9	-0.644274	1.30481e-05	0.00055138
ZNF678	0.379682	1.31702e-05	0.000555843
MYCBP	-0.215928	1.32475e-05	0.000558411
CHAC1	-0.541611	1.32895e-05	0.000558905
AIF1L	-0.54877	1.32923e-05	0.000558905
VRK2	0.360531	1.33093e-05	0.000558924
AQR	0.169616	1.33435e-05	0.000559666
NIPBL	0.236376	1.33796e-05	0.000560482
AL021068.1	0.827117	1.36487e-05	0.000571051
TGFBI	0.138806	1.37091e-05	0.000572868
TMEM54	-0.402777	1.38054e-05	0.000576178
LSM11	-0.406662	1.42094e-05	0.00059231
RAB29	-0.204202	1.43691e-05	0.000597615
CD109	-0.220022	1.4372e-05	0.000597615
AC010168.2	0.634537	1.44101e-05	0.00059846
GOLGA3	0.232071	1.45551e-05	0.000603109
CENPQ	-0.580541	1.45577e-05	0.000603109
ORC1	-0.267253	1.46494e-05	0.000606164
XPO1	0.136685	1.46731e-05	0.000606404
CFAP44	0.256856	1.49215e-05	0.000615916
URB1	0.207587	1.4952e-05	0.000616422
NARF	-0.237887	1.5078e-05	0.000620563
DDX3X	0.132641	1.50891e-05	0.000620563
AGT	-0.389963	1.51288e-05	0.000621441
ABCA1	-0.521323	1.51785e-05	0.000622725
KIAA0100	0.130729	1.54334e-05	0.000632412
RAPGEF5	-0.428044	1.57856e-05	0.000646064
RAC2	-0.406134	1.59187e-05	0.000650691
SRFBP1	0.361122	1.59372e-05	0.000650691
KNSTRN	-0.276036	1.60523e-05	0.000654603
CSTB	-0.213231	1.61059e-05	0.000655997
PAK6	-0.533254	1.62204e-05	0.000659863
SLC20A1	-0.190483	1.64494e-05	0.000668374
TBL1X	0.832638	1.65417e-05	0.00067132
FGD5	0.19826	1.66259e-05	0.000673928
ETFA	-0.167439	1.67341e-05	0.000677501
NCAPH2	-0.258951	1.67645e-05	0.000677919
DLST	-0.174178	1.68593e-05	0.000680793
RAB11A	-0.13402	1.68916e-05	0.000680793
TMEM56	-0.686775	1.6896e-05	0.000680793
MGAM2	0.545657	1.69234e-05	0.000680888
DOCK11	0.709591	1.69468e-05	0.000680888
NT5DC2	-0.265461	1.69588e-05	0.000680888
LIMA1	-0.143453	1.71887e-05	0.000689302
CU633906.1	-0.346816	1.73142e-05	0.000693511
PSMD12	-0.169718	1.75e-05	0.000700123
ZNF532	0.417428	1.78396e-05	0.000710877
PADI1	-0.164139	1.78501e-05	0.000710877
GALNT7	0.23523	1.78853e-05	0.000710877
PSMB2	-0.202439	1.79065e-05	0.000710877
PGGT1B	0.199422	1.79144e-05	0.000710877
SLC25A19	-0.402059	1.79154e-05	0.000710877
KIF20A	-0.246016	1.7916e-05	0.000710877
NAPG	0.262503	1.80564e-05	0.00071561
PLEKHJ1	-0.304635	1.85166e-05	0.00073299
PUS1	0.268831	1.85939e-05	0.000735187
AC138393.1	0.5296	1.88824e-05	0.000745721
TNRC6C	0.390784	1.90735e-05	0.000752389
TMEM106B	0.236783	1.91779e-05	0.000755627
MSH6	-0.185555	1.95774e-05	0.00077047
TPR	0.152379	1.96124e-05	0.000770948
KIF23	-0.209559	1.97797e-05	0.000776509
SPIN3	0.306656	1.97998e-05	0.000776509
AMACR	0.266742	2.01409e-05	0.000788974
AC007192.1	-4.40416	2.07428e-05	0.000811577
DIAPH1	-0.126148	2.0766e-05	0.000811577
RUSC1	-0.314381	2.08981e-05	0.000815798
NKTR	0.238075	2.09717e-05	0.000817728
ALG11	0.202316	2.12747e-05	0.000828585
DDX18	0.15352	2.137e-05	0.000831338
ZNF644	0.254122	2.14178e-05	0.000832242
HOXA-AS3	-1.26385	2.15015e-05	0.000834534
CLK1	0.257993	2.1672e-05	0.000840187
NBAS	0.269523	2.17654e-05	0.00084284
ANKRD11	0.184254	2.20746e-05	0.000853837
THADA	0.231581	2.22936e-05	0.000861321
ECH1	-0.169315	2.24206e-05	0.000865241
IGF2R	0.147104	2.25292e-05	0.00086844
TNS4	-0.125359	2.2651e-05	0.000871918
DSG4	2.61855	2.2671e-05	0.000871918
LIG4	0.258356	2.35954e-05	0.000906439
PROCR	-0.406894	2.38556e-05	0.000915396
AC092718.4	-0.664809	2.39718e-05	0.000918811
HIST2H2BF	1.25692	2.40172e-05	0.000919508
EIF4E2	-0.192731	2.43148e-05	0.000929848
GOT2	-0.146695	2.45634e-05	0.000938295
TRIM44	0.150888	2.48737e-05	0.000949074
LPCAT4	-0.272159	2.51004e-05	0.000955662
ANKRD18A	0.664612	2.51029e-05	0.000955662
GNAS	-0.153443	2.52465e-05	0.000960049
RBM33	0.203379	2.57524e-05	0.000978187
ABCB10	-0.288873	2.58042e-05	0.000979053
EPC2	0.381806	2.59719e-05	0.00098431
CU633967.1	-0.298518	2.605e-05	0.000986164
ACY3	-0.375214	2.61803e-05	0.000989989
BLACAT1	0.350604	2.62671e-05	0.000992163
DLG3	-0.191715	2.6389e-05	0.000995018
AC079447.1	1.42032	2.64015e-05	0.000995018
AFAP1L2	0.232546	2.71181e-05	0.00102088
PCMTD2	0.187698	2.75302e-05	0.00103424
SRC	-0.200502	2.7534e-05	0.00103424
TPMT	-0.253923	2.75975e-05	0.00103547
NPIPB4	0.363548	2.77231e-05	0.00103903
ALDH7A1	-0.203442	2.78749e-05	0.00104357
CKS2	-0.210017	2.79701e-05	0.00104559
AQP1	-0.183787	2.80177e-05	0.00104559
ZC3H12D	-1.12761	2.80218e-05	0.00104559
VPS13B	0.302239	2.83213e-05	0.0010556
SLC6A9	0.518846	2.85393e-05	0.00106256
CELSR1	0.335921	2.87393e-05	0.00106763
UQCRC1	-0.199475	2.87508e-05	0.00106763
GOLIM4	0.216709	2.87705e-05	0.00106763
ZNF267	0.347748	2.8928e-05	0.0010723
CYCS	-0.145645	2.93504e-05	0.00108677
AC083843.2	0.597154	3.03294e-05	0.00112154
RPL28	0.155714	3.0356e-05	0.00112154
MCMBP	-0.178344	3.07058e-05	0.00113323
CBX1	-0.172553	3.07941e-05	0.00113525
CYP27A1	-0.225865	3.19838e-05	0.00117783
SERP1	0.145274	3.21488e-05	0.00118262
PGM1	-0.346213	3.2838e-05	0.00120666
MTA1	0.310623	3.28965e-05	0.00120749
ARHGDIA	-0.137215	3.31534e-05	0.0012156
ASH1L	0.397306	3.32366e-05	0.00121733
TOR4A	-0.333458	3.33439e-05	0.00121994
HIBADH	-0.299666	3.3432e-05	0.00122184
DNAJC16	-0.249628	3.35047e-05	0.00122318
Z83843.1	0.735555	3.35652e-05	0.00122406
SEC23A	-0.223545	3.38289e-05	0.00123235
CFL1	-0.1353	3.38858e-05	0.00123309
CYB5R3	-0.256386	3.42453e-05	0.00124484
RNF24	-0.278217	3.46644e-05	0.00125872
TMPO	-0.113384	3.47195e-05	0.00125936
RPS12	0.160652	3.49617e-05	0.00126679
TNNT2	0.656236	3.55832e-05	0.00128793
PDCD11	0.185368	3.58307e-05	0.0012955
NUP88	-0.170509	3.61014e-05	0.00130278
SUCLG1	-0.200888	3.61093e-05	0.00130278
FAM171A2	-3.68552	3.66192e-05	0.00131966
INHBB	0.371865	3.66552e-05	0.00131966
ORMDL2	-0.272575	3.6725e-05	0.00132077
PSMC1	-0.194373	3.70721e-05	0.00133184
PDP2	-0.289664	3.73276e-05	0.00133959
TNFAIP8L1	-0.765846	3.74575e-05	0.00134283
QPCT	-0.324536	3.75811e-05	0.00134583
FAM219A	-0.601483	3.76764e-05	0.00134782
MIDN	-0.371302	3.783e-05	0.00135135
PLAC8	-0.382394	3.7855e-05	0.00135135
PIK3R3	-0.429174	3.81127e-05	0.00135911
AKAP9	0.221848	3.83416e-05	0.00136571
NAA20	-0.20649	3.83785e-05	0.00136571
PTP4A1	-1.02126	3.86636e-05	0.00137349
SNRPA1	-0.160001	3.86785e-05	0.00137349
FAM110C	-0.39118	3.87341e-05	0.00137402
ARHGEF19	-0.377365	3.90415e-05	0.00138348
TUBGCP4	-0.204091	3.93001e-05	0.00139118
MLLT6	0.136713	3.96768e-05	0.00140305
RPS18	0.135841	4.02737e-05	0.00142267
SULT2B1	-0.419184	4.07395e-05	0.00143762
PFKM	-0.240289	4.08852e-05	0.00144126
CHD6	0.245659	4.141e-05	0.00145824
SOX4	0.203952	4.19141e-05	0.00147445
BCLAF3	0.360143	4.21634e-05	0.00148168
GALNT10	0.275647	4.25472e-05	0.00149362
RAB5B	-0.259722	4.26903e-05	0.00149708
ZNF655	0.256465	4.30582e-05	0.00150842
NEK9	0.200479	4.34218e-05	0.00151958
FKBP14	0.474998	4.34994e-05	0.00152072
PPM1H	0.393541	4.37683e-05	0.00152855
EXO1	-0.271336	4.38368e-05	0.00152936
PREB	-0.222518	4.3901e-05	0.00153002
FAM225B	0.699357	4.3971e-05	0.00153088
SNHG12	0.495469	4.46436e-05	0.0015527
SLC7A1	0.124493	4.49428e-05	0.0015615
LAPTM4B	-0.307092	4.56621e-05	0.00158486
GNA11	-0.267543	4.57142e-05	0.00158504
ENDOD1	0.229924	4.62475e-05	0.00160189
ZNF165	0.36174	4.63041e-05	0.00160221
MRPS10	0.113595	4.68746e-05	0.00162029
RAD54L	-0.311023	4.6934e-05	0.00162068
ZNF518A	0.267566	4.70983e-05	0.0016247
ZCCHC14	0.255575	4.71957e-05	0.0016264
PCNX4	0.28025	4.73844e-05	0.00163124
APBB2	0.248564	4.75324e-05	0.00163467
ZNF217	0.200394	4.7653e-05	0.00163689
ELP1	0.188328	4.76939e-05	0.00163689
FZD5	-0.191807	4.77858e-05	0.00163838
ZNRD1ASP	0.444032	4.79951e-05	0.00164389
2024-09-08	-0.157259	4.83272e-05	0.00165359
PHTF2	-0.321866	4.86036e-05	0.00166137
TRPM7	0.158767	4.89248e-05	0.00167066
MED13	0.179055	4.92441e-05	0.00167987
BIRC6	0.207702	4.93027e-05	0.00168017
PRDM2	0.276643	4.96573e-05	0.00169055
BNIP2	0.225642	5.09573e-05	0.00173306
GTF2H2C	0.305457	5.13066e-05	0.00174319
EFTUD2	-0.153821	5.1493e-05	0.00174777
TOB1	-0.134562	5.16105e-05	0.00174999
TET3	0.24145	5.25233e-05	0.00177916
WNK1	0.161133	5.26122e-05	0.00178039
SP5	0.340252	5.27888e-05	0.00178458
NOTCH3	-0.55806	5.28468e-05	0.00178475
LMO4	0.449154	5.29567e-05	0.00178668
AKAP12	-0.509081	5.31654e-05	0.00179193
LYPD3	-0.787848	5.37187e-05	0.00180878
ARHGAP35	0.192169	5.38013e-05	0.00180976
SLCO4A1-AS1	0.822183	5.41224e-05	0.00181875
SKP2	-0.179939	5.42918e-05	0.00182263
RIMKLBP1	3.56165	5.44482e-05	0.00182607
USP40	0.230656	5.49218e-05	0.00184013
AMOTL2	0.624605	5.51837e-05	0.00184707
LRRC8D	0.194075	5.54771e-05	0.00185505
THUMPD3-AS1	0.306685	5.56092e-05	0.00185763
AC005077.4	-0.890574	5.61904e-05	0.0018752
TOGARAM1	0.404374	5.64946e-05	0.00188349
AC108704.2	1.35729	5.6725e-05	0.0018893
HEATR5A	0.291623	5.70004e-05	0.00189661
MRPL17	-0.268242	5.73175e-05	0.00190528
CRACR2A	0.346287	5.76125e-05	0.00191321
IMPA2	-0.227229	5.77531e-05	0.001916
ZMYND19	-0.312595	5.84528e-05	0.00193731
UHRF1	-0.186224	5.8982e-05	0.00195293
KCTD10	-0.187363	5.94653e-05	0.00196701
COLGALT2	0.321044	6.01737e-05	0.0019885
---	-1.13435	6.0655e-05	0.00200244
MDN1	0.271727	6.08054e-05	0.00200545
ABCF3	-0.335182	6.08917e-05	0.00200634
SFXN5	-0.319579	6.12896e-05	0.00201748
HOMER1	0.299065	6.16236e-05	0.0020265
CHSY1	-0.290829	6.17264e-05	0.00202791
TNPO1	0.163774	6.18984e-05	0.00203159
SYK	0.18881	6.24551e-05	0.00204787
ANGEL2	0.33735	6.26339e-05	0.00205175
CDS1	-0.34835	6.30534e-05	0.00206349
MECOM	0.235688	6.40413e-05	0.00209379
VIRMA	0.164606	6.50016e-05	0.00212314
MTRR	0.167011	6.5303e-05	0.00213092
STK39	-0.13544	6.54776e-05	0.00213456
SLC25A20	-0.337132	6.58479e-05	0.00214456
UBR4	0.152777	6.60689e-05	0.00214969
DYNC1H1	0.170374	6.64417e-05	0.00215974
GAS7	0.604936	6.66067e-05	0.00216302
HOXA13	-0.468	6.6759e-05	0.00216433
MT-TN	0.215844	6.67749e-05	0.00216433
DHX36	0.164432	6.71839e-05	0.00217399
RPS2P7	0.558089	6.72016e-05	0.00217399
TUBA1C	-0.146006	6.739e-05	0.00217708
KBTBD6	-0.296299	6.74693e-05	0.00217708
RNF4	-0.203437	6.74904e-05	0.00217708
ABCG1	-0.296741	6.79031e-05	0.0021883
SH3BP5	0.308958	6.82772e-05	0.00219827
PAK1	-0.170673	6.86825e-05	0.00220921
SLC24A1	0.357766	6.92068e-05	0.00222396
CU634019.1	-0.327799	6.92807e-05	0.00222422
TDRD7	-0.357467	6.9428e-05	0.00222683
CNTD1	1.26065	6.98916e-05	0.00223958
CDC73	0.181378	7.00716e-05	0.00224322
TTPAL	0.240076	7.05115e-05	0.00225517
TRIM3	-0.399613	7.09963e-05	0.00226852
WDR60	0.37229	7.10855e-05	0.00226923
ANAPC16	0.177954	7.14382e-05	0.00227834
AL359075.2	0.294882	7.21829e-05	0.00229992
PXYLP1	-0.315426	7.23248e-05	0.00230181
HSD17B2	-0.69352	7.23785e-05	0.00230181
FP236241.1	-0.298394	7.28831e-05	0.00231568
CKMT1A	-0.188641	7.34093e-05	0.00233021
SRSF9	-0.173176	7.58543e-05	0.00240556
KIAA1109	0.255307	7.66795e-05	0.00242945
ZNF697	0.42938	7.71045e-05	0.00244063
HSD17B11	-0.162009	7.72605e-05	0.00244328
UFL1	0.233492	7.78366e-05	0.0024592
AC007106.1	3.53803	7.79738e-05	0.00246123
ELK4	0.210934	7.80746e-05	0.00246212
COTL1	-0.14277	7.89549e-05	0.00248756
ATP6V0C	-0.206492	7.92468e-05	0.00249443
SESTD1	-0.331886	7.96067e-05	0.00250343
DPY19L3	0.24608	7.98011e-05	0.00250721
KIFC1	-0.335603	7.9945e-05	0.0025094
HIST1H2BN	1.09885	8.03152e-05	0.00251868
NAA25	0.199211	8.05462e-05	0.00252358
KIDINS220	0.198807	8.07326e-05	0.00252708
AL136295.4	-0.982445	8.097e-05	0.00253196
SCYL2	0.164461	8.10384e-05	0.00253196
HELZ	0.22212	8.20592e-05	0.00256149
RPL23	0.140028	8.2149e-05	0.00256193
NOB1	0.201509	8.30014e-05	0.00258613
S100PBP	-0.264225	8.31629e-05	0.00258877
NOL6	0.242945	8.34438e-05	0.00259513
ZNF213	0.60963	8.41739e-05	0.00261542
SLC37A2	-1.06412	8.46902e-05	0.00262905
WDR76	-0.245814	8.49701e-05	0.00263532
GUSB	-0.23841	8.56287e-05	0.00265224
KREMEN1	0.131052	8.57321e-05	0.00265224
GIGYF2	0.17942	8.5751e-05	0.00265224
ZKSCAN8	0.348925	8.59064e-05	0.00265462
GLMP	-0.35133	8.60585e-05	0.00265689
HIST1H2BG	0.780137	8.70104e-05	0.00268382
BRK1	-0.200595	8.71908e-05	0.00268694
DCK	-0.170276	8.72742e-05	0.00268706
TMPRSS13	-0.504565	8.76302e-05	0.00269557
RPRD2	0.194607	8.77816e-05	0.00269777
RBCK1	0.181015	8.86621e-05	0.00272235
ZNFX1	0.198362	8.9034e-05	0.00273129
KLF11	0.587084	9.01292e-05	0.00276238
MTSS1L	-0.192252	9.0843e-05	0.00278174
RAC1	-0.135359	9.09572e-05	0.00278271
LINC02331	0.441497	9.15225e-05	0.00279748
FBXO5	-0.300096	9.19817e-05	0.00280897
LRRC8A	-0.195594	9.21879e-05	0.00281273
ACBD7	-0.311765	9.27809e-05	0.00282827
SH3D21	-0.507168	9.3365e-05	0.00284351
DNAJC15	-0.119927	9.36424e-05	0.00284892
XRCC2	-0.229203	9.37113e-05	0.00284892
ANKRD10	0.133115	9.4262e-05	0.00286309
---	1.8211	9.46679e-05	0.00287284
THAP9-AS1	0.238109	9.61072e-05	0.0029139
WDR36	0.169311	9.68443e-05	0.00293362
UTRN	0.237918	9.72842e-05	0.00294229
PC	-0.377272	9.73047e-05	0.00294229
NTSR1	0.29946	9.78722e-05	0.00295681
MTMR10	0.201242	9.79867e-05	0.00295762
E2F8	-0.35044	9.84583e-05	0.00296921
PLEKHM1P1	0.242504	9.86597e-05	0.00297263
TNRC6A	0.219814	9.90516e-05	0.00298178
UGGT1	0.153302	0.000101388	0.0030494
AC004448.1	0.233819	0.000101666	0.00305504
GSTA2	-3.04756	0.000102372	0.00307353
MRPS11	-0.272896	0.000102766	0.00308263
SLC40A1	-0.198578	0.000102953	0.00308549
ZC3H13	0.127703	0.0001034	0.00309614
TBC1D10B	-0.311999	0.000104313	0.00312072
AP000873.2	0.745466	0.000104765	0.00312939
ZNRF3	-0.173612	0.000104788	0.00312939
CDCA5	-0.20281	0.000105875	0.00315905
ZNF81	0.463451	0.000106236	0.00316705
NIPA1	-0.221839	0.000106503	0.00317221
SOWAHB	-0.45733	0.000107807	0.0032082
LSM2	-0.295285	0.000108567	0.00322797
UBE2J1	0.191918	0.00011006	0.00326895
TBC1D17	-0.492966	0.0001102	0.00326895
CDK12	0.179452	0.000110235	0.00326895
RPL3	0.126349	0.000111582	0.00330599
ITGB4	0.141274	0.000112433	0.00332829
PAN3	0.133254	0.000112636	0.00333137
STOML2	-0.173838	0.00011311	0.00333986
PRSS12	-0.284861	0.00011312	0.00333986
MT1X	0.505679	0.000113814	0.00335742
ITPR2	0.229945	0.000114839	0.00338469
JPT2	-0.119969	0.000116526	0.00343142
CDA	-0.429082	0.000116668	0.00343262
SLC45A3	-0.18641	0.000117088	0.00344197
CEBPB	-0.346709	0.000117359	0.00344696
CYP24A1	-0.401732	0.000117742	0.0034552
MEA1	-0.266121	0.000118099	0.00346267
MRPL13	-0.158735	0.000121884	0.00357054
PMAIP1	-0.292015	0.000122937	0.00359828
TRIM31	-0.47789	0.000123635	0.00361557
C5orf63	0.387524	0.000124266	0.00363089
PABPC1L	0.1889	0.000125035	0.0036502
SEPHS2	-0.152962	0.000125846	0.0036707
PRPF39	-0.192417	0.000126035	0.00367304
ZNF551	0.421913	0.000126558	0.00368511
ESF1	0.176729	0.000127115	0.00369816
DHRS11	-0.369524	0.000127521	0.00370519
GID4	-0.57494	0.000127576	0.00370519
FANCL	-0.23589	0.000128484	0.00372836
IER2	-0.207332	0.000129087	0.00374263
CU633904.1	-0.31614	0.000130587	0.00378288
BAD	-0.575418	0.00013091	0.003789
CS	-0.123201	0.000132451	0.00383033
AC001226.2	1.64576	0.000134975	0.00389997
IPO4	0.714941	0.000135307	0.00390622
RANBP1	-0.132677	0.000135854	0.00391867
EEF1A1	0.187101	0.000136678	0.00393908
TICRR	-0.3505	0.000137017	0.00394548
SPINK4	-1.86181	0.000138506	0.00398496
DNMT1	-0.130968	0.000139535	0.00401115
TOPBP1	-0.14413	0.000140472	0.00403466
CD44	-0.179313	0.000140714	0.00403818
PARD6B	0.448491	0.000140896	0.00403998
PBK	-0.22803	0.000141129	0.00404324
ADAR	0.125995	0.000141301	0.00404472
IGSF9	-0.963809	0.000142274	0.00406912
STK40	-0.212701	0.000142523	0.00407033
SLC43A1	0.364231	0.000142557	0.00407033
AC097372.1	3.38961	0.000142734	0.00407195
BORCS5	0.385252	0.000142973	0.00407532
LIPG	-0.428568	0.000143126	0.00407626
FAM102B	-0.204618	0.000144011	0.004098
TPM1	-0.165133	0.000144859	0.00411869
SLC25A6	0.164813	0.000145669	0.00413822
TATDN3	0.333219	0.00014584	0.00413959
BCL3	-0.776162	0.000146101	0.00414353
PCM1	0.157047	0.000146351	0.00414714
PHKG2	-0.299272	0.00014866	0.00420903
CHMP1A	-0.197771	0.000148857	0.00421109
POLR1A	0.18479	0.000149425	0.00422362
NDUFV1	-0.156361	0.00014973	0.00422873
FBXL3	0.15795	0.000151107	0.00426405
KANSL2	0.304324	0.000151413	0.0042691
CACYBP	-0.139648	0.000152683	0.00430135
MCL1	-0.130277	0.000153949	0.00433339
PSMB6	-0.211254	0.000154664	0.00434989
STYK1	-0.466249	0.000155617	0.00437304
AGPAT2	-0.182157	0.000158118	0.00443966
EBPL	-0.224594	0.000159673	0.0044796
KAT6A	0.257605	0.000160302	0.00449351
BLM	-0.176768	0.000160931	0.00450739
AHCY	-0.116726	0.000161131	0.00450928
NSUN5	0.311183	0.000161475	0.00451515
MCTP1	0.276194	0.00016206	0.00452778
AC008764.8	1.65253	0.000162933	0.0045484
MZT1	-0.15475	0.00016416	0.00457888
STARD10	-0.162797	0.000165359	0.00460852
ATP5G3	-0.15152	0.000168566	0.00469402
CD99	-0.20236	0.000170586	0.00474636
BIRC5	-0.182258	0.000171573	0.0047699
IGFBP4	-0.183977	0.000172461	0.00479065
APRT	-0.235596	0.000172627	0.00479131
MXD1	-0.168366	0.000173772	0.00481916
MTHFD1	-0.119725	0.000174224	0.00482772
RUNDC3A-AS1	3.40245	0.000174507	0.00482961
ZNF844	0.34439	0.000174578	0.00482961
STIL	-0.210999	0.000175583	0.00485344
PCNX1	0.250448	0.000176227	0.00486725
UGT1A6	-0.45008	0.000176888	0.00488153
PYCR1	0.149013	0.000177428	0.00489244
TRIM27	-0.20902	0.000177768	0.00489781
SEMA4D	0.183584	0.00017823	0.00490654
PLD6	0.818964	0.000178474	0.00490928
AP1S1	-0.213326	0.000179699	0.00493894
RUVBL2	-0.157064	0.000180143	0.00494712
JDP2	-0.335724	0.000180958	0.00496547
UQCR10	-0.224687	0.000182028	0.00498963
RBM25	0.115528	0.000182133	0.00498963
CCDC40	0.739433	0.000182858	0.00500542
C5	0.318494	0.000183228	0.00501148
LSM4	-0.164594	0.000184565	0.00504204
SLC16A14	0.648785	0.000184643	0.00504204
FOCAD	0.272133	0.000185252	0.00505386
TONSL	-0.249483	0.000185375	0.00505386
FAM122B	-0.141743	0.000185734	0.00505957
CTNNB1	0.111974	0.000186219	0.00506869
POLE	-0.156953	0.000188352	0.00512263
ASRGL1	-0.373968	0.000188615	0.00512565
DOK4	-0.306647	0.000191123	0.005188
ALDOA	-0.2877	0.000191216	0.005188
BRMS1L	-0.541959	0.000194125	0.00525924
RNF13	0.176866	0.000194153	0.00525924
LRRC37A4P	0.27402	0.00019509	0.00528041
LINC00174	0.500375	0.000195251	0.00528054
DENND5B	-0.704539	0.000197304	0.00532782
TAF1	0.194199	0.000197315	0.00532782
DMBT1	-3.37796	0.000197636	0.00533223
SACS	0.281376	0.000198945	0.00536327
CC2D1A	-0.18275	0.000200722	0.00540038
PLEK2	-0.174492	0.000200733	0.00540038
HNRNPA1P48	0.221882	0.000200828	0.00540038
CEP350	0.219325	0.000200961	0.00540038
STRN	0.18411	0.0002017	0.00541594
SREBF1	-0.160858	0.000201904	0.00541713
JUNB	-0.381385	0.00020443	0.00548053
HNRNPDL	0.149955	0.000206908	0.00554257
PIK3R1	0.198684	0.00020721	0.0055431
MCM7	-0.144197	0.000207255	0.0055431
EPAS1	-0.274911	0.000208044	0.00555978
MGEA5	0.146149	0.000208734	0.00557383
PPP4R3B	0.123936	0.000209041	0.00557762
ALDH1A1	-0.111103	0.000210587	0.00561216
PRR11	-0.259055	0.000210668	0.00561216
FAM122C	0.382141	0.000212303	0.00565128
S100A11	-0.135078	0.000212891	0.00566246
AL359915.2	0.42398	0.000218502	0.00580715
AGR3	0.825226	0.000220648	0.00585956
ZNF879	-0.95905	0.000223627	0.00593265
TIPIN	-0.255586	0.000223885	0.00593265
AC159540.2	0.256557	0.000223926	0.00593265
MRNIP	0.308991	0.000225706	0.00597512
NCAPD2	-0.113698	0.00022625	0.00598481
TOM1L1	0.166672	0.000229326	0.00606146
EFNB1	-0.195207	0.000229814	0.00606961
RSL24D1	0.139789	0.000234955	0.00620055
AC022211.2	0.763008	0.000236884	0.00624656
NUCB2	-0.164654	0.000237366	0.0062544
CBR4	0.186497	0.000241905	0.00636903
HIST3H2A	0.726718	0.000243451	0.00640344
ZBTB7B	-0.196353	0.00024374	0.00640344
BAX	-0.248002	0.00024378	0.00640344
ZNF236	0.367228	0.000244047	0.00640547
NPIPB3	0.312315	0.000245342	0.00643448
UBXN2B	0.186217	0.000246309	0.0064499
TANK	-0.22689	0.000246312	0.0064499
ARPC1A	-0.190264	0.000248843	0.00651113
FRYL	0.233424	0.0002502	0.00654158
NAPB	0.293527	0.000251094	0.00655987
ABHD17B	-0.316547	0.000252244	0.00658482
RAB11FIP2	0.339543	0.000253422	0.00660964
TCEA1	0.146742	0.000253585	0.00660964
ERAP2	0.160158	0.000253943	0.00661386
ZNF223	0.773992	0.000254926	0.00663435
USO1	0.128215	0.000255332	0.0066398
EIF1AD	-0.31717	0.000258045	0.00670521
RNF43	0.12629	0.000258437	0.00671022
---	3.23004	0.000260992	0.00677138
CCDC34	-0.300843	0.000261489	0.00677788
USP53	-0.237673	0.000261644	0.00677788
RBBP7	-0.127924	0.000261983	0.00678148
KALRN	-0.208614	0.000262635	0.00679314
INCENP	-0.234315	0.000264542	0.00683723
GRK6	-0.24245	0.000265583	0.0068589
SMC5	0.163268	0.000267548	0.00690437
B4GALT5	-0.129399	0.000268189	0.00691564
DUSP27	0.11505	0.000269206	0.00693658
AHCTF1	0.153819	0.000269495	0.00693872
SRP9	-0.109687	0.000272506	0.0070109
EIF3A	0.108698	0.000274168	0.0070483
ZNF148	0.197356	0.000275589	0.00707252
IFNAR2	-0.313489	0.000275643	0.00707252
METTL7A	-0.186113	0.000275737	0.00707252
MDM1	-0.301695	0.000276866	0.00709097
COPG1	0.125664	0.000276876	0.00709097
PLOD2	-0.188782	0.000279044	0.00713916
ZNF320	1.75439	0.00027918	0.00713916
ATP5G1	-0.172164	0.000279989	0.00715442
F3	-0.284546	0.000282495	0.00721301
ATP5C1	-0.142517	0.000284006	0.00724186
MGST3	-0.127895	0.000284053	0.00724186
RAB4A	-0.190084	0.000284583	0.00724991
RFX3	0.305464	0.000285726	0.00727353
ERCC6L2	0.262223	0.000287442	0.00731171
SDHC	-0.124098	0.000287976	0.00731979
ATP6V0D1	-0.244397	0.000289782	0.00736016
RECQL4	-0.312138	0.000291827	0.00740654
RPS3	0.108585	0.000293685	0.00744811
RBM3	0.123576	0.000294691	0.007468
RBM43	0.537991	0.000296429	0.00750642
GSR	-0.129959	0.000298677	0.00755769
WDR45	-0.32621	0.000300022	0.007585
MSTO1	0.25998	0.000300205	0.007585
KTN1	0.124771	0.000301012	0.00759971
CCNB1	-0.1371	0.000309418	0.00780612
HSPD1	-0.110565	0.000311893	0.00786268
DNAJA1	-0.121774	0.000312409	0.00786982
AC108010.1	0.464095	0.000312661	0.00787029
UBE2L3	-0.162455	0.00031477	0.0079175
SPON2	-0.286776	0.000315151	0.0079212
ELOA	-0.254705	0.000315939	0.00793509
SPTSSA	-0.173544	0.00031677	0.00795003
OSBPL7	-0.48152	0.0003173	0.00795003
COPA	0.135726	0.00031732	0.00795003
GPX4	-0.221741	0.000317474	0.00795003
FNBP4	0.176401	0.000320301	0.00801486
MRPL57	-0.18965	0.000321205	0.00803155
ATPIF1	-0.188407	0.000323273	0.0080773
CHAC2	-0.393136	0.000327397	0.00817429
STARD5	-0.754866	0.00033042	0.00824369
RFC3	-0.135626	0.000330733	0.00824539
TIFA	-0.310916	0.00033401	0.00832096
TGFBR1	0.219269	0.000335075	0.00834136
FAM157A	0.420263	0.000335508	0.00834353
KIAA0232	0.1655	0.000335657	0.00834353
THEM4	0.189025	0.000336562	0.0083599
B3GALNT2	0.233629	0.000339534	0.00842751
KDM7A	0.230656	0.000341154	0.00846153
CCDC18-AS1	0.453238	0.000341747	0.00847002
ATP5J2	-0.178733	0.000342601	0.00848495
HNRNPAB	-0.134191	0.000343867	0.00850388
FAM91A1	0.140797	0.000343868	0.00850388
VLDLR-AS1	1.54411	0.000344148	0.00850459
UBE2G2	0.159785	0.000344433	0.00850541
TRIB3	0.177034	0.00034608	0.00853985
LRP1	-0.282066	0.000349058	0.00860438
CRYBB2P1	0.366763	0.000349204	0.00860438
EPHA4	0.197843	0.000351512	0.00865492
SLC46A3	-0.19963	0.000352047	0.0086618
MADD	-0.221933	0.000354235	0.00870928
ARID1B	0.211662	0.000355003	0.00872182
GON4L	0.192837	0.000355728	0.00873329
EEPD1	0.194866	0.000356239	0.00873818
SLC2A12	-0.196698	0.000356444	0.00873818
AC007485.2	-0.369108	0.000357453	0.00875088
RRAS	-0.714441	0.00035748	0.00875088
MRPS16	-0.149219	0.000358005	0.00875739
PIP4K2A	-0.211949	0.000362659	0.00886483
DTX2	-0.201807	0.000364043	0.00888791
NTMT1	-0.302084	0.000364129	0.00888791
RPL19	0.114729	0.000367579	0.00896563
AMDHD1	1.96652	0.000371654	0.00905851
AC078883.1	0.431061	0.000372314	0.00906804
MPZL2	-0.177908	0.000373894	0.00909396
LRRC41	0.295935	0.000373916	0.00909396
LRRC20	-0.229416	0.00037443	0.00909993
YWHAE	-0.112309	0.000374726	0.00910056
MTIF2	0.154563	0.000377967	0.00917268
DSG2	0.113578	0.000379107	0.00919376
CALCOCO1	-0.326923	0.000379663	0.00919618
MORF4L2	0.113029	0.000379849	0.00919618
FAM111A	-0.132543	0.000380023	0.00919618
RACK1	0.124114	0.000380368	0.00919795
MRPL49	-0.190333	0.000381961	0.00922987
COL21A1	3.2542	0.00038347	0.0092597
EXOSC10	-0.160838	0.000383779	0.00926056
ARPC1B	-0.1803	0.000385084	0.00928106
RSBN1L	-0.227123	0.000385178	0.00928106
AC139491.5	1.50883	0.0003856	0.0092846
AKAP13	0.166751	0.000386086	0.0092897
SNRNP48	0.165728	0.000386803	0.009294
BCL2L1	0.153941	0.000386815	0.009294
LRR1	-0.290438	0.000387938	0.00931438
KEAP1	-0.21559	0.000390907	0.009379
CCNL2	0.185947	0.000397482	0.00952999
XRCC5	-0.132209	0.000399014	0.00955993
BRI3BP	-0.101796	0.00039986	0.00957343
MR1	0.278115	0.00040562	0.00969641
ZNF781	-2.08809	0.000405711	0.00969641
AGMAT	-0.20558	0.000406113	0.00969641
RBM15	0.303851	0.000406144	0.00969641
CCDC77	-0.319182	0.000407549	0.00972308
LINC01184	0.254385	0.000408112	0.00972963
DNAJC28	-1.14377	0.000410279	0.00977441
RPL31	0.122039	0.00041144	0.00979516
GJB2	-0.130517	0.00041268	0.00981777
CLDN15	-0.434041	0.00041519	0.00987054
WASH5P	0.249691	0.000415646	0.00987445
---	0.39014	0.000416313	0.00988334
ANK2	2.67138	0.000418111	0.00990963
PHF13	-0.389266	0.000418206	0.00990963
WBP2	-0.20586	0.0004183	0.00990963
VDR	-0.320151	0.000420029	0.00994364
DDHD1	0.332462	0.000423162	0.0100108
BMS1P1	0.393116	0.000423534	0.0100126
HJURP	-0.208296	0.000424012	0.0100169
ZC3H8	0.289579	0.000427158	0.0100842
USP5	-0.151784	0.000429394	0.0101277
NEDD8	-0.171624	0.000429603	0.0101277
YTHDF3	0.150555	0.00043136	0.0101547
PUS7	0.216184	0.000431579	0.0101547
AC118344.2	0.651014	0.000431649	0.0101547
AC106795.1	-0.225626	0.000432812	0.010175
PIGT	0.141102	0.00043426	0.0102019
JAKMIP3	0.288234	0.000435706	0.0102288
ALPPL2	3.0153	0.000437451	0.0102626
CDCA8	-0.24054	0.00043914	0.0102951
PMPCA	-0.173213	0.000440788	0.0103266
TRERF1	0.131038	0.000441317	0.0103318
DTX4	-0.192327	0.00044188	0.0103372
GALNT3	-0.136892	0.00044218	0.0103372
AC244502.1	-0.238737	0.000442704	0.0103372
BUB1B	-0.150402	0.000442769	0.0103372
ASB4	-0.13155	0.000451826	0.0105414
ATP6V1A	-0.137205	0.000452286	0.0105448
AC018638.4	0.611991	0.000454446	0.0105879
AP000880.1	-3.1632	0.00045711	0.0106426
TRMT11	-0.323981	0.000457991	0.0106558
ANLN	-0.130028	0.00046357	0.0107782
UBQLN4	-0.177748	0.000465521	0.0108073
PPP1CB	-0.107329	0.000465775	0.0108073
HERC2	0.170217	0.000465887	0.0108073
RNASE4	-0.483899	0.000466102	0.0108073
STAP2	-0.303304	0.000472585	0.0109489
NOS2	-0.554643	0.000473182	0.0109489
SIVA1	-0.296466	0.000473471	0.0109489
DENND3	-0.374228	0.000473503	0.0109489
UQCRFS1	-0.178065	0.000476099	0.0110014
CAPZA1	-0.122216	0.000477144	0.011018
ACSM3	-0.44224	0.000477689	0.0110186
GSTA4	-0.30962	0.000477823	0.0110186
C11orf80	-0.404613	0.000480093	0.0110634
PFKP	-0.153863	0.000486587	0.0112054
MTCH2	-0.136201	0.00048779	0.0112255
PNPLA3	-0.487542	0.000488587	0.0112362
CALHM3	-0.626278	0.000490988	0.0112837
TBPL1	-0.134619	0.000497181	0.0114183
MRPS31	-0.169594	0.000498975	0.0114517
CD24	-0.124282	0.000500051	0.0114686
TCP1	-0.129441	0.000500981	0.0114821
PITX1	-0.273886	0.000503373	0.0115241
LINC01605	0.601751	0.000503495	0.0115241
NORAD	0.110095	0.000507941	0.011618
STAMBPL1	-0.243713	0.000508534	0.0116237
AC009509.1	-3.00582	0.000511106	0.0116746
ZNF343	-0.380065	0.000511677	0.0116798
HIST1H4I	0.474859	0.000514671	0.0117402
TNFRSF1A	-0.212677	0.00051613	0.0117653
CIB1	-0.167919	0.000516468	0.0117653
ZBED8	-0.559	0.000520617	0.0118518
HSPD1P11	1.09254	0.000522133	0.0118784
KDM5A	0.176251	0.000522732	0.011884
MT-TC	0.19575	0.000523622	0.0118962
BLOC1S6	0.15675	0.000525506	0.011931
AC012321.1	-2.17672	0.000526091	0.0119349
PPP3R1	-0.150939	0.000526383	0.0119349
CLN5	0.185318	0.000529355	0.0119942
ROCK2	0.12613	0.000530165	0.0120045
DAP3	-0.12747	0.000530905	0.0120132
HSD17B12	0.112674	0.000535276	0.012104
CD46	0.105022	0.000537568	0.0121477
TXN	-0.112107	0.000540553	0.012207
WDHD1	-0.179221	0.000541433	0.0122188
GTF2E1	-0.28813	0.00054443	0.0122723
SLC38A10	0.16221	0.000544531	0.0122723
---	0.43819	0.00054599	0.012297
FBXW8	0.389378	0.000547236	0.0123126
CCDC191	0.358854	0.000547493	0.0123126
ARAP3	-0.399257	0.000547777	0.0123126
U2SURP	0.125022	0.000548565	0.0123158
S100A6	-0.127942	0.000548649	0.0123158
BBX	0.207585	0.000549205	0.0123201
FAM109A	-0.461885	0.000550546	0.012342
MFAP1	-0.167531	0.000551977	0.0123659
GRPEL1	-0.166355	0.000554809	0.0124197
RBMX	0.1111	0.000555322	0.0124197
MYO1E	-0.134969	0.000555532	0.0124197
AOAH	-0.84696	0.000555848	0.0124197
IER5	-0.314788	0.000559462	0.0124922
TOMM20	0.105215	0.000561699	0.0125338
CETN3	-0.234451	0.000562267	0.0125383
GLCE	-0.140947	0.000563793	0.012564
UBR7	-0.179924	0.000564723	0.0125764
CCAR1	0.133212	0.000568024	0.0126416
NECTIN2	-0.239523	0.000570321	0.0126844
MAST3	-0.403124	0.00057185	0.01271
PDX1	-0.232754	0.000575346	0.0127793
LINC01088	2.15154	0.000575875	0.0127827
TTYH3	-0.190249	0.00057737	0.0128075
UBLCP1	0.271723	0.000578382	0.0128215
CXCR3	-0.303998	0.000579355	0.0128329
ATP5F1	-0.144872	0.000579656	0.0128329
AC100821.2	3.09461	0.000583245	0.0129015
PSMD5-AS1	0.197983	0.000583516	0.0129015
NPIPB5	0.283337	0.000588202	0.0129885
SORD2P	-0.231368	0.000588381	0.0129885
SUMO1	-0.123773	0.000588603	0.0129885
KLF3	0.140987	0.000591196	0.0130372
AL138724.1	-1.30527	0.000591657	0.0130388
LGALS3	-0.16781	0.000593824	0.013078
PRDM8	-0.55948	0.000599869	0.0132026
DPF2	0.254644	0.000601129	0.0132217
ZNF367	-0.241495	0.000602077	0.0132339
HYAL1	-0.577689	0.000603494	0.0132536
NPEPPS	-0.127478	0.000603754	0.0132536
YARS	0.118244	0.000604473	0.0132608
FAM168A	-0.198558	0.000606725	0.0133015
PSME1	-0.161059	0.000610535	0.0133764
SNAP23	-0.172039	0.000613922	0.0134419
NBEAL2	0.149059	0.000618552	0.0135328
AGR2	0.114351	0.000618877	0.0135328
GRK2	-0.134472	0.000619613	0.0135402
CFLAR	0.196682	0.000620379	0.0135481
RPLP0	0.130742	0.000622386	0.0135832
RALGAPB	0.152238	0.00063159	0.0137752
SOD1	-0.159537	0.000636836	0.0138806
GCLC	0.10399	0.000639936	0.0139392
ANKRD13D	-0.29182	0.000640506	0.0139427
AC106712.1	-2.33645	0.000642945	0.0139868
HIPK2	0.16767	0.000645534	0.014034
TBC1D5	0.253296	0.000647427	0.0140648
IFRD2	0.219929	0.000647782	0.0140648
NAP1L4	-0.142354	0.000649704	0.0140975
---	2.95597	0.000652337	0.0141434
MTX3	0.192044	0.000652657	0.0141434
AP2B1	-0.0964159	0.00065395	0.0141624
SNHG7	0.284111	0.000656366	0.0142056
MAP2K2	-0.220244	0.000657032	0.0142109
BTF3L4	-0.182943	0.000657589	0.0142138
PIK3C2A	0.195199	0.000659412	0.0142441
ZNF407	0.332481	0.00066041	0.0142554
ALDOC	-0.254523	0.000660779	0.0142554
DRAM2	-0.228544	0.000662776	0.0142877
CACHD1	0.288056	0.000663121	0.0142877
SEC63	0.135882	0.000664035	0.0142983
MAP2K6	0.192186	0.000665515	0.0143211
SMCHD1	0.147841	0.00066889	0.0143845
YOD1	0.209862	0.000670167	0.0144028
PMF1	-0.217095	0.00067247	0.0144432
FAM53B	0.182604	0.000673565	0.0144575
MT-TA	0.219284	0.000676906	0.01452
NET1	0.111733	0.000678634	0.0145478
SLTM	0.120975	0.000680888	0.0145869
PARP8	0.283595	0.000683159	0.0146263
ARRB1	-0.243203	0.000683757	0.0146298
AP003352.1	-0.459428	0.000685625	0.0146602
NCOR1	0.121186	0.000686046	0.0146602
ZNF436-AS1	-0.988023	0.000686594	0.0146627
EDEM1	0.180524	0.000687879	0.0146808
HCN3	-0.496852	0.000689293	0.0147017
BANK1	1.69851	0.000692712	0.0147653
LRRC57	-0.222462	0.000694174	0.0147872
CCDC142	-0.479535	0.00070284	0.0149624
ALDH2	-0.128116	0.000704936	0.0149975
NOP53	0.207285	0.000707484	0.0150423
AKR1C1	-0.148476	0.000708837	0.0150616
PRMT3	0.212657	0.000711919	0.0151176
INVS	0.308633	0.000713983	0.0151518
SNTB1	0.100063	0.000717084	0.0152081
HEATR1	0.17167	0.000724253	0.0153467
PPM1B	-0.198093	0.000724528	0.0153467
ARHGAP5	0.155971	0.000726565	0.0153803
PHF2	0.215794	0.000727687	0.0153944
VPS13C	0.167111	0.000730813	0.0154508
TATDN2P2	0.763379	0.000736441	0.0155591
PRNP	0.165955	0.000736855	0.0155591
GTSE1	-0.294419	0.000737575	0.0155646
UBL4A	-0.184457	0.000739142	0.0155879
AL138689.1	0.984873	0.00074022	0.0156009
FAM204A	0.201071	0.000746989	0.0157338
SPRY4	-0.203261	0.000748493	0.0157556
WWP1	0.184899	0.000760163	0.0159913
HSPA2	-0.62198	0.00076126	0.0160044
BMS1P4	1.06042	0.000763911	0.0160502
SERPINA1	2.98997	0.000768155	0.0161294
CHST15	0.181151	0.000771157	0.0161823
HIST1H3D	1.1817	0.000775071	0.0162358
EEF1B2	0.11582	0.000775131	0.0162358
SMG1P5	0.380252	0.000775146	0.0162358
RRP15	0.218906	0.000776203	0.0162383
ATP1B3	-0.165684	0.000776227	0.0162383
DZIP3	0.27862	0.000781338	0.0163351
GNA15	-0.474117	0.000791029	0.0165217
PHF14	0.183917	0.000791238	0.0165217
SPATA32	3.14029	0.000792065	0.0165287
WDR1	-0.120011	0.00079348	0.0165481
ACTN4	0.0932697	0.000795723	0.0165845
C6orf106	-0.143223	0.000796208	0.0165845
AP1B1	-0.153278	0.000798839	0.016629
PSD3	0.229822	0.000801767	0.0166767
---	3.09617	0.000802116	0.0166767
NEK3	0.181474	0.000802994	0.0166847
ADIPOR2	-0.127723	0.000805339	0.0167232
HPGD	-0.494126	0.000807531	0.0167488
BPNT1	-0.20155	0.000807566	0.0167488
MKRN2	0.285837	0.000809495	0.0167785
PIWIL2	1.14422	0.000813286	0.0168468
CEP164P1	3.01282	0.000815133	0.01687
SLC5A3	-0.245949	0.000815432	0.01687
TMEM183A	-0.165438	0.00081598	0.01687
CIAPIN1	0.223997	0.000816405	0.01687
RPL13AP5	0.188986	0.000817497	0.0168732
CENPM	-0.348764	0.000817557	0.0168732
IGIP	-0.408903	0.000823343	0.0169823
SZRD1	-0.110373	0.000827809	0.017064
MT2A	0.406958	0.000830232	0.0171035
GABARAP	-0.161904	0.000834483	0.0171806
AK7	-0.677612	0.000837422	0.0172306
EFHD2	-0.16385	0.00083822	0.0172365
DNAJC22	-0.184763	0.000841211	0.0172875
PTPRH	-0.426073	0.000842645	0.0173065
KLHDC3	-0.232648	0.000846902	0.0173753
PLPP5	0.274124	0.000847026	0.0173753
ITGA2	0.14004	0.000850786	0.0174419
TANC1	0.19002	0.000852159	0.0174594
LYPD6	-0.446911	0.000859785	0.017605
TRAPPC1	-0.231505	0.000862549	0.0176509
LINC01949	-0.325773	0.000869135	0.0177749
AL590652.1	0.922958	0.000872608	0.0178352
AP4E1	0.245576	0.000873917	0.0178511
NBN	0.130298	0.000875481	0.0178723
HIST1H2BJ	0.57756	0.000878715	0.0179275
TUBGCP3	-0.126493	0.000879287	0.0179283
MVK	-0.341042	0.000880896	0.0179503
PPIA	-0.124621	0.000890933	0.0181439
AL022324.2	0.846299	0.000892432	0.0181494
SETX	0.178957	0.000892638	0.0181494
GCC1	0.274417	0.000892812	0.0181494
GOSR2	0.236366	0.000895808	0.0181912
TMEM251	-0.460777	0.000895945	0.0181912
CAP2	-0.516812	0.000903587	0.0183353
MYSM1	0.352822	0.000906764	0.018388
ING1	-0.255845	0.000907269	0.018388
SLC44A2	-0.1805	0.000913016	0.0184865
COX4I1	-0.111085	0.000913226	0.0184865
PAF1	-0.202085	0.000917914	0.0185703
AC004687.1	-0.475583	0.000919759	0.0185965
ATP6V1E1	-0.14066	0.000920311	0.0185966
TMEM189	-0.208956	0.000922856	0.0186348
NDC80	-0.234582	0.000923308	0.0186348
RCL1	0.33695	0.000926103	0.0186801
NECTIN4	-0.407576	0.000927263	0.0186823
EIF3CL	0.101976	0.000927316	0.0186823
SLC25A17	-0.297469	0.000927994	0.0186848
GLYCTK	-0.35738	0.000931827	0.0187508
POLDIP2	-0.126877	0.000940477	0.0189136
KCNJ2-AS1	1.48149	0.000941579	0.0189245
MCRIP1	-0.305827	0.000944428	0.0189705
USP24	0.151174	0.000947342	0.0190153
TEN1	1.31021	0.000947782	0.0190153
TAB3	0.208401	0.000948506	0.0190185
DDX17	0.136094	0.000955853	0.0191544
RAN	-0.103101	0.000956667	0.0191594
HMGB2	-0.102567	0.000969152	0.019398
LUCAT1	0.321274	0.00097044	0.0194123
TM4SF4	-0.442635	0.0009754	0.01949
TINAGL1	-0.172066	0.000975478	0.01949
NCAPD3	-0.120232	0.000976667	0.0195022
MASP2	0.662335	0.000978104	0.0195194
MLLT11	-0.362537	0.000980349	0.0195526
PDHB	-0.219358	0.000981089	0.0195558
TROAP	-0.262404	0.000987323	0.0196685
PRRG4	-0.193133	0.00099612	0.019832
NF2	-0.248837	0.000996891	0.0198357
CAT	-0.155578	0.00100263	0.0199339
LSG1	0.146975	0.001003	0.0199339
DNAH1	0.48185	0.00101052	0.0200635
MPP7	-0.292919	0.00101071	0.0200635
RAB30	0.307138	0.00101551	0.0201468
CEP85	-0.214633	0.001018	0.0201845
COL20A1	2.96755	0.00102463	0.0203039
MIR210HG	-0.899354	0.00102858	0.0203703
MRPL14	-0.276531	0.00103913	0.0205574
RRS1	0.215176	0.00103924	0.0205574
TESC	0.642286	0.00104047	0.0205698
MPDU1	-0.205195	0.00104476	0.0206425
REV3L	0.290124	0.00104598	0.0206544
CASC3	0.129802	0.00104666	0.0206558
---	1.65366	0.00105308	0.0207703
SMPD3	-0.546278	0.00105421	0.0207795
COMMD4	-0.184337	0.00105489	0.0207795
RBBP4	-0.103341	0.00105539	0.0207795
UBR2	0.120461	0.00105678	0.0207949
RAB33B	-0.388424	0.00105854	0.0208172
NIPSNAP3A	-0.1824	0.00106143	0.020862
PPP1R18	-0.297623	0.00106962	0.0210108
TNRC6B	0.225148	0.00107513	0.0211067
AL033397.1	0.274916	0.00107727	0.0211366
COA3	-0.238644	0.00108393	0.0212547
SQSTM1	0.119369	0.00108557	0.0212747
AL163953.1	0.765863	0.00108949	0.0213391
AC020978.6	-0.467372	0.00109693	0.0214701
RPL10A	0.115053	0.00109781	0.0214701
MICD	3.02219	0.00109808	0.0214701
PSMB5	-0.177045	0.00110187	0.0215318
AF131215.5	0.881786	0.00110479	0.0215763
GMPS	-0.110491	0.00110546	0.0215768
DYNLRB1	-0.180782	0.00110649	0.0215845
PIMREG	-0.414277	0.00110718	0.0215856
MSN	1.97927	0.00110795	0.0215881
VAMP8	-0.194387	0.00110989	0.0216134
TRIM66	0.3386	0.00111455	0.0216917
TLK2	0.207062	0.00113637	0.0221036
---	-2.97459	0.00113714	0.0221059
CYP2B6	-0.21288	0.00114361	0.022219
LARP1	0.0945171	0.00114816	0.0222941
RAB5C	-0.135551	0.0011488	0.0222941
PCDHGA6	2.39257	0.00115116	0.0223271
DTD1	0.185115	0.00115605	0.0224091
HNRNPA1	0.116117	0.00115754	0.022425
AC009404.1	0.483804	0.00116011	0.0224574
PSMB7	-0.134987	0.00116054	0.0224574
SNX19	0.181953	0.00117763	0.0227751
ACO2	-0.148533	0.00118526	0.0228983
KDELC1	-0.467219	0.00118535	0.0228983
DYNC2H1	2.60491	0.00118722	0.0228994
NR1H3	-0.338611	0.00118737	0.0228994
STX18-AS1	0.370629	0.00118744	0.0228994
KATNAL1	-0.401177	0.00119146	0.0229637
ASXL3	-2.53273	0.00120161	0.0231462
ZNF224	0.294923	0.00120981	0.0232909
KIAA0368	0.127788	0.00121133	0.023307
CDK17	0.280663	0.00121304	0.0233264
POLD2	-0.190103	0.00121417	0.0233264
ID1	-0.461513	0.00121441	0.0233264
NINJ1	-1.04691	0.00121864	0.0233942
PTBP2	0.335168	0.00121942	0.0233947
ARIH1	0.155783	0.00122005	0.0233947
DHX35	0.24336	0.00122233	0.0234251
CASC19	0.274059	0.00122576	0.0234776
PKD1P1	0.386524	0.00123054	0.0235477
CPS1	2.43958	0.00123081	0.0235477
---	-0.813311	0.00123523	0.023619
MIR17HG	1.8586	0.00124135	0.0237226
SRSF6	0.0912975	0.00125436	0.0239576
MIS18A	-0.19649	0.00125913	0.0240351
TOP3A	-0.239792	0.00126143	0.0240654
INPP5D	0.148649	0.00127016	0.0242182
VPS72	-0.191078	0.0012721	0.0242236
POLD1	-0.195113	0.00127258	0.0242236
LMAN1	0.122425	0.00127259	0.0242236
CERK	-0.148033	0.00127432	0.0242429
RAP1GDS1	-0.215547	0.00128037	0.0243435
VPS29	-0.144919	0.00128105	0.0243435
SDC1	-0.134875	0.00128198	0.0243475
MAPK7	-0.450757	0.0012833	0.024359
AC114956.3	2.43434	0.00128488	0.0243627
PLCB1	0.302654	0.00128494	0.0243627
AC091729.3	0.531892	0.00128671	0.0243826
PPP1R1B	-0.135602	0.00128792	0.0243919
ACTR1A	-0.183438	0.00129862	0.0245806
AC007405.1	0.672784	0.00130163	0.0246238
PDGFB	-0.755632	0.00130423	0.0246593
PTGIS	-1.08167	0.00130653	0.0246891
AHCYL1	-0.119818	0.00131101	0.0247597
LXN	-0.315489	0.00132144	0.0249428
MROH1	0.305559	0.00132498	0.0249957
DCAF12	-0.144017	0.00132616	0.025004
FBXW4	0.382651	0.00133293	0.0251175
C7orf73	-0.223091	0.00133808	0.0252006
COMTD1	-0.562561	0.00133993	0.0252213
LETMD1	0.183533	0.0013415	0.025237
LGR5	0.165267	0.0013439	0.0252681
BMS1	0.128174	0.00135027	0.0253683
BSDC1	-0.198287	0.00135135	0.0253683
TNFSF4	-0.304031	0.00135149	0.0253683
PTEN	0.118617	0.00135879	0.0254913
AC108134.2	1.82242	0.00138387	0.0259473
PLEKHG4	0.219609	0.00138711	0.0259937
CKS1B	-0.132906	0.00138851	0.0260056
CCSAP	-0.272586	0.00139349	0.0260843
CCT2	-0.100424	0.00139929	0.0261784
GJB4	-1.03727	0.00140228	0.0262198
DDX39B	0.101126	0.00140347	0.0262275
OAS3	-0.146915	0.00140803	0.0262898
LINC01004	0.819891	0.00140835	0.0262898
ZBED6CL	0.386644	0.00141018	0.0262939
MGST2	-0.191532	0.00141078	0.0262939
APOL1	-0.353568	0.00141091	0.0262939
RGS6	0.966467	0.00141316	0.0263099
RPS6KA2	0.336481	0.00141332	0.0263099
PSMA5	-0.142172	0.00141722	0.026368
NMD3	0.141191	0.00142187	0.0264365
EIF4G3	0.171617	0.00142247	0.0264365
DNAJC3	0.10277	0.00142387	0.0264481
ZNF252P	0.185792	0.00143144	0.0265739
BRCA1	-0.138087	0.00143661	0.0266553
HEATR3	-0.2152	0.001447	0.0268333
DLL4	-0.193217	0.00146203	0.0270973
MALL	-0.20424	0.00146501	0.0271244
PARP4	-0.0908577	0.0014651	0.0271244
SENP7	0.28802	0.00146895	0.0271808
VEPH1	0.291401	0.0014716	0.0272027
SEC24A	0.160525	0.00147174	0.0272027
NDUFA13	-0.167985	0.00147554	0.027258
SPINT1	-0.148675	0.00147666	0.0272638
BLVRB	-0.357189	0.00147747	0.0272638
AC124067.4	0.217155	0.00148538	0.0273948
MAN2C1	0.187843	0.00149732	0.0276
EIF4EBP1	0.169442	0.00149928	0.0276194
AL136988.2	3.10838	0.0015	0.0276194
IL20RB	0.542405	0.00150245	0.0276493
OVOL1	-0.284108	0.00150948	0.0277636
TMOD1	-1.45497	0.00151055	0.0277682
GUSBP11	0.294584	0.0015116	0.0277723
TAF6L	-0.36269	0.00151389	0.0277994
ZNF300	0.474642	0.00152116	0.0279177
NFATC3	0.199951	0.0015235	0.0279454
NAXD	0.132325	0.00152455	0.0279496
ULBP1	0.509295	0.00152656	0.0279712
JAG1	0.1439	0.0015332	0.0280777
TET2	0.325601	0.00153695	0.028131
SP3	0.12664	0.00153784	0.0281321
LAMP2	0.130295	0.00154014	0.028159
AL390728.4	0.212194	0.00154356	0.0282062
EPSTI1	-0.11708	0.0015557	0.0284127
ERCC6L	-0.225285	0.00155844	0.0284475
CCNG1	-0.130228	0.00156357	0.0285024
ARHGAP23	0.286626	0.00156411	0.0285024
OIP5-AS1	-0.138202	0.00156479	0.0285024
TKFC	0.203849	0.00156498	0.0285024
ERMAP	0.402473	0.00156567	0.0285024
SZT2	0.208557	0.00156752	0.0285208
RBP2	-0.632579	0.00156841	0.0285216
MTG1	-0.239078	0.00157164	0.0285545
RPS6	0.093311	0.00157249	0.0285545
ATP5H	-0.146823	0.00157275	0.0285545
TRMT1	0.252184	0.00157789	0.0286185
CORO1C	-0.107171	0.00157797	0.0286185
ISOC1	-0.21189	0.00158344	0.0287024
CNP	-0.173352	0.00160477	0.0290641
ZCCHC7	0.253078	0.00160512	0.0290641
EIF3E	0.0918151	0.00160653	0.0290741
USP15	0.201222	0.00160804	0.0290858
SLC11A1	-0.976538	0.00160998	0.0290951
RPS6KA1	-0.222086	0.00161027	0.0290951
MYB	-0.0997139	0.00161145	0.0290973
KLK8	-0.399995	0.00161292	0.0290973
RFX5	-0.156229	0.00161298	0.0290973
AC104667.2	1.72287	0.00162188	0.0292422
CAV2	-0.428569	0.00162522	0.0292823
AC148477.2	-0.564407	0.00162583	0.0292823
THEM6	-0.21139	0.00162881	0.0293203
ZNF33B	0.18835	0.00163007	0.0293274
GRAMD2B	-0.250906	0.00163623	0.0294112
RNF157-AS1	-0.979497	0.00163647	0.0294112
CRTC1	0.518168	0.0016384	0.0294302
TNKS1BP1	-0.190739	0.00164071	0.029456
ZNF695	-0.486637	0.00164255	0.0294735
MLX	-0.144114	0.0016481	0.0295574
ATXN2	-0.218924	0.00164957	0.029568
GLRX5	-0.200375	0.00165402	0.0296321
SDCBP	-0.14115	0.001661	0.0297415
TRIP12	0.120189	0.00166707	0.029823
MTMR6	0.135448	0.00166732	0.029823
TBC1D7	-0.33157	0.0016702	0.0298586
MIR6728	2.9846	0.00167508	0.0299247
NDUFAF3	-0.348927	0.00167624	0.0299247
ITFG2	0.309	0.00167682	0.0299247
HADHA	-0.105504	0.00167743	0.0299247
TRIR	-0.161572	0.00168529	0.0300268
CLEC11A	-0.126421	0.0016855	0.0300268
CLUAP1	0.335839	0.00168582	0.0300268
RBM39	0.0975156	0.0016902	0.0300889
SMIM6	-0.62756	0.00169243	0.0301127
TAF7	0.123837	0.00169385	0.0301222
AL732372.2	0.432987	0.00171056	0.0304034
MICB	-0.467124	0.00171186	0.0304105
CCL15	-0.392148	0.00171547	0.0304587
ZNF146	0.133435	0.00171652	0.0304613
TSEN34	-0.295494	0.00172129	0.0305299
TYW1	0.224273	0.00172564	0.0305909
BMPR2	0.237392	0.00172777	0.0306128
NUP155	-0.119367	0.00173877	0.0307915
MATN4	-2.86049	0.00174119	0.0308182
RPS4X	0.105476	0.00174427	0.0308565
LIAS	0.227085	0.00174619	0.030857
SAMD1	-0.290116	0.00174642	0.030857
CABIN1	0.170164	0.00174703	0.030857
DHRS1	-0.3297	0.0017516	0.0309215
CTNNA1	-0.0951855	0.00175611	0.030985
LRRC37A17P	1.33616	0.00176129	0.0310601
TMEM135	-0.22668	0.00176759	0.0311549
BOD1L1	0.345112	0.00177135	0.0312049
MIB1	0.187238	0.00177944	0.0313312
AC073046.1	1.49546	0.00178193	0.0313587
THBS3	0.388143	0.00178816	0.0314518
GTF2H2B	0.314289	0.00179172	0.0314981
ABTB2	-0.224248	0.00179874	0.0315923
SGSM3	-0.281647	0.00179895	0.0315923
AL390208.1	1.87032	0.00180431	0.0316658
IQCG	0.259562	0.001805	0.0316658
CASP7	-0.208267	0.00180749	0.031693
AC145207.5	-0.676878	0.00181037	0.0317125
SMAD9	-0.794375	0.00181048	0.0317125
SMARCC2	-0.157369	0.00181499	0.031775
AC008894.2	2.52124	0.00182978	0.0320174
WIPI2	-0.218217	0.00183531	0.0320975
WWC2	0.168129	0.00183826	0.0321324
RER1	-0.150076	0.00185075	0.0323254
JUND	-0.259645	0.00185121	0.0323254
GSAP	0.325529	0.00186554	0.0325588
SPEN	0.162676	0.00186651	0.0325589
CSTF1	-0.16123	0.00187216	0.0326309
FXYD2	-0.318686	0.00187257	0.0326309
SPOUT1	-0.213629	0.00188193	0.0327772
STAG3L2	0.35347	0.00188744	0.032852
UBQLN2	-0.225871	0.00188817	0.032852
RAP1GAP2	-0.250574	0.00189006	0.032868
NDUFS3	-0.203979	0.0018987	0.0330012
INSIG2	-0.241791	0.00190841	0.033153
TAF3	0.275869	0.00190964	0.0331573
AC012501.2	-0.805394	0.00191647	0.0332588
AC011511.4	-3.85933	0.00191932	0.0332913
ADCY9	-0.481733	0.00192647	0.033398
AL161891.1	0.447124	0.00193407	0.0335027
YBX1	-0.129986	0.00193449	0.0335027
PLEC	0.114201	0.00193621	0.0335089
TTC39A	-0.370118	0.00193683	0.0335089
CASP4	0.153638	0.00194947	0.0337103
DICER1	0.321797	0.00195434	0.0337773
C2CD4A	2.90905	0.00196325	0.033914
KCNAB2	0.124961	0.00196765	0.0339726
MTR	0.212812	0.00197101	0.0340132
INTS10	0.163615	0.00197225	0.0340172
AC010733.2	1.01994	0.00197656	0.0340742
NQO2	-0.140627	0.00197759	0.0340745
CDX2	0.640076	0.0019803	0.0341039
TTC9C	-0.374319	0.00198446	0.0341383
PGRMC1	-0.123475	0.00198498	0.0341383
MPC1	-0.238147	0.00198589	0.0341383
SLC6A4	-0.906774	0.00198634	0.0341383
GPT2	0.147752	0.00198852	0.0341585
VN1R84P	-2.92239	0.00199132	0.0341893
AC084337.1	1.10615	0.00199489	0.0342331
PCF11	0.12906	0.00199844	0.0342766
PLA2G2F	-0.3733	0.00200011	0.0342879
MTIF3	-0.140576	0.00200242	0.0343101
RPL7	0.0977678	0.00200618	0.0343406
SEC62	0.116428	0.00200624	0.0343406
HIF1A	0.133089	0.00201264	0.0344328
MRPL27	-0.189762	0.00201513	0.034458
VASH1	1.26047	0.00202361	0.0345856
DDR1	-0.123679	0.00203565	0.0347737
APH1A	-0.143804	0.00203782	0.0347737
PTCD2	0.293928	0.00203829	0.0347737
POLD3	-0.163512	0.00203874	0.0347737
TARDBPP2	2.173	0.00204668	0.0348916
FAM169A	0.224819	0.00204819	0.0348997
LINC00662	0.330017	0.00204927	0.0349005
C19orf48	-0.182923	0.00205045	0.0349031
PNPT1	0.149403	0.0020587	0.0350259
TRMT10A	0.303421	0.00206739	0.0351561
KCNK1	-0.284307	0.00207178	0.035213
ZFHX3	0.307366	0.00207577	0.035263
CFAP77	2.71101	0.00208013	0.0353194
ZNF502	0.727483	0.00208219	0.0353367
ENTPD6	-0.135788	0.00208377	0.0353456
PIP5K1A	-0.176662	0.00208628	0.0353705
ESPL1	-0.193545	0.00209383	0.0354807
PSMA3-AS1	0.195837	0.00209645	0.0355073
CRKL	-0.118946	0.00210136	0.0355726
RPL18AP3	0.158389	0.00210979	0.0356974
[truncated: 31,808 more rows]

## Sheet: Vector MK1775 vs DMSO
Table S3 mRNA screening results (MK-1775 versus DMSO in COLO205 vector cells).
Gene	log2FoldChange	Pvalue	FDR
DDIT4	-2.1133	4.47913e-87	1.50638e-82
FOS	-1.81184	3.43027e-73	5.76818e-69
AREG	-1.97172	7.81867e-67	8.76499e-63
JUN	-1.15847	5.04887e-42	4.24496e-38
EGR1	-1.47317	6.87212e-39	4.62233e-35
PCK1	-0.990353	4.47037e-38	2.50572e-34
SESN2	-1.20972	1.85641e-36	8.91901e-33
ERRFI1	-1.04572	9.7643e-36	4.10479e-32
HBEGF	-1.82974	5.77804e-35	2.15912e-31
CHAC1	-1.45161	8.17679e-32	2.74994e-28
TSC22D3	-1.07237	1.97338e-27	6.03333e-24
GDF15	-1.12575	5.40897e-27	1.51591e-23
AC114956.3	3.3395	2.9372e-26	7.59853e-23
RRM2	-0.561062	3.10619e-23	7.46172e-20
PPP1R15A	-0.986475	1.51968e-22	3.30792e-19
SOX9	-0.626919	1.57375e-22	3.30792e-19
DDIT3	-0.935336	2.43595e-21	4.81903e-18
VEGFA	-0.650555	5.14583e-21	9.61441e-18
SLC38A2	-0.893086	6.43769e-21	1.1395e-17
IER3	-0.643042	2.04051e-20	3.43123e-17
ZFP36L1	-0.569707	3.93286e-20	6.28797e-17
GRPEL2	-0.817295	4.11333e-20	6.28797e-17
GADD45A	-0.971602	4.58622e-20	6.70604e-17
HSPH1	0.662085	2.39446e-19	3.35534e-16
ATF3	-1.70026	1.25273e-18	1.68522e-15
DUSP1	-1.67799	1.67811e-18	2.17064e-15
RGS16	-2.24866	2.97418e-18	3.61122e-15
IGFL2-AS1	0.777552	3.00657e-18	3.61122e-15
HIST1H2BK	0.91441	3.95316e-18	4.58444e-15
DUSP6	-0.584106	7.46084e-17	8.36385e-14
HSPA8	0.687437	8.33498e-17	9.04238e-14
PPAN-P2RY11	7.3453	2.83603e-16	2.98058e-13
PCK2	-0.610104	6.68288e-16	6.81067e-13
CCND1	0.556593	1.67382e-15	1.65565e-12
UCA1	0.868016	2.35864e-15	2.26638e-12
KLF5	-0.573522	4.09667e-15	3.82709e-12
SNHG4	0.526743	1.66236e-14	1.51099e-11
MTHFD2	-0.415647	2.92094e-14	2.58511e-11
PAQR8	-0.571336	4.26215e-14	3.67539e-11
FLNA	0.668697	6.14906e-14	5.16997e-11
MYO1A	-0.632384	1.05174e-13	8.62709e-11
TRIB3	-0.796038	1.42409e-13	1.14033e-10
LURAP1L	-0.566299	1.58794e-13	1.24196e-10
CLK1	-0.626204	2.13922e-13	1.63509e-10
HIST1H2BD	1.172	2.22279e-13	1.66122e-10
GATA3	-0.979802	4.9722e-13	3.63522e-10
ERN1	-0.965397	5.39522e-13	3.86057e-10
CCNE2	-0.995476	1.39157e-12	9.75001e-10
RN7SL2	1.02411	1.72771e-12	1.17604e-09
DGCR6	0.804792	1.74845e-12	1.17604e-09
PHLDA1	-0.476952	3.1529e-12	2.0625e-09
EREG	-1.47076	3.18903e-12	2.0625e-09
AL590617.2	-1.75978	6.276e-12	3.98242e-09
RHOB	-0.635488	1.10953e-11	6.91013e-09
DNAJA1	0.434737	2.34669e-11	1.43494e-08
NFE2L2	-0.429664	6.26051e-11	3.75977e-08
AC010186.2	-1.14307	9.52066e-11	5.61735e-08
GPA33	-0.395335	1.01332e-10	5.87569e-08
DTL	-0.434301	1.06293e-10	6.05886e-08
ASS1	0.472064	1.50869e-10	8.45644e-08
HIST1H2AC	0.8132	1.8348e-10	1.01158e-07
VEPH1	0.658151	2.14364e-10	1.16278e-07
C6orf223	-0.597389	2.96598e-10	1.58331e-07
GK	-0.689909	3.46283e-10	1.81966e-07
SLC26A9	-0.50187	3.70164e-10	1.91523e-07
PMAIP1	-0.603163	7.11457e-10	3.6253e-07
AMD1	0.378364	8.07666e-10	4.03002e-07
FOXQ1	-0.821363	8.14848e-10	4.03002e-07
SRXN1	0.414244	9.66713e-10	4.71181e-07
CYP2B6	-0.524671	9.84565e-10	4.73027e-07
MTMR11	-0.457588	1.27882e-09	6.05746e-07
TMEM189-UBE2V1	-3.18979	1.337e-09	6.24511e-07
KLF4	-0.664341	1.88098e-09	8.66563e-07
CBX4	-0.515834	2.3186e-09	1.05374e-06
CREBZF	-0.409614	2.57807e-09	1.15604e-06
ARRDC4	0.676022	2.77822e-09	1.2294e-06
LRRC31	-0.969579	3.43251e-09	1.49921e-06
SQSTM1	0.415764	3.78294e-09	1.63108e-06
TCF19	-0.495859	4.19628e-09	1.78639e-06
WDR76	-0.522993	5.30566e-09	2.23043e-06
FUT1	-0.81786	5.74562e-09	2.38557e-06
FAXDC2	-0.718809	6.93552e-09	2.8445e-06
TUBE1	-0.702413	7.43305e-09	3.01182e-06
HIST1H4I	0.840287	8.82198e-09	3.53205e-06
RAPGEF5	-0.742128	1.43845e-08	5.65151e-06
AKR1C2	0.359808	1.44518e-08	5.65151e-06
AC018629.1	0.519489	1.56367e-08	6.04456e-06
XAF1	-0.58687	1.60125e-08	6.1195e-06
AC023509.1	-0.810818	1.64385e-08	6.21171e-06
E2F2	-0.595749	1.99552e-08	7.45683e-06
AC008763.3	2.30376	2.0258e-08	7.48679e-06
BTG1	-0.542437	2.07172e-08	7.57327e-06
CYP4F3	-0.444893	2.47884e-08	8.96405e-06
CDT1	-0.732662	2.54275e-08	9.09736e-06
SPRY1	-0.579108	2.83308e-08	1.00294e-05
AGR3	1.4999	2.99618e-08	1.0433e-05
FP565260.2	2.21315	3.00914e-08	1.0433e-05
AC139530.2	-2.40807	4.1907e-08	1.43814e-05
ZFP36	-0.643756	6.0974e-08	2.05908e-05
ALDH3A1	0.441843	6.12257e-08	2.05908e-05
ULBP1	-0.859502	7.04506e-08	2.34587e-05
AMOT	-0.586747	7.34462e-08	2.42164e-05
SERPINE1	-1.35899	7.65862e-08	2.50065e-05
CDC6	-0.338323	7.77225e-08	2.51335e-05
CDKN1A	-1.07461	8.62025e-08	2.73569e-05
TRIB1	-0.413187	8.67133e-08	2.73569e-05
KIF21B	-0.656774	8.70384e-08	2.73569e-05
TESC	0.832129	9.25263e-08	2.88125e-05
OLMALINC	-0.411208	1.13133e-07	3.49063e-05
CAVIN2	1.07386	1.59137e-07	4.8654e-05
RGMB	-0.478253	1.61001e-07	4.87805e-05
AC139491.2	0.345948	1.79387e-07	5.38656e-05
ID1	-0.718504	2.08079e-07	6.19284e-05
---	0.40018	2.11709e-07	6.24561e-05
STEAP2	-0.538792	2.15655e-07	6.30669e-05
HSP90AA1	0.336987	2.86269e-07	8.29958e-05
IRF8	0.365924	2.91337e-07	8.37431e-05
TNFRSF10D	0.379973	3.24888e-07	9.25958e-05
ZCCHC8	-0.405229	3.35346e-07	9.47733e-05
AC108134.2	2.83998	3.5861e-07	0.000100504
ANXA13	0.502671	3.76973e-07	0.000104777
RN7SL1	0.594039	4.02169e-07	0.000110863
CEBPB	-0.482352	4.81633e-07	0.000131125
BBC3	-1.26189	4.83469e-07	0.000131125
KLF9	-0.561013	4.93667e-07	0.00013282
MCM2	-0.311999	5.18001e-07	0.000138261
RBM12	0.349078	5.40437e-07	0.000143114
SH3D21	-0.443906	5.59953e-07	0.000147123
SERPINB5	0.305632	5.8301e-07	0.000151994
C4BPA	-0.690034	6.06736e-07	0.000156963
EHD4	0.313311	6.16522e-07	0.000158277
CYP4F12	-0.408609	7.13321e-07	0.000179627
LAMB3	-0.483757	7.14197e-07	0.000179627
CEP120	-0.508314	7.1571e-07	0.000179627
VMP1	-0.2889	7.76373e-07	0.000193409
NHSL1	-0.524858	8.1736e-07	0.000201677
FZD5	-0.393565	8.21556e-07	0.000201677
C1orf198	0.406944	8.63751e-07	0.000210499
AJUBA	-0.481999	8.89169e-07	0.000215134
RBBP6	0.391654	9.09617e-07	0.000218509
DPEP1	0.399267	9.16856e-07	0.000218686
HCP5	0.437465	9.34296e-07	0.000220554
AGR2	0.420766	9.41571e-07	0.000220554
POLD3	-0.357977	9.44361e-07	0.000220554
RRM1	-0.292571	1.01118e-06	0.000234532
ATP2B4	-0.653958	1.06258e-06	0.000244765
INHBB	0.454201	1.088e-06	0.000248916
CASC19	-0.594154	1.10457e-06	0.000250999
FSCN1	0.407056	1.19359e-06	0.000269407
ATP2A3	-0.360187	1.32002e-06	0.000295958
CHORDC1	0.392994	1.42234e-06	0.000316787
ZNF165	0.537295	1.49782e-06	0.000331403
PRSS8	-0.597668	1.51265e-06	0.000332495
FKBP4	0.39775	1.6681e-06	0.000364285
SH3BP2	-0.579315	1.78802e-06	0.000387807
HLA-B	0.418031	1.79887e-06	0.000387807
LCORL	-0.454782	1.81801e-06	0.000389437
S100A4	0.43845	1.92827e-06	0.00041044
HSP90AB1	0.286531	2.02996e-06	0.000429369
CORO2A	-0.454904	2.07607e-06	0.000432926
MORF4L2	0.303917	2.07943e-06	0.000432926
RGS3	-0.472083	2.0854e-06	0.000432926
ZBED3	-0.537358	2.2043e-06	0.000454493
E2F7	-0.732666	2.21631e-06	0.000454493
ERBB3	-0.325157	2.23046e-06	0.000454622
MT-TY	0.311901	2.36877e-06	0.000477188
TNFRSF10B	-0.338493	2.36955e-06	0.000477188
AC074386.1	2.68556	2.46554e-06	0.000493562
ANXA5	0.401414	2.62419e-06	0.000522215
KPNA3	0.308821	2.64176e-06	0.000522617
CRNDE	-0.589304	2.6774e-06	0.000526571
C11orf98	0.524036	2.82244e-06	0.00055187
FTH1	0.414844	2.92379e-06	0.000568164
HIST1H3D	1.26597	2.94203e-06	0.000568164
AP000439.2	-0.67788	2.95646e-06	0.000568164
HSPA5	0.331205	3.01207e-06	0.000575562
ANXA1	0.351939	3.06337e-06	0.000582058
C4orf32	-0.4213	3.09143e-06	0.000584089
TPPP3	0.600048	3.19511e-06	0.000600307
LIG4	0.428052	3.36675e-06	0.00062904
CTH	-1.14608	3.40081e-06	0.000631893
NDRG1	-0.557828	3.43405e-06	0.000634564
HSPA1B	0.519094	3.59918e-06	0.000661444
APOBEC3B	-0.598047	4.1587e-06	0.000760115
MT-TC	0.312203	4.25959e-06	0.000774347
LINC01843	-0.895376	4.36543e-06	0.000789321
TMEM154	-0.43014	5.3041e-06	0.000953916
AL096870.2	0.853701	5.47439e-06	0.000979305
STARD13	-0.724355	6.38189e-06	0.00113561
NFIL3	-0.527614	6.77392e-06	0.00119902
NOP2	0.458286	6.84765e-06	0.00120572
INAVA	-0.329139	6.96609e-06	0.00122019
MBD4	-0.329788	7.07991e-06	0.0012337
TMEM109	0.353075	7.54734e-06	0.00130837
TTC31	-0.49466	7.89201e-06	0.00135379
AMIGO2	-0.372281	7.91841e-06	0.00135379
HSPA13	-0.496723	7.95427e-06	0.00135379
STON2	-0.845153	7.97792e-06	0.00135379
CLMN	-0.566254	8.01061e-06	0.00135379
FASTKD5	0.34424	8.4307e-06	0.00141207
BMS1	0.305941	8.43941e-06	0.00141207
MXD1	-0.4031	8.48828e-06	0.00141322
GCOM1	-0.598059	8.65014e-06	0.00143307
SP5	0.41934	9.09782e-06	0.00149408
YTHDF1	0.274484	9.11729e-06	0.00149408
PSEN2	0.506344	9.15166e-06	0.00149408
ADCY10P1	0.746801	9.60393e-06	0.00156034
DNAJB1	0.306324	9.94427e-06	0.00160786
SMPD3	-0.707439	1.02316e-05	0.00164641
RNF144B	-1.00704	1.05269e-05	0.00168585
ARHGEF2	-0.359717	1.068e-05	0.00170227
SPIN4	-0.423126	1.07506e-05	0.00170544
ABCC6	-0.881241	1.08716e-05	0.00171653
CDK15	0.438412	1.09575e-05	0.00172201
ARPIN	-0.40753	1.13123e-05	0.0017695
FAM84B	-0.322625	1.17067e-05	0.0018197
STYK1	-0.65564	1.17414e-05	0.0018197
LINC01949	-0.666047	1.18125e-05	0.00182232
MILR1	-0.664989	1.1948e-05	0.00183481
KCNJ2	-0.696635	1.20755e-05	0.00184596
FZD10-AS1	-0.532113	1.23161e-05	0.00187422
PRIM1	-0.310084	1.25287e-05	0.00189308
HMGCS2	-0.388933	1.25526e-05	0.00189308
FTSJ3	0.310818	1.26445e-05	0.00189842
TARSL2	0.869704	1.27013e-05	0.00189848
NOS2	-0.67134	1.28744e-05	0.00191584
HYOU1	0.251072	1.30615e-05	0.00193511
LINC01226	0.661741	1.31472e-05	0.00193927
VPS33B	0.773146	1.36904e-05	0.00201058
EZH2	-0.285278	1.44567e-05	0.00210759
DYNLL1	0.354671	1.44763e-05	0.00210759
OR2A20P	1.33785	1.51434e-05	0.00219521
EIF4E	0.250733	1.58599e-05	0.0022892
CDCA7	-0.273547	1.63754e-05	0.00235351
ZBTB18	0.298599	1.66044e-05	0.00237627
RAD54L	-0.418988	1.7768e-05	0.00252769
PGGHG	0.472883	1.78128e-05	0.00252769
ASPRV1	0.833806	1.81683e-05	0.00256068
ARL4C	-0.231002	1.81976e-05	0.00256068
PRX	-1.38049	2.06388e-05	0.00288881
PTPRH	-0.518075	2.07012e-05	0.00288881
MORC4	-0.359224	2.10663e-05	0.00292256
PELI1	-0.376399	2.11169e-05	0.00292256
CDX2	0.99083	2.12211e-05	0.00292494
LSM8	-0.339019	2.22107e-05	0.00304885
GAB1	-0.855936	2.30384e-05	0.00312669
AC097372.1	3.59818	2.30505e-05	0.00312669
INHBE	-1.13235	2.30567e-05	0.00312669
JAG1	-0.349983	2.32324e-05	0.00313786
SRC	-0.290944	2.4106e-05	0.00324284
LINC00675	-0.58019	2.46197e-05	0.00329874
GPCPD1	-0.392777	2.49211e-05	0.00332588
RNF19B	-0.441866	2.56461e-05	0.00340911
WDR72	-0.516833	2.58577e-05	0.0034237
SDC3	-0.582134	2.7157e-05	0.00358163
SCD5	-0.32255	2.77016e-05	0.0036314
FIGNL1	-0.494789	2.77503e-05	0.0036314
SAFB2	0.283362	2.84785e-05	0.00371225
AKR1C3	0.313966	2.8603e-05	0.00371409
TSTA3	0.430877	2.90634e-05	0.00375922
CDK2	-0.29091	2.91742e-05	0.00375922
SLCO4A1	0.331531	2.95453e-05	0.00379251
AC139491.6	0.672432	3.06633e-05	0.00392105
BDH1	-0.2864	3.07815e-05	0.00392126
KDM6B	-0.485722	3.10641e-05	0.00394233
UGT1A4	0.590871	3.13744e-05	0.00396674
ATG16L2	-0.572074	3.19447e-05	0.00402371
KDELC1	-0.569154	3.24414e-05	0.00407104
IQGAP3	-0.362817	3.34082e-05	0.00416646
EZR	0.274682	3.34692e-05	0.00416646
CSTF3	0.308356	3.35735e-05	0.00416646
MCM10	-0.3823	3.45493e-05	0.0042718
AHSA1	0.391357	3.60531e-05	0.00444139
PON2	0.289983	3.66143e-05	0.00449407
COX16	0.331979	3.70817e-05	0.00453489
DCAF16	-0.295293	3.76324e-05	0.00457102
AC006262.1	0.895062	3.76489e-05	0.00457102
BRIP1	-0.465223	3.80172e-05	0.00459912
CDC7	-0.35046	3.82961e-05	0.004606
LRFN4	0.833649	3.83479e-05	0.004606
SLC7A1	-0.339113	3.91634e-05	0.0046872
STIP1	0.281327	4.02136e-05	0.00479583
LINC00511	-0.260066	4.09432e-05	0.00485463
PPP4R1L	-0.705628	4.09953e-05	0.00485463
SRPRA	0.242994	4.13635e-05	0.00488104
ITPKA	-0.514446	4.19202e-05	0.00492944
FRAT2	0.415118	4.22142e-05	0.00494671
SLC7A11	-1.16723	4.24076e-05	0.00495212
PAK1	-0.274731	4.37398e-05	0.00509002
C2orf82	-0.594054	4.55158e-05	0.00526296
ODC1	0.313504	4.5539e-05	0.00526296
NECTIN4	-0.501996	4.72648e-05	0.00544371
---	-1.23753	4.79474e-05	0.00550348
HIST3H2A	0.711738	4.94073e-05	0.00565176
TULP3	-0.353252	5.09476e-05	0.0058082
ANXA3	0.263704	5.21872e-05	0.00592942
RASGEF1B	-0.442623	5.70011e-05	0.00645456
ZNF697	-0.514075	5.82533e-05	0.00657421
PSMB8	0.418642	5.88218e-05	0.00661617
CDKN1B	-0.323273	5.92717e-05	0.00664456
KRBOX4	-0.584154	6.01747e-05	0.00672338
FAM98A	0.300072	6.0522e-05	0.00673979
AC006030.1	2.65041	6.07713e-05	0.00674521
SDC1	0.314285	6.11634e-05	0.0067664
IRAK2	-0.701877	6.14045e-05	0.00676808
IGIP	-0.4918	6.15811e-05	0.00676808
C2orf72	0.309529	6.20385e-05	0.00679614
GZF1	-0.366671	6.32102e-05	0.00690203
CYP51A1	0.30585	6.3602e-05	0.00691316
NFKBIZ	-0.52884	6.37233e-05	0.00691316
ITPRIP	-0.44913	6.53359e-05	0.00704966
ALDH3A2	0.210803	6.54008e-05	0.00704966
HSPA4	0.220408	6.73517e-05	0.00723676
RAB3D	-0.328418	6.76327e-05	0.00724381
THAP9-AS1	-0.30849	6.84702e-05	0.00731023
RRS1	0.426799	7.05684e-05	0.0075104
FUT4	0.280579	7.31164e-05	0.00775702
AC106712.1	-1.95831	7.6262e-05	0.00806531
STEAP3	0.35105	7.70174e-05	0.00811966
SET	0.253637	7.74806e-05	0.00814297
FOXC1	0.353447	8.04211e-05	0.0084106
PCBD1	0.333454	8.05273e-05	0.0084106
HIST1H2BG	0.916961	8.23421e-05	0.00857352
CEBPG	-0.314943	8.33724e-05	0.00862749
NEIL3	-0.492352	8.33735e-05	0.00862749
KDM4A	-0.328046	8.48398e-05	0.00874037
VPS53	0.319711	8.50863e-05	0.00874037
ZBTB10	-0.407536	8.5244e-05	0.00874037
FAM107B	-0.315957	8.60616e-05	0.00879737
BEST1	-3.02392	8.86088e-05	0.00901799
---	3.43617	8.88489e-05	0.00901799
MAPKAP1	0.288466	8.90242e-05	0.00901799
FOSB	-1.21909	9.11208e-05	0.00920265
FUCA2	0.286325	9.22619e-05	0.00923885
BZW1	0.228957	9.2313e-05	0.00923885
SDE2	-0.357165	9.24713e-05	0.00923885
RNF41	-0.378399	9.25781e-05	0.00923885
ZNF816	-0.511262	9.32358e-05	0.00927696
TES	-0.259868	9.46468e-05	0.00938957
CMSS1	0.361247	9.55334e-05	0.00943239
VPS18	0.386417	9.56393e-05	0.00943239
ZNF16	-0.750111	9.77575e-05	0.00961245
IL20RA	-0.290234	9.80367e-05	0.00961245
RPL12	0.282894	9.94234e-05	0.00972008
DNAJB6	0.280984	0.00010249	0.00999084
SPC24	-0.435973	0.000105048	0.0101721
PRKAR1B	0.380555	0.000105274	0.0101721
DAPK2	-1.32641	0.000105395	0.0101721
PRCP	-0.399486	0.000105559	0.0101721
AL161431.1	0.419969	0.000108152	0.010387
S100A10	0.344757	0.000108407	0.010387
CEACAM1	-0.369335	0.000109734	0.0104843
PKLR	-1.57813	0.000110387	0.0105168
PDE4D	-0.55299	0.00011103	0.0105482
SYTL5	-0.868152	0.000111718	0.0105836
MSN	3.49549	0.00011267	0.0105891
BAAT	0.25828	0.000112848	0.0105891
FABP1	0.502186	0.000113305	0.0105891
EIF5B	0.321433	0.000113734	0.0105891
FSBP	-0.658694	0.000113799	0.0105891
RAB33B	-0.452395	0.000113893	0.0105891
NOTCH3	-0.504299	0.000114355	0.0105891
CAPN5	-0.258967	0.000114415	0.0105891
AC069544.2	-0.453584	0.000114609	0.0105891
NDC80	-0.332124	0.000119764	0.011035
ZNF217	-0.417701	0.000122105	0.01122
SLC7A6OS	0.398118	0.000122575	0.0112325
MASP2	0.887318	0.000124521	0.0113798
DHTKD1	-0.460688	0.000127331	0.0116051
HSPE1	0.352536	0.00012778	0.0116145
STK40	-0.352046	0.000129445	0.0117341
TXNL4B	-0.401943	0.000134864	0.0121925
ZNF774	-0.478827	0.000135596	0.0122189
TRMT10B	-0.4428	0.000135883	0.0122189
PDCD4	-0.242241	0.000137004	0.0122868
FAM219B	-0.49282	0.000145172	0.0129848
RASSF9	-0.74868	0.00014898	0.01329
SCD	-0.267319	0.00014953	0.0133038
MTND2P28	0.208994	0.000150019	0.0133121
PIP4K2C	0.286745	0.000150829	0.0133487
ZMIZ2	0.265648	0.000153441	0.0135443
THAP6	-0.418908	0.000154081	0.0135651
AC067852.6	-1.40085	0.000157039	0.01378
ALDH1B1	0.305861	0.000157341	0.01378
AQP3	-0.40652	0.000157983	0.0138003
MUC20	0.264389	0.000158408	0.0138016
MPST	-0.311359	0.00015964	0.013873
UPF3B	-0.328036	0.000160966	0.0139522
TMPRSS4	-0.241106	0.000164577	0.0142285
FOSL2	-0.323244	0.000166775	0.0143636
SF1	0.228698	0.000166994	0.0143636
CSGALNACT2	-0.353413	0.000168478	0.0144543
METTL7A	-0.243611	0.000171054	0.0146379
UHRF1	-0.275013	0.00017167	0.0146534
CENPE	-0.385538	0.000172553	0.0146914
PLLP	1.17545	0.000175397	0.014864
PTGIS	-1.35426	0.000175464	0.014864
TCN1	-0.825014	0.000181715	0.0153549
LINC01559	-0.326274	0.000183106	0.0154337
BARD1	-0.477296	0.000189233	0.0159
CAPG	-0.332957	0.000189584	0.0159
PYROXD1	-0.351027	0.000192227	0.0160816
B2M	0.272925	0.000198244	0.0165438
CREG2	0.300072	0.000201056	0.0167149
USP37	-0.615651	0.000201288	0.0167149
PLEKHM3	-0.479045	0.000203379	0.0168469
FASTKD1	0.240663	0.000204475	0.016896
SNHG5	0.306835	0.000208847	0.017215
C5	-0.413961	0.000210003	0.0172521
RNF24	-0.395126	0.000210323	0.0172521
XYLT1	-0.426004	0.000211993	0.0173433
SLX4IP	-0.340075	0.000212466	0.0173433
OSER1	-0.32833	0.000216009	0.0175899
RCC1	0.272494	0.000221176	0.0179671
CDC20	0.332557	0.000224419	0.0181866
DNA2	-0.322358	0.000225307	0.0182146
TMEM139	0.430865	0.000229184	0.0184837
FANCA	-0.267114	0.000231415	0.0185427
KLF3	-0.329826	0.000231503	0.0185427
CLDN15	-0.627267	0.000231571	0.0185427
TEAD3	-0.518247	0.000232482	0.0185715
ZNF180	-0.480422	0.000233991	0.0186478
VCP	0.246454	0.000236144	0.018741
IRF2BP2	-0.255151	0.000236297	0.018741
ERCC6	-0.48952	0.000236833	0.018741
ZNRF3	-0.302896	0.000240699	0.0189864
POP1	0.248773	0.000241063	0.0189864
ARNT2	-0.648941	0.000245592	0.0192979
FAM83D	0.369336	0.000249	0.0195201
ETV6	-0.29833	0.000251608	0.0196787
CXCL8	-1.20251	0.00025706	0.0200585
TMEM135	-0.313039	0.000259766	0.0202226
ZBED6CL	0.52467	0.00026099	0.020271
HMMR	0.243857	0.000261685	0.0202782
---	-0.345187	0.000269914	0.0208678
EIF5A2	0.448062	0.000271879	0.0209715
GPT2	-0.291986	0.000273017	0.021011
UNC5B	-0.567744	0.000275021	0.0211169
DCAF13	0.20972	0.000276881	0.0211708
MT-TN	0.254784	0.000276981	0.0211708
ZNF561	-0.365245	0.000278382	0.0212296
HLA-A	0.294501	0.000279844	0.0212929
MORF4L1	0.235508	0.000280667	0.0213072
RAD54B	-0.374504	0.000286641	0.0217118
LIPH	-0.303512	0.000288329	0.0217812
VANGL1	0.296077	0.000288854	0.0217812
FBXO5	-0.442536	0.000290029	0.021821
PRR13	0.314629	0.000290794	0.0218297
BTF3L4	-0.257529	0.000295437	0.0221288
EEPD1	0.30911	0.00029632	0.0221457
PPM1H	0.372822	0.000297345	0.022173
INPP5B	-0.393978	0.000298274	0.022193
---	1.24125	0.000299056	0.0222021
HABP4	0.357571	0.000299928	0.0222178
HSP90B1	0.23651	0.000301516	0.0222863
TPRKB	0.405758	0.00030954	0.0228185
AC098850.2	3.21949	0.000310458	0.0228185
GAS5	0.26708	0.000310751	0.0228185
CALHM2	-0.66333	0.000312308	0.0228829
EIF4G2	0.203264	0.000314679	0.0230064
ARID3A	-0.400953	0.000323746	0.0235599
ZNF888	-0.293466	0.000324138	0.0235599
CHST12	-0.620889	0.000324351	0.0235599
ZNF674	-0.481572	0.000326846	0.0236486
TMEM39A	-0.283659	0.000326978	0.0236486
RUNX1	-0.267566	0.000336442	0.0242808
INTS13	0.350815	0.000338151	0.0243519
GABRE	-0.341669	0.000341528	0.0245426
NDFIP1	0.221346	0.000347282	0.0249028
NPIPB5	0.314937	0.000349322	0.0249959
MT-TP	0.40192	0.000351627	0.0250633
SPSB1	0.262084	0.000352106	0.0250633
SMIM30	0.357542	0.00035281	0.0250633
HIST1H3E	1.06061	0.000353246	0.0250633
GRB7	-0.336928	0.000354441	0.0250952
TUBB4B	0.367242	0.000355909	0.0251462
ACBD7	-0.382045	0.000358856	0.0253013
ASB13	0.292099	0.000362069	0.0254743
OGDH	0.217857	0.000365637	0.0256717
ASNS	-0.230017	0.000382388	0.0267919
CEP152	-0.431054	0.000387286	0.0270786
AUTS2	-0.418859	0.000388583	0.0271129
DLL4	-0.344774	0.000390157	0.0271664
TADA2B	0.327645	0.000396072	0.0275213
AC010186.3	-0.843361	0.00040052	0.027773
BSDC1	-0.275317	0.000405188	0.0280388
UTP11	0.277974	0.000407102	0.0281066
USP54	-0.377813	0.000408373	0.0281066
DUSP27	0.213719	0.000408674	0.0281066
SMARCE1	0.211025	0.000417104	0.0286278
USO1	0.226205	0.000418909	0.0286932
SLPI	0.455951	0.000425339	0.0290744
TIFA	-0.339123	0.000429741	0.0293157
CALCOCO2	-0.224874	0.000431675	0.0293879
CENPK	-0.250576	0.000445168	0.0302453
MT2A	-0.53366	0.00045146	0.030611
PTBP1	0.211087	0.00045594	0.0308525
BBIP1P1	-3.17829	0.000458381	0.0309555
PHYKPL	-0.34651	0.000462881	0.0311557
PXK	-0.543866	0.000463199	0.0311557
DANCR	0.39345	0.000465696	0.0312611
DDX3X	0.288887	0.000469113	0.031371
SPRY4	-0.263299	0.000469198	0.031371
NRCAM	-0.527793	0.000475428	0.0317244
FAM76B	-0.306889	0.000485862	0.0323565
SRD5A1	-0.231092	0.000489784	0.0325532
NR1H3	-0.360431	0.000496437	0.0329303
MORC3	0.309023	0.00049865	0.0329783
AGFG2	-0.28741	0.000499121	0.0329783
HSPA1A	0.442618	0.000503182	0.0331814
MUT	-0.383736	0.000507851	0.0334179
ZNF554	-0.894519	0.000508756	0.0334179
DEPTOR	-0.379141	0.000511663	0.0335433
GAB2	-0.562514	0.000515114	0.0337039
JADE1	-0.419338	0.000520671	0.0340013
C6orf132	0.219538	0.000526775	0.0343333
RPS18	0.244578	0.000530528	0.0345082
UNC93A	-0.306195	0.000531511	0.0345082
IL1R2	-0.296297	0.000536156	0.0346798
MFSD5	0.465473	0.000536216	0.0346798
KLF6	-0.329094	0.000537294	0.0346828
JUNB	-0.428891	0.000541218	0.0348691
ORC1	-0.294023	0.000550136	0.0353201
---	2.86605	0.000550318	0.0353201
DUSP10	-0.410674	0.000552376	0.0353847
AXIN2	0.248132	0.000563716	0.0360425
GID4	-0.602448	0.000568968	0.036251
KCNK15-AS1	-3.22063	0.000569134	0.036251
MPZL3	-0.331291	0.000571923	0.0363598
USPL1	-0.272217	0.000574439	0.0364508
ELF4	-0.366377	0.000577755	0.0365922
LRRC75A-AS1	0.230426	0.000596406	0.0377025
PRMT5	0.236079	0.00060125	0.0379374
RARRES1	-0.522832	0.000606718	0.0382108
SLC27A4	0.331183	0.000616806	0.0387734
KRT18	0.282	0.000630903	0.0395857
RAD23B	0.210121	0.000633905	0.0396999
ZDHHC11	0.350854	0.000635666	0.0397362
NACC2	0.306789	0.000641082	0.0400004
S100PBP	-0.300202	0.000650853	0.0404084
ANKRD10	0.18974	0.000650929	0.0404084
NOTUM	2.77557	0.000651226	0.0404084
ZNF211	-0.526744	0.000654153	0.0405153
SLTM	0.21742	0.000658134	0.0406825
ASAH1	0.256658	0.000659271	0.0406825
SRSF7	-0.190627	0.000664512	0.0409308
AL512343.2	-2.05473	0.000669163	0.0411419
ARRDC3-AS1	0.90608	0.000673052	0.0412941
ZBTB2	0.384227	0.000674093	0.0412941
KIAA0319L	-0.30525	0.000675759	0.0413208
RSU1	0.280484	0.000680953	0.0415628
SETD5	-0.355958	0.00068291	0.0416068
LYSMD1	-0.486462	0.000685505	0.0416204
RABGGTB	0.244433	0.000686211	0.0416204
BCO1	-0.703488	0.000687625	0.0416204
TPM1	0.207586	0.000688084	0.0416204
TTC1	0.249152	0.000697192	0.0420839
PLAU	-0.51393	0.000698249	0.0420839
ATP9A	-0.294776	0.000703013	0.0422952
EXO1	-0.320468	0.0007114	0.0425894
DCAF4L1	0.818502	0.000711457	0.0425894
SQLE	0.234851	0.000711702	0.0425894
LINC00365	-0.506891	0.000718619	0.042927
RPLP2	0.320839	0.000719998	0.042933
SURF2	0.469929	0.000722058	0.0429797
AC093797.1	-2.01878	0.000729275	0.0432249
MTDH	0.229048	0.000729642	0.0432249
TAF7	0.2501	0.000730033	0.0432249
THSD1	0.575443	0.000735523	0.0434734
MASTL	-0.349167	0.000738229	0.0435568
CEP192	-0.44649	0.000744231	0.043834
PIMREG	-0.431375	0.000757687	0.0445454
ZNF547	-1.00983	0.000760101	0.0445454
PSMF1	0.255841	0.000760282	0.0445454
THAP4	0.331439	0.00076515	0.0447526
TNFRSF19	0.349556	0.000768603	0.0448765
TMEM51-AS1	-0.423459	0.00077056	0.0449128
BTK	2.72129	0.000772494	0.0449448
SEPSECS	-0.419443	0.000774665	0.0449448
CYP3A5	-0.288808	0.000775118	0.0449448
MOB4	0.237996	0.000790627	0.0457652
ZNF623	-0.374187	0.00079583	0.0459872
PGPEP1	-0.308678	0.000798154	0.0460424
CRIP1	0.581954	0.000803437	0.0462678
EGLN3-AS1	-1.16858	0.000808095	0.0464565
STAT2	-0.293423	0.000812826	0.0466124
ST13	0.184707	0.000813579	0.0466124
LRCH1	-0.251645	0.000816304	0.046689
CARHSP1	-0.257387	0.000818732	0.0467169
CCDC174	-0.446835	0.00082087	0.0467169
CEP72	-0.349781	0.000820959	0.0467169
C16orf72	-0.301243	0.000847027	0.0480845
APEX1	0.213536	0.000847852	0.0480845
CARD9	1.49204	0.000852957	0.0482426
CDC42EP1	-0.289302	0.000854297	0.0482426
CD274	-1.1061	0.000854944	0.0482426
ZNF236	-0.525859	0.000856449	0.0482467
VPS37B	0.254831	0.000860445	0.0483646
RRBP1	0.20527	0.00086142	0.0483646
PPP2R5A	0.232755	0.000862918	0.048368
CBY1	-0.404437	0.000867452	0.0485412
DNAJB11	0.204843	0.000872389	0.0486997
SNAPC4	0.362587	0.000873181	0.0486997
MT-ND1	0.340779	0.000877891	0.0488814
FDX1	0.333655	0.000880665	0.0489548
AOC3	1.87922	0.000891218	0.0493898
UBLCP1	0.313844	0.000891427	0.0493898
COX10-AS1	-0.419345	0.000894729	0.0494912
FRS3	-0.556929	0.000897817	0.0495804
RBL1	-0.411658	0.000899578	0.0495962
PARP12	0.3157	0.000903984	0.0497271
NPIPB3	0.32357	0.000904908	0.0497271
KRT10	0.349513	0.000909395	0.0498921
PRPF39	-0.309731	0.000911903	0.0499482
DWORF	0.423888	0.000913621	0.049961
PABPC4	0.203431	0.000921254	0.0502966
UBE2H	-0.268532	0.000937749	0.0511141
SLC3A2	-0.259123	0.000942394	0.0512372
FANCI	-0.257982	0.000943053	0.0512372
PTP4A1	0.941693	0.000945254	0.0512739
AC010168.2	0.54632	0.000955327	0.0517369
TICRR	-0.313132	0.000967272	0.0522995
SIAH2	-0.299962	0.000978374	0.0527781
MRFAP1L1	0.242596	0.000979261	0.0527781
MRTO4	0.270446	0.000986225	0.0530684
FTH1P10	0.447193	0.000997425	0.0535853
AC106886.4	-1.30751	0.000999715	0.0536227
HOXA10-AS	0.719401	0.00101325	0.054262
S100A14	-0.348436	0.00103503	0.0552789
IL22RA1	-0.426652	0.00103568	0.0552789
GTPBP2	-0.376783	0.00103766	0.0552789
AL357033.3	-2.64819	0.00103881	0.0552789
TUBA4A	0.354916	0.00104061	0.055287
MYEOV	0.499319	0.00104907	0.0556485
PKNOX1	0.315574	0.00105323	0.0557539
E2F8	-0.344659	0.00105646	0.0557539
CSNK1G1	-0.359946	0.00105859	0.0557539
ARL6IP1	-0.198774	0.00105899	0.0557539
SSTR1	-0.355611	0.00105934	0.0557539
GTF2B	0.344059	0.00106169	0.0557901
FADS3	1.29121	0.00106545	0.0559003
SFPQ	0.167651	0.00107022	0.0560631
LSM11	-0.486944	0.00107233	0.0560862
GPR35	-0.272458	0.00107649	0.0562069
PPP1R11	0.266211	0.00107938	0.0562069
B4GALT5	-0.24175	0.00107965	0.0562069
KIAA0895L	-0.343566	0.00109299	0.0568134
RPS27	0.2611	0.00109607	0.0568138
ZNF615	-0.617594	0.00109637	0.0568138
TUBA1C	0.310726	0.00111037	0.0574507
MYO16	1.38938	0.00111367	0.0575327
ZNF181	-0.426338	0.00111556	0.0575421
STRAP	0.2405	0.00111736	0.0575469
ZWINT	-0.22999	0.00112431	0.0578161
---	-0.847922	0.00112965	0.0580018
GBP2	-0.426636	0.00113391	0.0581319
SEC11C	0.279984	0.00114962	0.0588478
LINC00342	-0.415226	0.00115273	0.0589171
ACSM3	-0.37814	0.00117938	0.060188
SLC25A25	-0.298783	0.00118339	0.0602907
AC004877.1	-2.91704	0.00118498	0.0602907
SRRT	0.215794	0.00119189	0.0605503
MICAL2	-0.293475	0.00120527	0.0611378
MRM1	0.402699	0.00121446	0.0615115
CDKN3	0.280869	0.00121744	0.0615697
PLCH1-AS1	-2.87319	0.00122788	0.0620044
PDE12	0.253351	0.00123905	0.0624747
C9orf3	0.302531	0.0012414	0.0624993
RBFOX3	2.69381	0.00126286	0.0633719
CNBD2	-2.05912	0.00126584	0.0633719
PDK3	-0.279659	0.00126621	0.0633719
ZNF501	-0.806617	0.00126627	0.0633719
HELLS	-0.224037	0.00127086	0.0635072
FAM3C	0.248076	0.0012738	0.0635594
CDH13	0.672133	0.00128574	0.0640589
FLG	1.86471	0.00128929	0.0640589
NOSTRIN	-0.692699	0.00128952	0.0640589
TMEM70	0.298598	0.0012994	0.0644521
CBX7	-0.353326	0.00130127	0.0644521
AC008906.1	-0.795145	0.0013038	0.0644827
C3orf62	0.59063	0.00131398	0.0648406
AC027228.2	-0.457411	0.001318	0.0648406
SH3PXD2A	-0.358951	0.00132036	0.0648406
FABP5	0.29159	0.00132514	0.0648406
DMBT1	-3.18054	0.00132601	0.0648406
RBM39	-0.191316	0.00132645	0.0648406
RGS12	-0.326535	0.00132753	0.0648406
NLRC5	0.339623	0.00132878	0.0648406
PSAT1	-0.198513	0.00132946	0.0648406
AC008467.1	3.08474	0.00133124	0.0648406
AL139383.1	2.89909	0.00133225	0.0648406
ACPP	-0.352373	0.00133729	0.0649887
NSD2	-0.25146	0.00133916	0.0649887
MUL1	0.356909	0.00134527	0.0651911
MRPL34	0.369882	0.00135605	0.0656193
2024-09-06	0.332823	0.0013582	0.0656286
RPL5P34	0.789528	0.00136369	0.0657995
RSPH10B	2.82406	0.00136778	0.0659022
MIPEP	0.220468	0.00138347	0.066563
LINC02038	-0.867127	0.00139787	0.0671596
CSRNP1	-0.835699	0.00140296	0.0672719
LINC00662	-0.489765	0.00140562	0.0672719
NBR2	-0.313702	0.00140621	0.0672719
CPVL	0.376344	0.00140992	0.0673537
CLDN12	-0.217059	0.00141867	0.0676756
CAV1	0.70182	0.00142645	0.0679506
GALNT10	0.305823	0.00144353	0.0686668
SSBP1	0.212903	0.00144562	0.068669
POM121C	0.232001	0.00144979	0.0686843
SLC4A9	-2.72588	0.00145003	0.0686843
BAG3	0.344263	0.00145351	0.0687524
PPP2CB	0.244278	0.00145824	0.0687853
---	-0.483779	0.00145837	0.0687853
ARL4D	-0.464543	0.00146034	0.0687853
DLG4	-0.916716	0.00146969	0.0691288
EPAS1	-0.30784	0.00148252	0.0696349
TSR3	0.409476	0.00150079	0.0703947
ATP8B2	-1.04223	0.00151123	0.0707549
HPSE	-0.549479	0.00151267	0.0707549
CTDSP2	-0.241859	0.00151484	0.0707578
STAMBPL1	-0.258686	0.0015215	0.0709701
H19	0.500194	0.00152875	0.0711374
DLG3	-0.235463	0.00152931	0.0711374
AC093010.3	-1.2423	0.00153198	0.071163
RNF7	0.272053	0.00153624	0.0712627
PCLAF	-0.228093	0.00154351	0.0714461
AC110769.1	-2.59295	0.00154445	0.0714461
GTF2IP7	-0.992445	0.00156337	0.072222
EXTL3	0.319381	0.00158189	0.0729776
MFHAS1	0.251983	0.00160086	0.0737493
CTNNB1	0.174013	0.00160301	0.0737493
WDR89	0.310756	0.00162262	0.0745497
ACTG1	0.227701	0.00162777	0.0746841
CST1	2.8985	0.00163763	0.0749647
ELF3	-0.227018	0.00163931	0.0749647
TRPM2	0.476292	0.00164057	0.0749647
SLC28A2	-0.410283	0.00164769	0.0751878
SLC26A3	-3.09417	0.00165553	0.0754432
CALM1	0.195082	0.00165838	0.0754708
DHRS4-AS1	0.274748	0.0016679	0.0756276
OTUD6B-AS1	0.22887	0.00166948	0.0756276
SAMD5	0.373362	0.00167026	0.0756276
HTR7P1	1.20668	0.00167082	0.0756276
EML6	-0.924775	0.0017059	0.0771118
SLC39A10	0.257153	0.00171923	0.0776098
KLHDC10	-0.295412	0.00172461	0.0777486
AC026366.1	0.217322	0.00172767	0.0777823
MOBP	2.87568	0.00173427	0.0779747
PDK2	-0.324899	0.00173898	0.0780825
VOPP1	0.194028	0.00174949	0.0784496
ESF1	0.260226	0.0017527	0.0784888
NPIPB12	0.317001	0.00175606	0.0785347
INSR	-0.42165	0.00179321	0.0800896
RPL37A	0.247488	0.00179945	0.0802616
---	0.507466	0.00181199	0.0807139
AC105052.1	-0.836778	0.00182143	0.081027
C9orf131	2.90263	0.0018384	0.0816738
ACSS2	-0.358969	0.00184161	0.0817086
PDZD3	-1.43584	0.00185436	0.0821279
KPNA2	0.21942	0.00185594	0.0821279
B3GALT4	-0.827207	0.00186465	0.0824049
FAM111A	-0.307426	0.00186771	0.0824319
LINC00672	1.08332	0.00190098	0.08379
SPRR1A	-0.834028	0.00190546	0.0838778
TBC1D15	-0.239809	0.00190837	0.0838895
PKD1L1	3.0037	0.00191072	0.0838895
CTSD	0.255462	0.00192411	0.0841344
SERPINH1P1	2.85848	0.00192577	0.0841344
AL031665.1	2.40131	0.00192648	0.0841344
ABCA1	-0.525532	0.00193014	0.0841344
PCBP1	0.265837	0.00193028	0.0841344
CLDN4	-0.306788	0.00193131	0.0841344
CYP2S1	-0.353368	0.00193426	0.0841542
SNTB1	-0.216916	0.00194348	0.084446
PSMD12	0.211954	0.00196149	0.0851185
AL137003.2	-0.575221	0.00196632	0.0851876
PPT1	0.232312	0.00196815	0.0851876
HSPA4L	0.283078	0.00197215	0.085251
CCL15-CCL14	0.879673	0.00198444	0.0856722
FAM111B	-0.256602	0.00199048	0.0858228
CSRNP2	-0.321679	0.00199318	0.0858294
AC139795.2	0.850676	0.00202894	0.0872572
AMOTL2	-0.466147	0.00203454	0.0873648
COX19	-0.304508	0.0020384	0.0873648
TNRC18	-0.217992	0.00203923	0.0873648
CAMK2N1	-0.287194	0.00204907	0.0876213
HGS	0.217476	0.00205043	0.0876213
PHLDB1	-0.550855	0.00206379	0.0880803
EEF1B2	0.228071	0.0020801	0.0886641
HIST1H1C	0.448526	0.00208331	0.0886883
ENDOD1	0.270081	0.002086	0.0886907
AC004943.2	-0.436399	0.00209181	0.0888253
S100A13	0.383707	0.00209767	0.0889618
SP1	-0.307431	0.00210799	0.0892867
CTSV	-0.351919	0.00211239	0.0893609
VTI1B	0.211333	0.00211768	0.089472
NEDD4	-0.308557	0.00213122	0.0899191
TMTC1	-0.84905	0.00213361	0.0899191
PBX1	-0.632294	0.0021395	0.0900545
TXNL1	0.310194	0.00214673	0.0902459
CNOT6LP1	-2.65413	0.00215797	0.0906051
TMSB10	0.28775	0.00216678	0.0908409
TTI1	-0.25199	0.00216963	0.0908409
NCL	0.18162	0.00217169	0.0908409
NIPAL3	-0.267817	0.00217567	0.0908943
RPL19	0.236943	0.00218095	0.0910019
HTR1D	-0.622873	0.00220564	0.0919179
UBAP2L	0.183218	0.00222434	0.0925826
RPS12	0.261202	0.00222846	0.0926394
SOD2	0.25146	0.00223921	0.0929716
TXNDC5	0.225034	0.0022637	0.0938725
HMOX1	0.388877	0.00227267	0.0941283
PSMD5-AS1	-0.302543	0.00229018	0.0946573
MRPS31P4	-0.576756	0.00229429	0.0946573
KDELC2	-0.330549	0.00229558	0.0946573
SKA1	-0.306406	0.00229723	0.0946573
H6PD	-0.253857	0.00229952	0.0946573
BLOC1S5-TXNDC5	-6.63823	0.00231417	0.095144
CPSF7	-0.194499	0.00231784	0.0951784
UAP1L1	0.602308	0.00232543	0.0953586
TMEM75	1.56353	0.00232913	0.0953586
CCAR1	0.192249	0.00233073	0.0953586
UTP3	0.256537	0.00233493	0.0954142
AC107959.3	-0.891854	0.00234821	0.0958407
ZNF646	-0.348028	0.00235493	0.0959984
FAM83E	-0.34012	0.00236263	0.0961955
ARL5B	-0.356069	0.00237114	0.0964235
ADM2	-0.353965	0.00237396	0.0964235
ZNF767P	-0.452249	0.0023798	0.0964638
TRMT10C	0.285322	0.00238498	0.0964638
DNTTIP2	0.25068	0.0023853	0.0964638
FASLG	1.25852	0.00238643	0.0964638
UBE2D3	0.172698	0.00239962	0.0968806
RPPH1	0.744836	0.00241677	0.0974563
MTHFD2L	0.341761	0.00242275	0.0975803
ZNF23	0.467778	0.00243581	0.0979888
ZBTB7C	0.2059	0.00244187	0.0981152
MDK	0.280225	0.00245553	0.0985464
SLC9A7	-0.24363	0.00247182	0.0989364
AC012467.2	-0.373995	0.00247299	0.0989364
POLA1	-0.279012	0.00247407	0.0989364
NBEAP1	2.83717	0.00248017	0.0990623
OSBPL7	-0.362168	0.00249874	0.0996087
SPRED1	-0.29027	0.00249977	0.0996087
AC020659.1	1.53974	0.00250566	0.0997253
TOP3A	-0.261595	0.002538	0.100893
CTSA	0.267806	0.00255719	0.101536
PLPP6	-0.413242	0.00256171	0.101595
PSME3	0.17441	0.0025652	0.101614
UBB	0.24672	0.00257158	0.101747
ACSF2	-0.421607	0.00257878	0.101912
MDM1	-0.317742	0.00258241	0.101936
SSR4	0.26529	0.00260215	0.102544
BMF	-0.515542	0.00260393	0.102544
UHRF1BP1	-0.438126	0.00260917	0.10263
MT-TL1	0.302277	0.00262613	0.103177
CCL28	-1.02397	0.00263043	0.103225
RPL36A-HNRNPH2	-2.50192	0.00263864	0.103427
AC067750.1	-1.10151	0.00265886	0.10401
DENND6A	-0.259964	0.0026597	0.10401
CDH11	-2.60334	0.00267793	0.104536
CHAF1B	-0.272947	0.00267936	0.104536
AC007191.1	-0.553664	0.00268331	0.104568
AC009690.1	1.02376	0.00269742	0.104997
CKS2	0.347674	0.00270242	0.10507
RBM44	1.75341	0.00270923	0.105094
SLC16A14	0.486527	0.0027093	0.105094
TRAPPC2	-0.319158	0.00273056	0.105797
STMN1	-0.249664	0.00274044	0.106057
NCAPG	-0.230342	0.00274813	0.106158
WDHD1	-0.249101	0.00274935	0.106158
RNA5-8SN1	0.342241	0.00277637	0.107057
TMTC3	-0.395207	0.00277901	0.107057
CD9	0.229719	0.00278955	0.10727
NOXO1	0.673529	0.00279852	0.10727
SMARCD2	0.2427	0.00280128	0.10727
RBP2	-0.575479	0.00280201	0.10727
SYNCRIP	0.192581	0.00280262	0.10727
RNA5-8SN4	0.348671	0.00280367	0.10727
FAM43A	0.385811	0.00281487	0.107576
RNA5-8SN5	0.347529	0.00282122	0.107621
COPB1	0.179199	0.00282245	0.107621
EPB41L4B	0.173433	0.00282808	0.107714
SAFB	0.189409	0.0028531	0.108544
TFPI	-0.310001	0.00285714	0.108575
MED27	0.364291	0.00286335	0.108688
OPHN1	-0.554251	0.0028747	0.108996
UHRF2	-0.296175	0.00289256	0.109502
MAP2K3	0.323621	0.00289781	0.109502
TWF1	0.211729	0.00289783	0.109502
ITGB4	0.177202	0.00291352	0.109908
NR3C2	1.69504	0.00291754	0.109908
PIGT	0.20328	0.00291837	0.109908
RNA5-8SN5	0.347956	0.00292378	0.109988
BHLHE40	-0.207495	0.00297136	0.111653
BCL3	-0.591476	0.0029776	0.111763
PPP6R1	0.231513	0.00298225	0.111813
NVL	-0.270288	0.00299898	0.112315
ID2	0.335388	0.00301271	0.112526
CAP2	0.475394	0.00301382	0.112526
DKK4	2.72918	0.00301466	0.112526
GTF2F2	0.226403	0.00302757	0.112667
IQCG	0.284138	0.00302798	0.112667
TIMM17A	0.265749	0.00302848	0.112667
HTATSF1	0.194397	0.00303498	0.112784
RMI1	-0.256942	0.0030405	0.112864
TMEM2	-0.316871	0.00306565	0.113559
AP000757.1	-1.71106	0.00306598	0.113559
SLC12A7	0.165824	0.00306957	0.113568
CDC123	0.223491	0.00308792	0.114121
EIF1AX	0.164546	0.00311861	0.11511
NRM	-0.426831	0.00312155	0.11511
HIGD1A	0.206327	0.00313787	0.115586
TSTD2	-0.289562	0.00315405	0.116054
YTHDF2	0.197852	0.00316873	0.116383
IMPA1	0.239612	0.00317555	0.116383
ZNF276	0.430797	0.00317581	0.116383
TMEM208	0.267464	0.00317888	0.116383
NMT2	-0.780195	0.00318303	0.116383
STXBP3	0.23156	0.00318373	0.116383
SKP1	0.217055	0.00325129	0.118723
NKIRAS2	-0.235342	0.00326223	0.118994
UNKL	-0.39547	0.00328367	0.119646
UBL4A	0.267888	0.0032889	0.119656
KRT8P3	0.253578	0.0032945	0.119656
MGAT2	0.215399	0.00329463	0.119656
YKT6	0.215258	0.00330797	0.119827
SGTB	-0.563747	0.00330999	0.119827
PIF1	-0.530577	0.00331002	0.119827
CIT	-0.339558	0.00332648	0.120144
LINC02223	2.4208	0.00332808	0.120144
SRSF6	-0.169307	0.00333105	0.120144
CARD11	-0.348306	0.00333306	0.120144
INTS10	0.216399	0.00333959	0.120187
CLK4	-0.400958	0.00334141	0.120187
KDELR3	0.320779	0.00334709	0.120263
NCALD	-0.500118	0.00335409	0.120386
PPP1R2	0.191281	0.00335911	0.120422
SIAH1	-0.290156	0.00336226	0.120422
RRAGC	0.274972	0.00336793	0.120497
PLEKHS1	-0.312494	0.00337418	0.120592
BST1	1.53911	0.00337889	0.120632
AFAP1-AS1	0.250982	0.00338922	0.120785
TMEM102	0.545641	0.00339189	0.120785
DUSP8	-0.914984	0.00339396	0.120785
HIST1H2BH	0.6523	0.00343057	0.121849
AC007389.1	-2.48887	0.00343109	0.121849
DNAJC10	0.218474	0.0034403	0.121897
PDZK1	0.228697	0.00344095	0.121897
PLCE1	-0.448373	0.00344508	0.121897
ALDH8A1	0.504071	0.00344695	0.121897
CDC26	0.331562	0.00345618	0.122095
ARL11	-0.242357	0.00348146	0.122859
GLYATL1P4	2.75533	0.00348788	0.122957
KCNE3	-0.179557	0.00349786	0.123063
COBLL1	-0.385705	0.0034982	0.123063
DNAH2	-0.521428	0.00350838	0.123213
GTPBP10	-0.26955	0.0035098	0.123213
CPLX1	0.476913	0.00351855	0.123391
RNF187	0.284281	0.00352365	0.123442
WDR81	0.309441	0.00353107	0.123573
TMEM106C	-0.266099	0.00359565	0.125593
FAM160A2	-0.335505	0.0036008	0.125593
POLA2	-0.25889	0.00360175	0.125593
C14orf119	0.350752	0.00360479	0.125593
SYNPO	-0.63551	0.00360748	0.125593
SEMA6A	0.401775	0.00361459	0.125711
PLCD3	0.235857	0.00361871	0.125724
ELOVL7	-1.05663	0.00363062	0.126008
ARL1	0.205818	0.0036486	0.126439
TMEM127	0.209148	0.00365056	0.126439
RMI2	-0.285191	0.00367357	0.127105
GAREM1	-0.413665	0.00368412	0.127339
CPB2	0.939201	0.00374679	0.129372
SLC30A1	-0.259242	0.0037543	0.129498
SLC17A5	0.439665	0.00376147	0.129502
AC118658.2	1.99086	0.00376212	0.129502
ABCD1	0.307308	0.00377263	0.129653
TCP11L1	-0.590917	0.00377777	0.129653
C22orf46	-0.266213	0.00377805	0.129653
AK3	0.206418	0.00378449	0.129704
AC242426.3	1.61749	0.00378726	0.129704
FANCL	-0.25635	0.00379188	0.12973
PDIK1L	-0.310135	0.00379789	0.129781
KANSL1	-0.207936	0.00380261	0.129781
HELZ2	-0.360271	0.00380495	0.129781
ERLIN1	-0.21231	0.00383125	0.130487
SNAP47	0.261612	0.00383339	0.130487
TMEM54	-0.276153	0.00384029	0.130589
OLA1	0.165594	0.00385505	0.130959
MTA3	-0.233039	0.00386915	0.1312
MPP2	-0.793733	0.00386996	0.1312
LGMN	-0.208608	0.00389382	0.131876
MCRIP1	0.415919	0.00390062	0.131974
RPS14	0.237105	0.00390766	0.132079
---	0.684766	0.0039258	0.132448
TMED2	0.154598	0.00392644	0.132448
RPL13AP5	0.249674	0.00394588	0.13297
MRPL18	0.226033	0.00397233	0.133601
BCL7A	0.31883	0.00397255	0.133601
C15orf52	0.312697	0.00398492	0.133647
SLC7A11-AS1	-1.83734	0.00399011	0.133647
SCAF4	0.207037	0.00399563	0.133647
ST3GAL1	-0.28515	0.00400001	0.133647
ATAD2	-0.247433	0.00400104	0.133647
FANCG	-0.311353	0.00400135	0.133647
KCNN4	-0.548316	0.00400175	0.133647
IFNAR2	-0.285294	0.00401066	0.133812
PTDSS1	0.164408	0.00404076	0.134683
CD63	0.25514	0.00405102	0.134798
ZSCAN5A	0.519489	0.00405225	0.134798
CEP128	-0.446987	0.00406102	0.134957
TRAK2	-0.3483	0.00408801	0.135719
AC120498.4	1.01866	0.00409851	0.135934
FAM35A	0.222085	0.00410754	0.136099
ICA1	0.290958	0.00411415	0.136184
ATP10B	-0.546222	0.00411844	0.136192
FAM102B	-0.326614	0.00413058	0.136434
PALLD	-0.372838	0.00413386	0.136434
TMEM170A	-0.261599	0.00414868	0.136751
SSH2	-0.379275	0.00415387	0.136751
AC007068.1	1.25831	0.00415666	0.136751
JADE3	-0.303943	0.00415973	0.136751
TCP1	0.214863	0.00416668	0.136845
IL9RP3	-1.05189	0.00417606	0.137019
DDX24	0.21699	0.00419948	0.137654
HEATR6	-0.333551	0.00420916	0.137837
POR	0.23929	0.00424354	0.138827
RPS2	0.223474	0.00425431	0.139044
TCP11L2	-0.773029	0.00426279	0.139186
TXK	2.37967	0.00426692	0.139186
PRR13P5	0.424057	0.00427342	0.139263
KHDRBS3	0.27929	0.00429285	0.139761
RBBP8	-0.223527	0.00430159	0.139841
---	-1.64653	0.00430362	0.139841
JTB	0.249402	0.00432282	0.140329
CCP110	-0.380552	0.0043429	0.140845
MRPL23	0.253653	0.0043575	0.141176
LIG1	-0.208337	0.00436151	0.141176
HBP1	-0.283759	0.00437017	0.141267
AP002360.1	-0.381313	0.00437272	0.141267
FGF19	0.257739	0.00438286	0.141459
ETS2	0.190642	0.00439227	0.14146
NEAT1	-0.156686	0.00439552	0.14146
FAM86B2	-1.24369	0.00439998	0.14146
AC024909.3	-1.10336	0.00440309	0.14146
PHTF2	-0.287579	0.00440393	0.14146
RPS27A	0.24535	0.00443673	0.142377
LCMT1-AS2	-2.41257	0.0044538	0.142789
ADGRL1	-0.312923	0.00447193	0.143234
TMEM41B	-0.246699	0.00448282	0.143446
ZNF496	-0.318772	0.0044905	0.143555
DENR	0.156972	0.00449651	0.143572
SCML4	0.331182	0.00449955	0.143572
XPNPEP2	-2.89093	0.00451123	0.143808
PHC2	-0.221798	0.00451652	0.14384
MAEA	0.229113	0.00452761	0.143996
SLAMF6	-0.858204	0.00453425	0.143996
TGM5	-0.442535	0.00453847	0.143996
FGD6	-0.505773	0.00453856	0.143996
EPHX1	0.216449	0.00455006	0.144094
RECQL	0.194798	0.00455022	0.144094
AC090114.3	-1.41827	0.00458787	0.145027
AL109918.1	-0.241514	0.00459041	0.145027
OIP5-AS1	-0.2423	0.0045926	0.145027
NDST1	-0.335278	0.00461348	0.14555
OXGR1	-0.204052	0.00463551	0.146107
IKZF4	-0.446715	0.00464113	0.146148
TNFAIP3	-0.397812	0.00464921	0.146265
TKFC	0.227034	0.00466716	0.146693
GRWD1	0.251423	0.00471289	0.147992
MYNN	-0.281162	0.00472686	0.148292
CMBL	-0.212063	0.00473524	0.148416
LINC002481	-0.689647	0.00474838	0.14869
NCBP2	0.170455	0.00476002	0.148916
AC107884.1	2.74662	0.00477968	0.149392
GAD1	0.252702	0.00479553	0.149748
SLCO4A1-AS1	0.701539	0.00480916	0.149933
CACYBP	0.234497	0.00481036	0.149933
MYC	-0.186588	0.00481712	0.14995
SEC61B	0.297208	0.00481984	0.14995
TMEM141	0.243404	0.0048557	0.150926
NSFL1C	0.239444	0.00486857	0.151107
CAMK1D	-0.521561	0.00487052	0.151107
KANK2	-0.361129	0.00487807	0.151202
KMT5C	-0.530046	0.00489156	0.151481
TARDBP	0.157544	0.00491608	0.152048
STXBP1	0.173577	0.00492682	0.152048
C19orf38	1.68199	0.00492871	0.152048
SSU72	0.236241	0.00492877	0.152048
MRPL3	0.190171	0.00493247	0.152048
TMEM79	-0.53825	0.00495654	0.152607
LAMTOR1	0.287157	0.00495968	0.152607
CCDC117	0.226335	0.00497066	0.152805
GUSB	-0.230885	0.00498143	0.152996
HAUS6	-0.261121	0.00498758	0.153045
SNHG3	0.264121	0.00500315	0.153279
HSPA1L	0.866617	0.00500433	0.153279
ZNF627	-0.436195	0.00502013	0.153623
PAFAH1B2	0.175176	0.00503141	0.153829
SUPT5H	0.180069	0.00504028	0.15396
TCEAL3	-0.969147	0.00506359	0.154396
ZNF426	-0.31978	0.00506733	0.154396
TUBB3	0.463297	0.00506833	0.154396
FMNL2	1.66613	0.00508392	0.154556
ENOPH1	0.183526	0.00508442	0.154556
RANGAP1	0.233152	0.00508738	0.154556
DNAJC2	0.209175	0.00509545	0.154662
LINC01578	-0.232862	0.00511167	0.154746
IRGQ	-0.331178	0.00511259	0.154746
GLRX3	0.235587	0.00511264	0.154746
SLC44A1	-0.191097	0.00511831	0.154746
DHFR	-0.164396	0.00512249	0.154746
SLC35A2	0.301351	0.00512786	0.154746
CLDN2	-0.674241	0.00513042	0.154746
KDM1A	0.171584	0.00518129	0.15614
AC245452.1	-0.407144	0.00521775	0.156972
NT5C2	-0.203498	0.00522143	0.156972
SUSD6	-0.271859	0.00522486	0.156972
CRYBB2P1	0.300763	0.00522756	0.156972
STK39	-0.186467	0.00524002	0.15703
EPOP	0.434108	0.00524257	0.15703
MEIOC	1.10324	0.00524351	0.15703
EEF1A1P5	0.146171	0.00525102	0.15711
AKAP8L	0.287451	0.00525553	0.15711
PLA2G4F	0.229146	0.00526787	0.15725
CRTAP	-0.248868	0.00526957	0.15725
PLCH1	-0.273259	0.00529073	0.157742
CTAGE5	-0.18824	0.00531594	0.158262
DLC1	0.94479	0.0053176	0.158262
UBE2Q2	0.259369	0.00535046	0.159018
RAB4B-EGLN2	4.38647	0.00535246	0.159018
CCT5	0.175747	0.00536509	0.159253
LINC00327	2.63952	0.00537018	0.159263
RN7SK	0.385971	0.00539534	0.159868
RHBDL1	-0.532404	0.00540662	0.160062
AL391650.1	2.46256	0.00545958	0.161487
SFXN4	0.267053	0.00549048	0.162259
ZNF430	-0.537775	0.00551047	0.162628
POGZ	-0.213011	0.00551265	0.162628
RNASET2	0.329463	0.00551888	0.162669
RPS17	0.187289	0.00557007	0.164034
PCF11	0.20244	0.00558418	0.164306
THADA	0.217785	0.00559779	0.164562
CEMIP	-0.25426	0.0056733	0.166572
AC012360.3	0.433683	0.00568144	0.166572
BECN1	0.205764	0.00568266	0.166572
PMM1	-0.379081	0.00568596	0.166572
MCM6	-0.184136	0.00571561	0.167295
NRP2	0.310599	0.00572196	0.167335
ACKR4	-0.551517	0.00574746	0.167561
SEC14L1	-0.312239	0.00574804	0.167561
PPP4R3A	0.212962	0.00575235	0.167561
SLC35A3	-0.294053	0.00575257	0.167561
AL358473.1	-0.76343	0.00575461	0.167561
PSMD10	0.292974	0.00576527	0.167603
RTL6	-0.22	0.00576746	0.167603
DARS-AS1	-0.683029	0.00577775	0.167603
RPRD2	-0.266013	0.00578242	0.167603
KLKP1	2.64705	0.00578265	0.167603
TBCCD1	-0.255666	0.00578593	0.167603
PRSS36	-2.7177	0.00579139	0.167616
MTURN	-0.289623	0.00581091	0.168037
SNAI1	0.746333	0.00582666	0.168348
SMIM14	-0.264219	0.0058373	0.16851
C1orf210	-0.334931	0.00584907	0.168705
MSH5-SAPCD1	-0.428157	0.00585556	0.168748
ZNHIT2	0.548225	0.00587834	0.169259
PLIN2	0.167525	0.00589331	0.169423
CUL3	0.188978	0.00589586	0.169423
RHEBL1	-1.01416	0.00589916	0.169423
CLYBL	0.272676	0.00592262	0.169952
IVNS1ABP	-0.199533	0.00593629	0.170199
N4BP2L1	-0.489474	0.00594834	0.170399
PRIM2	-0.213472	0.00595679	0.170496
USP1	-0.206843	0.00596466	0.170576
PECR	-0.35177	0.005975	0.170727
RNF125	-0.508933	0.00598227	0.170789
AC084083.1	2.5448	0.00599793	0.171091
TPD52L2	0.169175	0.00600908	0.171264
---	-0.221174	0.00601972	0.171343
SNAPC1	-0.484628	0.00602204	0.171343
SNORA73B	0.736498	0.00603008	0.171426
---	-1.69693	0.00603924	0.171542
CLDND1	-0.238773	0.00605614	0.171877
TVP23B	0.216869	0.00607519	0.172272
SUDS3P1	0.691831	0.00611034	0.17293
MB21D1	-0.357569	0.00611217	0.17293
STX1A	0.383876	0.00611393	0.17293
CD79A	-2.5585	0.00611894	0.17293
TIGAR	0.308557	0.00613526	0.173245
DOCK4	0.907477	0.0061639	0.173908
GEN1	-0.26675	0.00616977	0.173928
ANP32A	0.172009	0.0061775	0.174
KANSL1L	-0.283372	0.00619247	0.174129
MYO16-AS1	2.96286	0.00619251	0.174129
TIGD4	0.785376	0.00619763	0.174129
CLIC4	-0.198315	0.00624823	0.175404
SCAPER	-0.377357	0.00625389	0.175417
CCDC87	1.32717	0.00628332	0.175792
LIF	0.253487	0.0062843	0.175792
EDN3	-2.55639	0.00628653	0.175792
AC114730.3	-2.61535	0.00628818	0.175792
MIR22HG	0.538874	0.00633273	0.17689
KATNAL1	-0.366076	0.00636774	0.177721
ERO1B	-0.350932	0.0063919	0.178244
GLUL	-0.595517	0.00639933	0.178244
POMP	0.2407	0.00640238	0.178244
FBXO25	-0.298909	0.00642977	0.178858
GPR132	-0.915929	0.0064583	0.179441
UPF1	0.194883	0.00646141	0.179441
NCKIPSD	-0.319838	0.00647291	0.179613
NACA	0.205229	0.00651338	0.180587
HLA-K	1.01337	0.00652107	0.180651
UBE2W	-0.300566	0.00653015	0.180753
TRMT11	-0.319929	0.00654617	0.180851
GRK6P1	-2.60879	0.00655008	0.180851
HSPA9	0.150043	0.00655193	0.180851
METTL7B	0.391694	0.00656159	0.180851
---	-2.33979	0.00656208	0.180851
PGAM5	0.181514	0.00656595	0.180851
CABYR	2.39271	0.00658883	0.181333
RBL2	-0.237691	0.00667466	0.183545
POLR2J4	0.532191	0.00669574	0.183929
C8orf59	0.258751	0.00670353	0.183929
UQCRB	0.21925	0.00670502	0.183929
GPAT2	2.40637	0.00671435	0.184002
MT1X	-0.423962	0.00671862	0.184002
PPP2R2C	0.209636	0.00672653	0.184068
KBTBD4	0.304383	0.00674253	0.184356
HCFC2	-0.506467	0.00674811	0.184359
L1CAM	2.2564	0.00676964	0.184797
CTNNA1P1	0.926181	0.00677771	0.184867
EIF4E2	0.172285	0.0067901	0.185055
PSMC3IP	-0.406709	0.00681118	0.185479
RAD51AP1	-0.289382	0.00683052	0.185855
HDAC4	-0.21764	0.00684514	0.186103
ENOSF1	-0.216953	0.00686931	0.186609
DNAAF2	0.273727	0.0068927	0.187093
AP006284.1	1.29089	0.0069063	0.187097
C1orf21	-0.283819	0.00691156	0.187097
EPHX2	-0.276805	0.00691226	0.187097
LTV1	0.249968	0.00691508	0.187097
RPS4X	0.206768	0.00692435	0.187197
COL1A1	-1.12777	0.00693812	0.187418
TFDP2	-0.271104	0.00698098	0.188337
SPTAN1	0.221084	0.00698332	0.188337
GNB5	-0.316802	0.00699203	0.188421
WNT11	0.390959	0.00700396	0.188591
PCP4	0.548669	0.00701962	0.188862
TRIM3	-0.310055	0.00702803	0.188937
ZXDB	-0.313491	0.00706605	0.189716
VAC14-AS1	-0.41745	0.00706831	0.189716
DSCC1	-0.221645	0.00709371	0.19015
SFXN5	-0.278375	0.00709745	0.19015
LAMP1	0.203787	0.00710144	0.19015
NAB1	-0.239753	0.00713919	0.191009
BAK1	0.333361	0.00714758	0.191081
MYH14	-0.209831	0.0071692	0.191507
NSUN5	0.291032	0.0071902	0.191878
CCNB1	0.246618	0.00719681	0.191878
COG8	-0.329882	0.00720022	0.191878
TMEM17	-0.476619	0.00722463	0.192376
IL17RB	-0.233472	0.00723635	0.192536
AC114980.1	-1.85022	0.00724333	0.192569
SLIRP	0.287957	0.00728084	0.193414
NFX1	-0.217743	0.00728932	0.193433
CRLF2	2.11096	0.00729435	0.193433
ZADH2	-0.224632	0.00730735	0.193433
STK11	0.286149	0.00730818	0.193433
ARHGEF19	-0.291816	0.00731931	0.193433
AL512791.2	1.13588	0.00732178	0.193433
---	-0.524589	0.00732184	0.193433
ETV5	-0.21523	0.00733729	0.19369
AC026271.1	0.361883	0.00735985	0.194133
AL138724.1	-0.794969	0.00737179	0.194295
UBR7	-0.216111	0.00738458	0.194366
AC007342.9	0.708336	0.0073912	0.194366
PNPT1	0.212978	0.00739226	0.194366
SH2B3	-0.279368	0.00739759	0.194366
EWSR1	0.141487	0.00740826	0.194441
EVX1	-1.51094	0.00741855	0.194441
PMFBP1	-0.412137	0.00742435	0.194441
UBC	0.196362	0.00742989	0.194441
RPL12P4	0.37718	0.00742992	0.194441
AC010947.1	2.75413	0.00743515	0.194441
RAB35	0.246256	0.00745209	0.194733
AL355488.2	-0.596079	0.00750109	0.195861
PIWIL2	-0.798613	0.00751701	0.196029
RYBP	-0.280099	0.00751918	0.196029
PPM1A	-0.209385	0.00752536	0.196038
THUMPD2	0.243904	0.00753717	0.196194
TIMM21	0.226453	0.00755219	0.196433
AC138035.1	-0.905654	0.00756134	0.196519
BSCL2	-0.988918	0.00758579	0.196916
DMTF1	-0.236798	0.00758832	0.196916
NPM1	0.192785	0.00760927	0.197067
RPL31	0.213726	0.00761206	0.197067
RPS8	0.224497	0.0076137	0.197067
NDUFA4L2	-0.598452	0.00761929	0.197067
ZNF564	-0.464133	0.00762346	0.197067
DOPEY1	-0.491855	0.00763097	0.19711
TMEM246-AS1	2.55662	0.00771392	0.1991
SLC40A1	-0.217563	0.00772766	0.199278
RTTN	-0.349865	0.00773268	0.199278
MRFAP1	0.220533	0.00775425	0.199443
ISPD	1.51127	0.00775607	0.199443
EIF3K	0.250982	0.0077588	0.199443
BICDL1	0.27129	0.00776496	0.199443
FP236241.1	-0.255737	0.00776874	0.199443
SERPIND1	-0.470085	0.00777994	0.199578
RPL28	0.267519	0.00778827	0.19964
ATP1B3	0.218209	0.00780775	0.199987
CDH1	-0.171141	0.00782015	0.200152
CASP8AP2	-0.35624	0.00782622	0.200155
SRGAP2	-0.227724	0.00783463	0.200218
SIRT1	-0.303389	0.00786608	0.200785
ZFAND1	-0.206082	0.00786876	0.200785
IDI1	0.212091	0.00789733	0.201323
KIF24	-0.31425	0.00790181	0.201323
MARK2P8	1.97652	0.00792905	0.201864
POLL	-0.299656	0.00794809	0.202195
BBS9	-0.377109	0.00798646	0.203018
AL391832.2	-0.774138	0.00801531	0.203597
FGF1	-1.35165	0.00803215	0.203871
TMEM35B	-0.486451	0.00805567	0.204181
HEXIM2	-0.799335	0.00805648	0.204181
TJAP1	-0.282456	0.00807063	0.204385
SNHG19	0.519018	0.00811356	0.205318
LPAR1	-0.473613	0.00811966	0.205318
MTHFD1	-0.158134	0.00812669	0.205341
ARHGDIA	0.223935	0.00817063	0.206209
GBP3	-0.347858	0.00817343	0.206209
LINC00641	0.365643	0.00818021	0.206209
UCP3	1.30723	0.00818559	0.206209
SLC1A4	-0.153114	0.00819819	0.206372
MSMO1	0.204797	0.00820681	0.206435
TMEM38A	0.494008	0.00821749	0.206549
GLS	0.203966	0.00822876	0.206678
PAIP2B	-0.374932	0.00827745	0.207666
TROVE2	-0.272393	0.00828044	0.207666
AC138393.1	-0.346743	0.00831039	0.208261
TGFBR3	-0.24617	0.00832836	0.208529
AL390879.2	0.897755	0.00833348	0.208529
MRPL51	0.24772	0.00834405	0.208639
MND1	-0.381685	0.00835756	0.208706
AC034236.1	0.397508	0.00836423	0.208706
AC105460.1	0.873327	0.00836536	0.208706
CALCOCO1	-0.303494	0.00839254	0.209229
MRPL24	0.267209	0.00840115	0.209288
SLC5A6	0.252539	0.008446	0.21025
BCDIN3D	-0.355475	0.00850782	0.211632
ISY1-RAB43	-5.41291	0.00853134	0.211917
AL132780.5	-1.18184	0.00853186	0.211917
DBN1	0.396827	0.00855667	0.212376
BCCIP	0.214114	0.00857136	0.212584
NGEF	-0.434932	0.00860455	0.213249
CDRT4	1.65944	0.00864391	0.213925
BTG3	-0.385341	0.00866128	0.213925
JUND	-0.367281	0.00866278	0.213925
SEC61G	0.21538	0.00867036	0.213925
AC016876.2	0.265405	0.00867254	0.213925
GTF3C5	-0.211656	0.0086735	0.213925
GTF2H5	0.349818	0.00868459	0.213925
AC005775.1	2.22259	0.00869504	0.213925
LINC00899	-1.8006	0.00869794	0.213925
CCDC86	0.250331	0.00869974	0.213925
ABRAXAS2	0.217365	0.00870345	0.213925
CHD2	-0.302915	0.00871106	0.213925
ADCY9	-0.439606	0.00871448	0.213925
STK4	-0.253104	0.00872451	0.214015
NOA1	-0.226061	0.00875443	0.214509
SMG8	0.24858	0.00875775	0.214509
RNF11	0.219014	0.00876378	0.214509
TTC7B	2.20782	0.00879821	0.215079
SELENOS	0.213041	0.00879988	0.215079
---	-2.36397	0.0088596	0.216381
ZNF709	-0.520545	0.00887137	0.216512
CBLB	-0.405285	0.00890024	0.217059
RFFL	-0.285727	0.008933	0.217548
ZCCHC7	-0.213712	0.00893325	0.217548
MAOA	-0.258466	0.00894703	0.217626
DNAH10	1.21545	0.0089494	0.217626
ASAH2	-0.452696	0.00896849	0.217933
RWDD4	0.241069	0.00899407	0.218397
DNASE1	-0.442417	0.00901471	0.218548
RBM6	0.183275	0.00901725	0.218548
---	-1.1483	0.00901981	0.218548
TRIM16	0.266625	0.0090274	0.218575
FTL	0.252982	0.00904385	0.218816
UBA1	0.160397	0.00906235	0.218948
ANGPTL2	2.54801	0.00906668	0.218948
CYLD	-0.336095	0.00906884	0.218948
MANEAL	0.680567	0.00907757	0.218995
AC118344.1	-1.21779	0.00908634	0.218995
TFAP2C	-0.441207	0.00909296	0.218995
AHCYL2	-0.351995	0.00909686	0.218995
AC114490.2	3.91229	0.0091446	0.219509
AC104958.2	-0.465974	0.0091495	0.219509
APP	0.134202	0.00915186	0.219509
HR	-0.409052	0.00915303	0.219509
TOMM22	0.222286	0.00915725	0.219509
CLPTM1	0.21099	0.00915734	0.219509
AC004057.1	0.219749	0.00917352	0.21959
DPP3	0.217779	0.00917379	0.21959
MT-TT	0.370172	0.00919059	0.219835
CHSY1	-0.252746	0.00922027	0.220389
EEF1B2P3	0.333433	0.0092323	0.220457
CAPN8	-0.315389	0.00924207	0.220457
---	-1.79029	0.00924278	0.220457
AC019205.2	-2.64369	0.00926117	0.220726
NSUN7	-0.313703	0.00927068	0.220726
CPB2-AS1	0.872961	0.00927375	0.220726
DGKI	2.2939	0.00928194	0.220764
KCNH2	0.345157	0.00928986	0.220794
---	-2.57665	0.0092963	0.220794
AC092295.2	-1.08346	0.00931731	0.221039
NECAP1	-0.247134	0.00933371	0.221039
ATP9B	-0.305272	0.00935056	0.221039
TMEM116	-0.341073	0.00935638	0.221039
RBMS1	-0.398419	0.00935772	0.221039
SRPRB	0.18113	0.00936232	0.221039
MTA2	0.178376	0.00936336	0.221039
AC026471.1	-0.72985	0.00936519	0.221039
HYKK	-0.40074	0.0093658	0.221039
UTY	-0.276586	0.00945731	0.222981
TTC28	-2.33839	0.00946133	0.222981
HLA-C	0.19753	0.00947075	0.223047
RPS6KA5	-0.553829	0.0094976	0.223114
RAI14	0.266612	0.00949835	0.223114
CHKA	0.283525	0.00949998	0.223114
KALRN	-0.21208	0.00950375	0.223114
TACSTD2	0.244766	0.00950676	0.223114
ARHGAP42	-0.457669	0.00955017	0.223976
ZNF419	-0.481085	0.00956803	0.224239
CEP85L	-1.34454	0.00958236	0.224418
RAP1GAP2	-0.280882	0.00961668	0.224993
EXD2	0.258253	0.00963949	0.224993
COX7C	0.189318	0.0096402	0.224993
CREB3	0.277157	0.00964026	0.224993
AC002553.1	-0.824058	0.0096406	0.224993
NDUFB10	0.238664	0.0096515	0.224993
THEM4	0.18824	0.00965374	0.224993
LINC02395	-2.47219	0.00969675	0.225475
CTAGE7P	-0.949407	0.00969957	0.225475
ZFP2	2.15552	0.00970063	0.225475
FTH1P20	0.374882	0.00970122	0.225475
CFAP20	-0.280701	0.00970837	0.225485
ZC3H15	0.157968	0.00975644	0.226445
BTN3A2	0.302831	0.00976519	0.226492
LMO4	-0.379078	0.00977649	0.226527
NECAB2	-2.48826	0.00978016	0.226527
PITPNC1	-0.336509	0.00981112	0.227036
AC097382.2	1.29185	0.00981564	0.227036
PICART1	-2.35079	0.00984362	0.227421
RSPH1	-0.55064	0.00984913	0.227421
AC099343.3	-0.707318	0.0098526	0.227421
DOCK5	-0.335002	0.00987438	0.22763
NME1	0.214873	0.00987594	0.22763
LRRC2	-0.39966	0.00988406	0.22763
SENP3-EIF4A1	6.45147	0.00989145	0.22763
PARP10	0.327693	0.0098955	0.22763
AC018462.1	2.66732	0.00991227	0.22786
RHBDL2	-0.987373	0.00994721	0.228507
MRPL21	0.275595	0.00997982	0.2291
AC026412.1	0.887327	0.00999526	0.229298
AC083799.1	0.494856	0.0100194	0.229695
HNRNPAB	0.20256	0.0100319	0.229825
AC092279.1	-0.642994	0.0100598	0.230228
SLC2A1	0.200144	0.0100632	0.230228
TIAM1	-0.273915	0.0101032	0.230985
BCL2L1	0.191602	0.0101102	0.230989
ACO1	-0.250554	0.0101192	0.231038
RUNDC1	0.266958	0.0101545	0.231687
OXR1	-0.279088	0.0101766	0.231887
MRAP2	-0.736144	0.0101771	0.231887
COA6	0.218542	0.0101993	0.232236
KIAA1549L	-2.16622	0.0102333	0.232853
MCM3	-0.154734	0.0102569	0.233231
C5orf30	-0.351352	0.0102959	0.23396
AL357673.2	2.4191	0.0103257	0.234329
IMPDH1	0.25214	0.0103298	0.234329
RHOXF1-AS1	-2.46271	0.010333	0.234329
CRELD2	0.297992	0.0103573	0.234586
ILF2	0.19053	0.0103583	0.234586
EIF3B	0.149859	0.0104042	0.235467
IRAK1	0.205281	0.0104237	0.235739
CMPK1	0.147935	0.0104303	0.235739
APOBEC3G	-1.8882	0.0104437	0.235886
MAPRE1	0.149626	0.0104542	0.235963
SPATA6L	-0.440607	0.0104737	0.236094
ALS2	0.220515	0.0104766	0.236094
TUBA8	1.50168	0.0104858	0.236094
AKR1C1	0.198417	0.0104887	0.236094
JMY	-0.346922	0.0104951	0.236094
ZNF584	-0.463581	0.0105277	0.236563
RPS26	0.251474	0.01053	0.236563
MYBBP1A	0.196768	0.0105445	0.236621
DSN1	-0.17417	0.0105467	0.236621
ZNF367	-0.212452	0.0105633	0.236837
FP236383.3	0.271932	0.0105717	0.236866
TRPS1	-0.430785	0.0105819	0.236938
FP236383.2	0.27173	0.010619	0.237609
FP671120.3	0.271573	0.0106376	0.237867
MT-ND2	0.234898	0.0106515	0.238021
LMO2	2.64359	0.0106691	0.2381
RBM47	0.161734	0.0106696	0.2381
TSPAN13	0.203211	0.0106763	0.2381
MID1IP1	-0.217348	0.0107089	0.238668
ZBTB21	-0.307299	0.0107213	0.238787
CHPF	0.293104	0.010733	0.238832
PNRC2	0.152292	0.0107375	0.238832
NUDT4	-0.16867	0.0107652	0.238916
KAT14	-0.209749	0.0107677	0.238916
AC026462.3	-1.5467	0.0107692	0.238916
AC010761.1	0.481158	0.0107697	0.238916
SNRPG	0.217795	0.0107845	0.239085
PROX1	-0.301166	0.010813	0.23956
AL355102.4	-1.47427	0.0108349	0.239833
AC026336.3	0.262742	0.0108396	0.239833
THUMPD3-AS1	-0.230359	0.0108582	0.23991
HSPD1	0.177608	0.0108588	0.23991
ZMAT3	0.274757	0.0108645	0.23991
PRR9	0.30324	0.0109063	0.240675
ACAD11	-0.270228	0.0109139	0.240684
RPSAP58	0.256511	0.0109417	0.240987
SOWAHD	1.1553	0.0109419	0.240987
LINC00482	2.26885	0.0109641	0.24126
PRKCG	-2.18309	0.0109686	0.24126
ZC3HAV1	0.210398	0.0109796	0.241327
ACTB	0.21706	0.010986	0.241327
SPAG4	-0.512038	0.0110204	0.241796
MUC5B	-0.395889	0.0110218	0.241796
RPS25	0.190204	0.0110743	0.24279
IPPK	0.337567	0.0111272	0.243791
RCAN3	-0.236273	0.011146	0.244043
FGFR3	-0.27953	0.011205	0.245176
EPN2	-0.25168	0.0112339	0.245649
IFITM2	1.20342	0.0112792	0.246313
TXNDC9	0.195543	0.0112862	0.246313
---	-0.446995	0.0112863	0.246313
ANLN	0.200869	0.0113151	0.246783
FIBCD1	0.476432	0.0113283	0.246895
MIRLET7BHG	0.840285	0.0113421	0.246895
AC021078.1	-0.198684	0.0113468	0.246895
C9orf16	0.30845	0.0113496	0.246895
C4orf46	-0.266437	0.0113696	0.247169
SLC31A1	-0.209832	0.011388	0.247256
NAPEPLD	-0.270414	0.0113958	0.247256
CPNE7	0.277358	0.0114085	0.247256
CYCS	0.175764	0.0114087	0.247256
IL20RB	-0.455555	0.0114104	0.247256
DMPK	0.320448	0.0114327	0.247515
TMEM161B	-0.23708	0.0114427	0.247515
IPP	-0.307848	0.0114582	0.247515
IFRD1	-0.296021	0.0114584	0.247515
AP003108.5	-1.42793	0.0114591	0.247515
---	2.13322	0.0114722	0.247542
PUS7	0.231557	0.0114751	0.247542
GOSR1	-0.177643	0.011493	0.247762
KLHL30	2.40136	0.0115	0.247762
CYTH1	-0.224756	0.0115272	0.24819
DMAC1	0.247742	0.0115547	0.248621
VAPB	-0.184908	0.0115774	0.24895
---	-0.840864	0.0116048	0.249381
AP000346.2	-0.967924	0.0116257	0.249671
MATN4	-2.51304	0.0116424	0.249868
RTEL1-TNFRSF6B	-0.523436	0.0116573	0.250029
UFC1	0.220542	0.0116732	0.250211
RPP25	0.247853	0.011688	0.250222
NBL1	0.220132	0.0116886	0.250222
RNFT2	0.520593	0.0117057	0.250351
NCOA7	-0.420561	0.0117095	0.250351
NPHP3	-0.403571	0.0117246	0.250463
HSD17B2	-0.451158	0.0117296	0.250463
RUVBL1	0.207641	0.011745	0.250519
SERTAD4	-1.18534	0.0117472	0.250519
CALB1	0.246881	0.0117565	0.250559
GAS7	0.360241	0.0117721	0.250729
DHX34	0.28078	0.0117843	0.250729
TGFBI	0.15474	0.0117901	0.250729
CHEK1	-0.160729	0.0117943	0.250729
C5orf24	-0.191245	0.0118309	0.250798
MGAT4B	0.19176	0.0118478	0.250798
RPL23	0.20168	0.0118513	0.250798
METTL25	0.503701	0.011853	0.250798
AC006207.1	2.4113	0.0118548	0.250798
ZNF14	-0.447079	0.0118562	0.250798
AC026979.3	-2.51181	0.0118576	0.250798
NMNAT1	0.276747	0.0118655	0.250798
---	2.45088	0.0118659	0.250798
CU633904.1	-0.249854	0.0118747	0.250798
SRM	0.311643	0.0118796	0.250798
UROD	0.266288	0.0119099	0.251201
CYP2R1	-0.302218	0.0119136	0.251201
FABP6	0.398449	0.0119278	0.251343
ABCC11	-0.574307	0.011942	0.251486
CHMP2A	0.272577	0.0119621	0.251751
MTR	-0.282763	0.0119834	0.252041
AC010547.5	-1.48217	0.0119909	0.252042
NOMO2	0.138543	0.012009	0.252265
AL360294.1	-2.36509	0.0120268	0.25248
SAR1A	0.170386	0.0120367	0.25253
LINC00982	2.09633	0.0120505	0.252662
AL121895.1	1.13644	0.0120637	0.252781
AC106795.2	0.353449	0.0120938	0.253215
TOP1	0.13784	0.0121181	0.253215
AKR1A1	0.18897	0.012121	0.253215
RPL17	0.182496	0.0121241	0.253215
ENPP1	-0.710295	0.0121244	0.253215
TLDC2	-0.267305	0.0121306	0.253215
SLC6A3	0.916951	0.012145	0.253215
PDPK1	-0.220498	0.0121461	0.253215
FGF21	-2.63272	0.0121581	0.253215
ISY1	0.18538	0.0121597	0.253215
CLSPN	-0.313056	0.0121732	0.253339
MYBPC3	-2.30714	0.0122505	0.254791
SFR1P1	2.38018	0.0123089	0.255848
AC009078.3	-1.82256	0.0123179	0.255876
C9orf57	-2.58312	0.0123258	0.255882
ST18	1.84228	0.0123437	0.256095
SLC45A2	2.78428	0.0123733	0.256552
---	-5.25936	0.0124143	0.257243
CCDC168	1.12708	0.0124388	0.257592
AC129492.1	-1.2025	0.0124603	0.257878
CLN5	0.171651	0.0124808	0.258119
FBXL19-AS1	0.465699	0.0124873	0.258119
AC006252.1	-1.39088	0.0125219	0.258553
SSFA2	-0.24124	0.0125236	0.258553
KLHL29	-0.326306	0.0125489	0.258915
ZHX3	-0.31609	0.0125656	0.259043
RUBCNL	-2.96764	0.0125722	0.259043
LIPE	-0.428259	0.0125834	0.259043
ATP2C2-AS1	-0.813263	0.0125859	0.259043
AC091825.1	1.07272	0.0125947	0.259044
NANOGP1	-2.56099	0.0126068	0.259044
ZNF160	-0.255208	0.012609	0.259044
TSSK6	-0.927241	0.0126228	0.259132
AC078883.1	-0.459725	0.0126288	0.259132
TIAF1	0.722154	0.012661	0.25943
BRCA1	-0.248346	0.0126682	0.25943
NUDC	0.192547	0.0126705	0.25943
NDUFA3	0.301651	0.0126772	0.25943
AC004461.2	1.61654	0.0126818	0.25943
AL161729.4	1.25341	0.0126998	0.25964
AGAP1-IT1	1.01647	0.0127127	0.259745
MYZAP	-0.263723	0.0127448	0.260243
SETDB1	-0.215559	0.0128184	0.261588
FP671120.4	0.272939	0.0128325	0.261686
SLC26A1	-0.837467	0.0128388	0.261686
POLE	-0.215623	0.0128645	0.26205
AC129510.1	0.701767	0.0128977	0.262471
TRIB2	-0.225497	0.0129007	0.262471
DZIP1	2.06585	0.0129895	0.263977
AC215219.1	0.311241	0.0129904	0.263977
LINC02389	2.45885	0.0130072	0.264157
BBS10	-0.267377	0.0130592	0.265004
TRIM29	0.661629	0.0130646	0.265004
RPL10	0.195199	0.0130749	0.265053
GUSBP4	-1.49008	0.0130951	0.265072
EGFR-AS1	-2.38609	0.0130996	0.265072
PMP2	2.06364	0.0131139	0.265072
FOXD4L1	1.78723	0.0131139	0.265072
IQCC	-0.38905	0.0131209	0.265072
TYRO3	-0.333208	0.0131232	0.265072
KRT8	0.20564	0.0131438	0.265245
TMEM107	-0.35143	0.0131545	0.265245
AZGP1	-0.219959	0.0131554	0.265245
IDH3A	0.158663	0.0131969	0.265923
BRCC3	0.162452	0.0132528	0.266889
LIN54	-0.272583	0.0132762	0.2672
RPN2	0.183723	0.0132982	0.267385
LRRC8E	-0.387434	0.0133025	0.267385
AC099677.1	-1.23333	0.0133092	0.267385
TMEM98	-0.473766	0.0133267	0.267577
CU633967.1	-0.237057	0.0133395	0.267612
AL590666.2	-0.382711	0.0133444	0.267612
AC025580.1	-2.04754	0.0133597	0.267759
CU634019.1	-0.247081	0.0133777	0.267939
SFT2D2	-0.194575	0.01339	0.267939
SLC25A39	0.211501	0.0133997	0.267939
AP4B1-AS1	-1.10495	0.0134006	0.267939
TBC1D10C	2.41695	0.0134406	0.26853
NFIA-AS2	2.18378	0.0134537	0.26853
AC036214.1	2.58075	0.0134541	0.26853
CBX3	0.166019	0.0134651	0.268591
ALG2	0.191316	0.0135237	0.269599
CX3CL1	2.62516	0.0135374	0.26965
PSMA5	0.20364	0.0135435	0.26965
TPSP2	0.732822	0.0135502	0.26965
PRELID1	0.207162	0.0135846	0.270173
PLPP5	0.23352	0.0136066	0.270452
SPECC1L	-0.227243	0.0136765	0.27168
NPIPB13	0.347173	0.0137014	0.272015
WDR93	-2.6636	0.0137363	0.272546
VAMP4	-0.266315	0.0137734	0.272946
CASP7	-0.201451	0.0137848	0.272946
SARAF	0.172368	0.013788	0.272946
TUBB	0.199076	0.0137889	0.272946
TMC3	-2.56551	0.0138228	0.273457
SLC44A5	-0.481401	0.0138535	0.273772
BCKDHA	-0.225662	0.0138551	0.273772
RPS10	0.228335	0.0138916	0.274332
ITGB1BP1	0.227314	0.0139014	0.274365
HIST1H2BE	1.12898	0.0139339	0.274845
DHX40	-0.20968	0.0139896	0.275638
SELENOT	0.163572	0.0140018	0.275638
DKC1	0.149218	0.0140043	0.275638
BLM	-0.205297	0.0140197	0.275638
CUL4A	0.155072	0.0140205	0.275638
DGCR9	0.970084	0.0140243	0.275638
---	-2.45747	0.0140315	0.275638
LGALS3BP	0.181867	0.014055	0.275747
ANXA2	0.182617	0.0140582	0.275747
FTH1P11	0.376952	0.0140648	0.275747
CXCR1	-0.375299	0.0140698	0.275747
C2orf69	0.2315	0.0140844	0.275872
AL359075.1	0.187069	0.0141407	0.276451
TSC22D1	-0.151624	0.0141445	0.276451
LASP1	0.141149	0.0141469	0.276451
OPLAH	0.414048	0.0141491	0.276451
AKNA	-0.175515	0.0141551	0.276451
HS1BP3-IT1	-1.51381	0.0141916	0.277004
RPS23	0.186576	0.0142282	0.277557
CBFA2T2	-0.240477	0.0142399	0.277624
STAG3L5P	-0.365845	0.0142501	0.277662
SLC6A9	-0.343688	0.0142583	0.277662
KTN1	0.152567	0.0142731	0.277789
CUBN	0.928519	0.014285	0.277859
DNAH9	-0.358248	0.0143229	0.278436
MYLK-AS1	0.623777	0.0144094	0.279955
AC006504.8	0.998162	0.0144549	0.280678
F5	0.405412	0.0144697	0.280803
TMEM5	0.247837	0.0144852	0.280882
PANO1	2.48329	0.0144918	0.280882
NME2	0.204524	0.0144989	0.280882
DGKD	-0.204594	0.0145921	0.282386
ARL4A	-0.195296	0.014622	0.282386
ABCG1	-0.265599	0.0146231	0.282386
FOXO3	-0.282195	0.0146262	0.282386
GET4	0.242029	0.014637	0.282386
PAIP1	0.18575	0.0146391	0.282386
FUBP3	0.167056	0.014642	0.282386
AC073073.2	0.782923	0.0146513	0.282386
UBE2J1	0.179043	0.0146556	0.282386
PARD3	-0.263978	0.0146605	0.282386
OR11H7	2.36376	0.0146716	0.282438
AC066613.1	-1.04208	0.0147049	0.282766
---	-0.478164	0.0147054	0.282766
RNF168	-0.182736	0.014733	0.283134
NDUFA5	0.163403	0.0148132	0.284513
MTHFD1P1	-1.31593	0.0148321	0.284713
AL603750.1	1.06016	0.014863	0.285048
ALG1L	-1.01006	0.01488	0.285048
CACNA1E	-0.337561	0.0148835	0.285048
PDCD6	0.164507	0.0148982	0.285048
DNMBP	-0.238314	0.0148982	0.285048
L3HYPDH	0.494721	0.014902	0.285048
YWHAG	0.150123	0.0149174	0.285048
TMEM192	0.232769	0.0149185	0.285048
ZNF572	-0.346931	0.0149258	0.285048
HSPBP1	0.247565	0.0149348	0.285057
TEX30	-0.258861	0.0149633	0.285414
EIF3J	0.182707	0.0149768	0.285414
PTPA	0.167279	0.0149816	0.285414
AC055811.4	-0.545888	0.0149874	0.285414
SLC37A4	-0.21415	0.0150014	0.28552
KIAA1211L	-0.307132	0.0150539	0.286329
PTCD2	-0.310381	0.015061	0.286329
BCAR1	0.246842	0.0150736	0.286408
PIK3AP1	0.200792	0.0150978	0.286704
NPIPB4	0.242128	0.0151065	0.286709
RFC1	-0.214357	0.0151228	0.286856
RPL27	0.20833	0.0151369	0.286961
PPP1R3B	-0.26093	0.0151534	0.287065
ZNF175	-0.405984	0.0151595	0.287065
AC093110.1	-0.594358	0.0152205	0.288059
TCEA3	-0.624245	0.015245	0.288361
FRMD4B	-0.260054	0.0152663	0.288601
ZNF486	-0.471355	0.0152751	0.288604
CDC42BPG	-0.228732	0.0153124	0.289147
C16orf59	-0.406648	0.0153368	0.289446
NUTM1	-2.55103	0.0153588	0.289699
EEF1A1	0.1785	0.0153705	0.289757
PAK1IP1	0.22275	0.0153871	0.289876
KCTD9P5	2.36159	0.0153941	0.289876
CD47	-0.193336	0.0154103	0.289967
IRX2	0.24102	0.0154162	0.289967
MRPL22	0.209647	0.0154438	0.290178
TPO	1.48329	0.0154498	0.290178
ZNF474	1.54688	0.0154533	0.290178
AC104794.2	-2.22136	0.0154766	0.290455
ATP6V0C	0.258301	0.0154966	0.290668
OLFML3	-0.356412	0.0155231	0.291002
TAF10	0.263376	0.015544	0.291071
ZNF287	2.47895	0.0155481	0.291071
PLCD1	-0.67621	0.0155578	0.291071
AUH	-0.326682	0.0155743	0.291071
SYTL2	-0.788947	0.0155772	0.291071
GOLGA2P5	-0.363728	0.0155787	0.291071
AC099548.2	2.37217	0.0156202	0.291683
TMPRSS13	-0.34574	0.0156773	0.292589
CHCHD5	0.381981	0.0157597	0.293963
MT-TA	0.190398	0.0157988	0.294528
LRRC59	0.15268	0.0158198	0.294756
FAM173A	0.532065	0.0158315	0.294812
GPATCH4	0.255314	0.0158538	0.295064
HIST2H4A	0.34036	0.0158815	0.295414
AC104581.1	-0.320696	0.0159271	0.295977
CACNA2D4	-0.185079	0.0159293	0.295977
NT5E	0.155138	0.0159385	0.295984
GPX1	0.240334	0.0159757	0.29647
SLC20A1	-0.159736	0.0159871	0.29647
MZF1-AS1	-0.721477	0.0159911	0.29647
H3F3B	0.16955	0.0160111	0.296602
DPY19L1P1	-0.605529	0.0160159	0.296602
AC087269.1	-1.26233	0.0160569	0.297198
---	-2.10845	0.0160676	0.297234
CCDC17	1.16848	0.0161001	0.297671
ZNF550	-0.333454	0.0161556	0.298533
NQO1	0.155174	0.0161712	0.298656
KARS	0.158761	0.0162077	0.299128
---	4.96826	0.0162145	0.299128
C5orf34	-0.29957	0.0162345	0.299212
MYO7B	-0.334264	0.0162369	0.299212
RBAK	-0.296897	0.016251	0.299244
ANXA7	0.170183	0.0162611	0.299244
MTUS2-AS1	2.1914	0.0162653	0.299244
NDUFC1	0.278607	0.0162908	0.29955
OASL	-0.337723	0.0163464	0.300407
NDUFA6-AS1	-0.569791	0.0163699	0.300675
SS18L1	-0.230247	0.0164269	0.301557
AC074033.1	0.210215	0.0164372	0.301581
MB	-2.4125	0.0165143	0.302832
AL138752.2	2.19897	0.01654	0.303137
TMEM9B	0.182633	0.0165769	0.303647
FOXL1	-0.667159	0.0166072	0.304038
LINC00960	2.35785	0.0166503	0.304622
TNFAIP8L1	-0.488672	0.0166573	0.304622
TTC21B	-0.300561	0.0166759	0.304797
S100A6	0.198974	0.0166955	0.304989
CTSZ	0.178383	0.0167775	0.306259
CHAF1A	-0.186037	0.0167832	0.306259
IRS2	0.166119	0.0168044	0.306393
FAU	0.216734	0.0168088	0.306393
LINC00867	2.40009	0.0168317	0.306509
PLEKHB1	0.23272	0.0168333	0.306509
SMIM12	0.231191	0.0168495	0.306637
KRI1	0.228243	0.0168631	0.306691
TMEM126B	0.202313	0.0168785	0.306691
SMIM25	-0.70328	0.0168798	0.306691
ANKS4B	-0.214404	0.0168974	0.306844
TIA1	-0.185424	0.0169533	0.307694
RPL36A	0.198658	0.0169783	0.307981
LINC01517	0.580088	0.017001	0.308227
KIAA0930	0.207565	0.0170162	0.308336
TCEANC2	-0.252504	0.0170278	0.30838
HSD17B4	-0.157614	0.017089	0.309243
PSENEN	0.3116	0.0170938	0.309243
FBRS	0.238827	0.0171066	0.309307
SKIDA1	-0.809283	0.017126	0.309491
HNRNPH2	0.14733	0.0171433	0.309638
TAF8	-0.179887	0.0171586	0.309748
WDR77	0.232446	0.0171701	0.309789
METTL13	0.200247	0.0172225	0.310568
APBB2	-0.294924	0.0172581	0.311044
CALHM3	-0.474599	0.0172925	0.311464
ACTR10	-0.199319	0.0172999	0.311464
C16orf58	0.216545	0.0173351	0.311788
PPP1R10	0.20595	0.0173446	0.311788
SMIM22	0.288853	0.0173522	0.311788
AC024896.1	-0.832233	0.0173627	0.311788
FRAS1	0.446712	0.0173643	0.311788
ALAD	-0.192168	0.0173994	0.312231
AC093616.1	-1.6931	0.0174138	0.312231
LCN2	0.244858	0.0174178	0.312231
AP000356.2	2.07454	0.0174261	0.312231
ZNF780B	-0.417582	0.0175	0.313387
---	-2.53849	0.0175209	0.31352
PRR11	-0.276755	0.0175317	0.31352
ROPN1B	-0.963921	0.0175425	0.31352
FAM234B	-0.354915	0.0175519	0.31352
CYFIP2	-0.305655	0.017554	0.31352
MT-ND3	0.230311	0.0175818	0.313849
ZNF620	-0.413337	0.0176321	0.314581
RPL35	0.194394	0.0176481	0.314605
POT1	-0.262519	0.0176541	0.314605
KIAA1586	-0.385876	0.0176615	0.314605
SMAD9	-0.676373	0.0176755	0.314688
FANCF	-0.199009	0.0176994	0.314947
SAMD9L	-0.298232	0.0177157	0.315069
DDX5	0.128201	0.0177299	0.315139
TBC1D12	-0.297539	0.0177383	0.315139
MRVI1-AS1	-2.19813	0.0177744	0.315548
NOP16	0.242301	0.0177801	0.315548
HGH1	0.324334	0.0177943	0.315633
C1QBP	0.192223	0.0178121	0.315783
RFC2	-0.188096	0.0179001	0.317175
XRCC1	-0.237218	0.0179152	0.317201
LANCL1	-0.191116	0.0179204	0.317201
AC093677.2	1.51765	0.017969	0.317893
STEAP1	-0.257288	0.017989	0.31808
TMEM81	0.807395	0.0180035	0.31817
LDLR	-0.160135	0.0180258	0.318395
---	-1.0238	0.0180663	0.318938
NAE1	0.162295	0.0180755	0.318938
IRF9	-0.611169	0.0180959	0.319132
NDUFS5	0.217586	0.0181398	0.319738
AC011008.2	2.03972	0.0181609	0.319941
RPL5	0.173508	0.0182422	0.321046
ATMIN	0.193058	0.0182457	0.321046
GTPBP4	0.147436	0.0182522	0.321046
CYTH3	-0.363372	0.0182992	0.321688
---	-1.97095	0.0183079	0.321688
TNFRSF1A	-0.207038	0.0183409	0.321807
AP001469.3	0.81606	0.018347	0.321807
CREB1	-0.228874	0.0183516	0.321807
ACTN1	0.129879	0.0183529	0.321807
ARMC9	-0.339932	0.0183714	0.321898
NR1D1	-0.343799	0.0183772	0.321898
FIG4	-0.295731	0.0183996	0.322039
AC105202.1	-2.04832	0.0184044	0.322039
ZNF2	-0.453177	0.0184239	0.322213
SECISBP2	-0.226065	0.0184667	0.322628
AL445524.1	0.412139	0.0184705	0.322628
RPL30	0.178325	0.0184765	0.322628
AC020978.8	1.23465	0.0185052	0.322962
SMYD3	0.204327	0.0185492	0.323562
TAS2R20	-1.10641	0.0186073	0.323983
CEP250	-0.212883	0.0186135	0.323983
URI1	0.168381	0.0186228	0.323983
CTTNBP2NL	-0.27723	0.0186233	0.323983
COX6C	0.193556	0.0186322	0.323983
SIRT2	-0.249122	0.0186379	0.323983
GABPB1	0.255927	0.0186484	0.323983
EPN3	0.264795	0.0186555	0.323983
EIF4G1	0.129438	0.01866	0.323983
AC079414.3	-0.809655	0.0187629	0.325535
PROC	-0.994062	0.0187688	0.325535
RAB7A	0.148822	0.0187792	0.325538
MRPS2	0.214478	0.0187883	0.325538
MCM5	-0.19572	0.0187997	0.325569
MEF2A	-0.230846	0.0188299	0.325721
NUBPL	0.221463	0.018856	0.325721
ZNF214	-0.487901	0.0188703	0.325721
RMND1	-0.272596	0.0188716	0.325721
PRSS16	-0.356907	0.0188734	0.325721
DLG5	-0.23379	0.0188746	0.325721
MRPL9	0.197507	0.0188763	0.325721
AC007598.3	2.31164	0.0188921	0.325826
AC009065.2	0.54458	0.0189173	0.326093
LGALS4	-0.198839	0.0189297	0.326103
AC012676.5	-0.808447	0.0189372	0.326103
AC036214.3	0.990319	0.0189791	0.326502
ZNF273	-0.385815	0.0189799	0.326502
AC104212.3	2.28499	0.018993	0.326561
PFDN2	0.213697	0.0190054	0.326608
TSC2	0.204938	0.019023	0.326744
RAB2A	0.164743	0.0190634	0.32727
STT3A	0.124782	0.0190818	0.327357
BCL6	-0.368128	0.0190939	0.327357
GIGYF1	-0.242328	0.0190977	0.327357
RPS13	0.195103	0.0191174	0.327528
SYT1	0.485031	0.0191552	0.328009
NOL7	0.195098	0.019198	0.328199
C20orf24	0.203608	0.0192026	0.328199
CACNB1	-0.350446	0.019205	0.328199
RASSF1	-0.377453	0.0192054	0.328199
CYP1B1	2.15178	0.0192657	0.329062
TRIM13	-0.17976	0.0193123	0.329692
ARRDC3	0.25918	0.0193362	0.329833
FAM58A	0.578473	0.0193402	0.329833
FAM234A	-0.170799	0.0193829	0.330393
PAN3	-0.149329	0.019429	0.331012
AC092375.1	-1.09968	0.0194465	0.331088
MAP2K6	-0.267818	0.0194587	0.331088
HEBP1	-0.300363	0.019463	0.331088
ELF2	-0.209289	0.0194743	0.331112
C1orf74	-0.316241	0.0195031	0.331434
CSPG4P10	-0.321727	0.0195311	0.331552
MRRF	0.142168	0.0195413	0.331552
SSR4P1	-2.12269	0.0195452	0.331552
EHD4-AS1	2.70923	0.0195494	0.331552
DHX9	0.137605	0.0195701	0.331736
GPX3	-0.406051	0.0196454	0.332844
BANF1	0.223583	0.0196582	0.332893
TSPAN10	-0.557724	0.0197287	0.333757
AP5B1	0.42946	0.0197355	0.333757
PLA2G4B	-0.920656	0.0197477	0.333757
CRYAB	-1.66583	0.0197554	0.333757
TC2N	-0.21651	0.0197651	0.333757
LETM2	-0.441048	0.0197688	0.333757
AC018529.1	-2.30963	0.0197823	0.333817
CRACR2B	-0.317832	0.0197958	0.333878
EEF1A1P6	0.160262	0.0198171	0.334069
CIAPIN1	0.235448	0.0198497	0.334242
CD24	0.154648	0.0198599	0.334242
RWDD1	0.295809	0.0198718	0.334242
[truncated: 31,633 more rows]

## Sheet: Vector ZNc3 vs DMSO
Table S3 mRNA screening results (ZN-c3 versus DMSO in COLO205 vector cells)
Gene	log2FoldChange	Pvalue	FDR
LRP11	-5.20193	8.01682e-190	2.67561e-185
FOS	-2.59578	3.21322e-149	5.36207e-145
AREG	-2.23175	6.46079e-119	7.18763e-115
JUN	-1.32007	1.02974e-65	8.59185e-62
GDF15	-1.66375	1.24737e-63	8.32623e-60
DDIT4	-2.63955	1.90768e-53	1.06115e-49
CHAC1	-1.8087	2.7939e-47	1.33209e-43
DUSP6	-0.910507	4.01915e-45	1.67674e-41
IER3	-0.895873	2.18902e-44	8.11763e-41
SESN2	-1.34102	3.44666e-44	1.15032e-40
ERRFI1	-1.02107	4.16375e-43	1.26332e-39
---	5.39365	3.11976e-40	8.67682e-37
HBEGF	-1.83992	1.97616e-38	5.07342e-35
SOX9	-0.735539	7.14726e-36	1.70386e-32
ZFP36L1	-0.735457	6.26437e-34	1.39382e-30
DDIT3	-1.12182	2.29008e-32	4.77695e-29
TSC22D3	-1.08265	2.07836e-31	4.08031e-28
VEGFA	-0.686723	6.66959e-31	1.23665e-27
SNHG4	0.623807	8.64429e-29	1.51844e-25
DUSP1	-2.2314	1.57424e-28	2.62701e-25
RHOB	-0.916631	9.13854e-28	1.45238e-24
GADD45A	-0.978757	3.99119e-27	6.05482e-24
GRPEL2	-0.816371	2.79165e-25	4.05092e-22
SLC38A2	-0.800267	6.57141e-25	9.13836e-22
RRM2	-0.480764	2.15152e-23	2.87228e-20
ASS1	0.437208	1.77821e-22	2.28261e-19
AC114956.3	3.27045	7.58467e-22	9.3755e-19
PMAIP1	-0.785941	1.48216e-20	1.76669e-17
ID1	-1.0843	2.48136e-20	2.8557e-17
ATF3	-1.65295	3.81867e-20	4.24828e-17
TRIB3	-0.798671	6.5491e-20	6.89097e-17
PPP1R15A	-0.832526	6.60707e-20	6.89097e-17
PCK2	-0.511216	1.19822e-17	1.21184e-14
PHLDA1	-0.462549	1.46804e-17	1.44106e-14
MTHFD2	-0.366382	8.18995e-17	7.8097e-14
CEBPB	-0.76694	2.86343e-16	2.65464e-13
CCNE2	-0.932187	6.55426e-16	5.91212e-13
FLNA	0.588132	8.1232e-16	7.13452e-13
RBM12	0.425873	1.29751e-15	1.11037e-12
RBBP6	0.478733	2.02864e-15	1.69265e-12
KLF4	-0.741376	5.04931e-15	4.11026e-12
HSPH1	0.410807	7.54582e-15	5.88837e-12
BHLHE40	-0.462563	7.58652e-15	5.88837e-12
RGS16	-1.96753	2.23469e-14	1.69506e-11
EGR1	-1.91252	2.62438e-14	1.94642e-11
ZNF165	0.800219	5.23208e-14	3.7961e-11
EREG	-1.60193	8.75812e-14	6.2192e-11
---	0.474474	1.18764e-13	8.25781e-11
AC139491.2	0.418609	1.38133e-13	9.40855e-11
UCA1	0.733301	2.074e-13	1.3844e-10
KLF5	-0.452145	2.38557e-13	1.56114e-10
PCK1	-0.489712	7.14675e-13	4.58698e-10
NFE2L2	-0.438224	8.7455e-13	5.50719e-10
DDX3X	0.393824	1.07853e-12	6.66592e-10
AXIN2	0.385831	1.10212e-12	6.68786e-10
PAQR8	-0.441059	2.27258e-12	1.35441e-09
TCF19	-0.547163	2.57891e-12	1.51002e-09
GPA33	-0.345861	2.90595e-12	1.67218e-09
INAVA	-0.445023	4.99022e-12	2.78334e-09
SERPINE1	-1.7953	5.00376e-12	2.78334e-09
MYLIP	0.587023	9.82813e-12	5.37727e-09
CBX4	-0.515586	2.06806e-11	1.11325e-08
CDT1	-0.563948	2.4441e-11	1.29479e-08
ALG11	0.399174	2.70402e-11	1.41011e-08
CCND1	0.412403	3.00469e-11	1.54279e-08
BMP4	-0.332017	3.92852e-11	1.98658e-08
TUBE1	-0.650103	4.39545e-11	2.18953e-08
CSRNP2	-0.691518	5.38137e-11	2.64122e-08
BTG1	-0.543566	6.4456e-11	3.11771e-08
SPRY4	-0.470747	6.70707e-11	3.19783e-08
HSPA8	0.419405	8.93018e-11	4.19782e-08
PRSS8	-0.663014	9.19634e-11	4.26289e-08
NEAT1	-0.303463	1.00869e-10	4.57967e-08
DGCR6	0.639943	1.01542e-10	4.57967e-08
AL590617.2	-1.60499	1.05367e-10	4.68883e-08
EPHA2	-0.584455	1.58902e-10	6.97811e-08
VMP1	-0.294276	2.30966e-10	1.0011e-07
CDKN1A	-1.08557	3.11511e-10	1.33291e-07
C1orf198	0.43995	3.79956e-10	1.6052e-07
KDM6B	-0.82859	4.24447e-10	1.77074e-07
SEC24D	0.360334	4.86405e-10	2.00417e-07
RAET1E	-1.66224	5.41687e-10	2.20473e-07
MT-TF	-0.987862	6.41731e-10	2.58045e-07
BIVM-ERCC5	-3.6457	8.4118e-10	3.34219e-07
ERN1	-0.729505	8.80369e-10	3.45674e-07
PSMC3IP	-0.727471	1.06551e-09	4.13506e-07
---	2.97188	1.09599e-09	4.20443e-07
JUNB	-0.746256	1.81673e-09	6.89017e-07
AC139491.6	0.928613	2.03433e-09	7.62876e-07
MIR17HG	1.19929	2.28867e-09	8.48716e-07
IGFL2-AS1	0.512316	3.05358e-09	1.11553e-06
HYOU1	0.282485	3.07502e-09	1.11553e-06
SFPQ	0.255441	3.18115e-09	1.14162e-06
SPTAN1	0.350234	4.21275e-09	1.49575e-06
AL139300.1	2.6741	4.4792e-09	1.57361e-06
SLC3A2	-0.287733	4.55884e-09	1.58491e-06
SLC7A6OS	0.653704	6.99786e-09	2.40777e-06
NFIL3	-0.554273	7.37918e-09	2.51118e-06
FOSL2	-0.396477	7.4489e-09	2.51118e-06
FOXQ1	-0.779539	8.32815e-09	2.77952e-06
MAP1LC3B	-0.383643	8.44879e-09	2.79187e-06
NR1D1	-0.715426	1.32287e-08	4.32852e-06
CSGALNACT2	-0.524664	1.34278e-08	4.35101e-06
PTP4A1	0.946932	1.38925e-08	4.45829e-06
KPNA3	0.287335	1.64266e-08	5.22133e-06
PPAN-P2RY11	2.31714	1.94142e-08	6.11272e-06
MTMR11	-0.422268	2.01809e-08	6.25148e-06
SLC26A9	-0.416782	2.02295e-08	6.25148e-06
EIF4G2	0.22785	2.25457e-08	6.90333e-06
AC018629.1	0.474553	2.30687e-08	6.99924e-06
HMGCS2	-0.439915	2.71217e-08	8.15482e-06
EIF1	-0.305171	2.95445e-08	8.80399e-06
C6orf223	-0.526098	3.20825e-08	9.4757e-06
SF1	0.282832	3.75044e-08	1.09799e-05
KIF21B	-0.522188	3.80343e-08	1.10016e-05
PHC2	-0.333521	3.82376e-08	1.10016e-05
AMD1	0.264933	3.92509e-08	1.11966e-05
AC139530.2	-2.40807	4.52043e-08	1.27855e-05
---	-0.484327	4.77423e-08	1.33899e-05
PTPRH	-0.690273	4.9382e-08	1.37344e-05
OLMALINC	-0.377031	5.25063e-08	1.44826e-05
ZFP36L2	-0.336158	5.48596e-08	1.49074e-05
MYO1A	-0.409091	5.49395e-08	1.49074e-05
GATA3	-0.739395	7.95208e-08	2.14033e-05
ARHGEF2	-0.320944	9.13953e-08	2.44025e-05
DDX5	0.223519	9.44547e-08	2.50192e-05
CYP2B6	-0.467507	9.72378e-08	2.55056e-05
NR6A1	0.483757	9.78193e-08	2.55056e-05
MT-TV	-0.769323	9.8989e-08	2.56105e-05
TNFRSF10B	-0.311398	1.02405e-07	2.62905e-05
KCNK5	-0.292931	1.06661e-07	2.71742e-05
AKR1C2	0.269619	1.17274e-07	2.96516e-05
FAM107B	-0.428088	1.21007e-07	3.03654e-05
SYNCRIP	0.230055	1.38642e-07	3.45312e-05
LRRC31	-0.812321	1.43637e-07	3.55102e-05
ANLN	0.292524	1.50444e-07	3.69197e-05
STYK1	-0.702793	1.55338e-07	3.78424e-05
ECM1	-0.443846	1.57323e-07	3.80482e-05
C2orf72	0.38007	1.84803e-07	4.41786e-05
ADCY10P1	0.794957	1.85319e-07	4.41786e-05
UPF1	0.310277	1.86664e-07	4.41837e-05
BMS1	0.274599	1.95321e-07	4.59074e-05
STEAP2	-0.445925	2.00416e-07	4.67754e-05
YOD1	0.443956	2.0516e-07	4.75501e-05
HSP90AB1	0.242518	2.08293e-07	4.79433e-05
USP54	-0.449569	2.14353e-07	4.90002e-05
TNFRSF10D	0.368608	2.18173e-07	4.93508e-05
IRF2BP2	-0.269191	2.19569e-07	4.93508e-05
SEC31A	0.290449	2.20323e-07	4.93508e-05
SPRY2	-0.35909	2.45681e-07	5.46639e-05
BSCL2	-0.867403	2.64484e-07	5.84579e-05
SQSTM1	0.286032	2.72888e-07	5.97942e-05
AC067968.1	-2.32383	2.74113e-07	5.97942e-05
SH2B3	-0.452313	3.78544e-07	8.20384e-05
WDR76	-0.401347	4.06073e-07	8.74367e-05
BTF3L4	-0.337031	4.32259e-07	9.24786e-05
DTL	-0.286852	4.69481e-07	9.98021e-05
KLHL31	0.977029	4.89419e-07	0.000103382
FASTKD5	0.3484	5.11585e-07	0.000107384
CYP4F3	-0.336603	5.46047e-07	0.000113902
HSPA5	0.276028	5.51024e-07	0.000114226
FUT4	0.318714	5.83894e-07	0.000119112
MTDH	0.275592	5.847e-07	0.000119112
ITPKA	-0.556668	5.88272e-07	0.000119112
S100PBP	-0.380556	5.88867e-07	0.000119112
RABGGTB	0.293565	6.13013e-07	0.000122602
MBD4	-0.334758	6.13467e-07	0.000122602
ZBTB10	-0.49336	6.62456e-07	0.000130877
AQP3	-0.510859	6.6272e-07	0.000130877
CREBZF	-0.294215	6.7469e-07	0.000132457
RAPGEF5	-0.540791	6.82784e-07	0.000133263
ZBTB7B	-0.340653	6.91478e-07	0.000133871
TRIB1	-0.334356	6.93924e-07	0.000133871
COPB1	0.235776	7.27837e-07	0.000139607
MAPKAP1	0.314752	7.99748e-07	0.000152523
LYZ	-0.220832	8.35273e-07	0.000158393
SNHG12	0.591199	8.43295e-07	0.000159011
CXCL8	-2.21732	8.94071e-07	0.000167638
TEX30	-0.398372	9.05684e-07	0.000168867
NOL6	0.388404	9.2594e-07	0.000171441
ACSS2	-0.526126	9.29763e-07	0.000171441
RDH10	-0.242954	9.53117e-07	0.000174739
FAM83D	0.448125	9.58121e-07	0.000174739
SLC39A10	0.318112	9.8508e-07	0.00017868
LINC00675	-0.665415	1.16334e-06	0.000209873
CTH	-1.15516	1.21444e-06	0.000217847
TWF1	0.265428	1.2206e-06	0.000217847
SIAH2	-0.402282	1.22744e-06	0.000217904
ZFP36	-0.494421	1.33601e-06	0.000234995
ARL4D	-0.635346	1.3378e-06	0.000234995
SRSF7	-0.221382	1.56476e-06	0.000273424
MXD1	-0.405163	1.62166e-06	0.000279923
NAB1	-0.315915	1.62524e-06	0.000279923
AC069544.2	-0.582428	1.62712e-06	0.000279923
RRBP1	0.224955	1.71687e-06	0.000293849
FUT1	-0.741716	1.76052e-06	0.000299782
CDC6	-0.259688	1.84442e-06	0.000312475
BZW1	0.231217	1.88945e-06	0.000317566
ANXA5	0.339215	1.8935e-06	0.000317566
PTBP1	0.233485	1.97628e-06	0.000329792
STEAP3	0.386491	1.99102e-06	0.000330598
H1F0	-0.234215	2.11402e-06	0.000349284
RSRP1	-0.29212	2.13371e-06	0.000350801
DUSP27	0.219143	2.21462e-06	0.000362319
VANGL1	0.323486	2.24949e-06	0.000366227
ASF1B	-0.308664	2.28333e-06	0.000369932
GK	-0.453167	2.45501e-06	0.000395825
TAF7	0.299583	2.57467e-06	0.000413123
LDHAP4	1.09392	2.68081e-06	0.000428096
RRM1	-0.226521	2.70956e-06	0.000430626
JAG1	-0.379772	2.81068e-06	0.000444581
C4BPA	-0.67461	2.90877e-06	0.000456936
TMEM154	-0.357473	2.91617e-06	0.000456936
ZCCHC8	-0.299015	3.03163e-06	0.000472807
IER2	-0.356848	3.14894e-06	0.000488819
MPST	-0.282399	3.39671e-06	0.000524839
ADM2	-0.575139	3.4501e-06	0.000530632
LIG4	0.380267	3.52757e-06	0.000540058
CNIH4	-0.353698	3.60315e-06	0.000547012
KIF20B	0.285583	3.60577e-06	0.000547012
INHBE	-1.16652	4.0578e-06	0.000612801
XAF1	-0.443197	4.1071e-06	0.000617453
TRIM69	-0.500308	4.29129e-06	0.000642251
TMEM79	-0.781118	4.44187e-06	0.000661819
ZC3HAV1	0.318972	4.47503e-06	0.000663392
USO1	0.236739	4.49218e-06	0.000663392
TMEM39A	-0.333564	4.63941e-06	0.000682115
RNF19B	-0.491325	4.7049e-06	0.000687766
SCD	-0.199339	4.71905e-06	0.000687766
AC098850.2	3.98192	4.85223e-06	0.000701958
UPK3BL1	1.14806	4.85849e-06	0.000701958
PPT2-EGFL8	-1.237	4.8917e-06	0.000703709
CEBPG	-0.28292	4.92691e-06	0.000705339
SNAPC1	-0.75853	4.9453e-06	0.000705339
KDELC1	-0.603679	5.21366e-06	0.000740451
DDX18	0.224914	5.26466e-06	0.000742201
HSP90AA1	0.223609	5.27046e-06	0.000742201
TCN1	-0.977571	5.48464e-06	0.000767367
EIF4G1	0.194516	5.50597e-06	0.000767367
MORF4L2	0.246607	5.51815e-06	0.000767367
RPL22L1	-0.38636	5.62977e-06	0.000779642
SH3D21	-0.415254	6.01813e-06	0.00082871
SH3BP2	-0.373748	6.03376e-06	0.00082871
ECT2	0.248776	6.45891e-06	0.000883468
MPZL3	-0.420929	6.60526e-06	0.000899798
SLC25A25	-0.374405	6.7074e-06	0.000909998
CFAP157	0.991	6.79061e-06	0.000916476
VDAC1P8	1.54629	6.82234e-06	0.000916476
FOSB	-1.41037	6.85325e-06	0.000916476
LGALSL	-0.382042	6.86499e-06	0.000916476
KREMEN1	0.218507	6.91138e-06	0.000918993
GALNT10	0.374883	7.01395e-06	0.000928931
ELOVL7	-1.37408	7.21786e-06	0.000952159
DUSP10	-0.499671	7.26271e-06	0.000954303
PLAU	-0.66926	7.32481e-06	0.000958688
BAAT	0.227153	7.40526e-06	0.000965431
DNAJA1	0.261294	8.08304e-06	0.00104969
NR1H3	-0.477768	8.20729e-06	0.0010617
LYSMD1	-0.636443	8.24135e-06	0.00106199
UTP14C	-4.00982	8.43466e-06	0.00108272
ATP2A3	-0.292113	8.4797e-06	0.00108433
CFL2	0.836997	8.57007e-06	0.0010917
AZGP1	-0.29111	8.66628e-06	0.00109976
MASP2	1.00118	8.87235e-06	0.00112165
TMEM106C	-0.313007	9.55752e-06	0.00120371
EXO1	-0.311807	1.00024e-05	0.00125481
F5	0.597654	1.00385e-05	0.00125481
ZBED3	-0.456625	1.01432e-05	0.00126317
DNAJC10	0.275364	1.02154e-05	0.00126743
ATXN2	-0.385182	1.03641e-05	0.00128112
FBXO48	-0.794398	1.04062e-05	0.00128158
BCL3	-0.872608	1.05576e-05	0.00129544
OSER1	-0.373191	1.09689e-05	0.00133871
COX19	-0.368829	1.09905e-05	0.00133871
PLPP5	0.376028	1.12012e-05	0.00135883
BTG3	-0.618879	1.1237e-05	0.00135883
JDP2	-0.429954	1.19767e-05	0.00144304
IGIP	-0.557264	1.2116e-05	0.00145457
MAN2A1	0.290016	1.2291e-05	0.00147029
VEPH1	0.439235	1.2786e-05	0.00152405
EZH2	-0.247102	1.29328e-05	0.00153606
ULBP1	-0.844628	1.33187e-05	0.00157629
CYP4F12	-0.395294	1.37825e-05	0.00162541
BRD9	0.305119	1.44797e-05	0.00170161
KLF6	-0.308618	1.5215e-05	0.00178176
FXR2	-0.369532	1.54342e-05	0.0018011
SRPRA	0.223014	1.59588e-05	0.00185516
SKA1	-0.42916	1.60085e-05	0.00185516
LINC00339	-1.11447	1.65538e-05	0.0019117
C16orf72	-0.29689	1.70074e-05	0.00195731
RGS3	-0.384965	1.73839e-05	0.00199377
AKR1B10	-0.60681	1.75864e-05	0.00201009
LURAP1L	-0.306209	1.79975e-05	0.00205005
RAB3D	-0.350779	1.80765e-05	0.00205205
SF3B1	0.248587	1.82514e-05	0.00206489
NPIPB5	0.349223	1.87316e-05	0.00211205
PAIP2B	-0.470282	1.90756e-05	0.00214359
C11orf98	0.345154	1.95458e-05	0.00218907
NEIL3	-0.47145	1.96994e-05	0.00219688
CAPG	-0.324088	1.97473e-05	0.00219688
IRF9	-1.05877	1.98906e-05	0.00220115
FAM84B	-0.234911	1.99374e-05	0.00220115
RBM18	-0.254444	1.99835e-05	0.00220115
METTL7B	0.488149	2.01593e-05	0.00221116
C4orf32	-0.351446	2.02068e-05	0.00221116
STK40	-0.356476	2.08523e-05	0.00227009
TSC22D1	-0.185232	2.08814e-05	0.00227009
ZIC2	-0.424589	2.11294e-05	0.00228959
ZNF767P	-0.557093	2.14098e-05	0.00231247
PRPF40A	0.198845	2.16794e-05	0.00233301
OSGIN2	-0.307509	2.17398e-05	0.00233301
CTSV	-0.517122	2.21424e-05	0.0023686
IL20RB	-0.750008	2.26615e-05	0.00240911
MT1X	-0.644853	2.26655e-05	0.00240911
ENDOD1	0.284996	2.31611e-05	0.00245398
C1orf132	0.803105	2.3734e-05	0.00250672
UNC5B	-0.638647	2.39495e-05	0.00252149
RAD50	0.247537	2.45746e-05	0.00257343
CREG2	0.308577	2.4597e-05	0.00257343
RNF144B	-0.857907	2.64092e-05	0.0027544
TMPRSS4	-0.202293	2.68221e-05	0.00278874
NMU	-0.423434	2.69979e-05	0.0027983
POP1	0.262569	2.87675e-05	0.00296576
AFAP1-AS1	0.270851	2.88029e-05	0.00296576
RAD54L	-0.392759	2.88801e-05	0.00296576
CBY1	-0.541364	2.90155e-05	0.00297053
IL20RA	-0.290084	2.96579e-05	0.00302701
AL158152.1	0.624559	3.00954e-05	0.0030623
ENO2	-0.399418	3.02192e-05	0.00306555
ACSM3	-0.453572	3.18018e-05	0.00321632
GAS5	0.211155	3.27745e-05	0.00330468
EMP1	-0.973334	3.33673e-05	0.00335431
PIWIL1	0.224005	3.42719e-05	0.0034349
CENPF	0.304771	3.51611e-05	0.00351348
RNF41	-0.366725	3.53483e-05	0.00352164
MALAT1	-0.284007	3.57298e-05	0.00354906
G3BP1	0.199301	3.60658e-05	0.0035718
GAB2	-0.61683	3.63546e-05	0.00358975
KTN1	0.21777	3.74727e-05	0.00368923
PELI1	-0.338163	3.83528e-05	0.00376478
KPNA2	0.244056	3.87954e-05	0.00378278
SLC6A4	-1.91103	3.88734e-05	0.00378278
ASNS	-0.21227	3.89584e-05	0.00378278
RPL12	0.207145	3.89896e-05	0.00378278
SLC25A38	-0.421611	4.00739e-05	0.00387672
ARL4C	-0.180347	4.23593e-05	0.00408596
APOBEC3B	-0.498441	4.25008e-05	0.0040878
ARF6	-0.19426	4.3122e-05	0.00413163
CHST6	-0.866667	4.32042e-05	0.00413163
---	3.62059	4.38948e-05	0.00418568
EIF4E	0.208163	4.4827e-05	0.0042624
FKBP4	0.277031	4.57046e-05	0.0043335
ACTR10	-0.326674	4.60152e-05	0.00435059
IFRD1	-0.400671	4.6631e-05	0.00439536
BUB1	0.236969	4.67521e-05	0.00439536
TMCC1	-0.336556	4.72525e-05	0.00442992
TXNDC5	0.254152	5.11002e-05	0.00477722
ITPRIP	-0.45842	5.22378e-05	0.00486993
LAMB3	-0.338809	5.24221e-05	0.00487351
GCN1	0.199586	5.27564e-05	0.00489096
SLC6A3	1.35326	5.48658e-05	0.00507243
---	1.33697	5.52278e-05	0.00508904
GLG1	0.224349	5.53505e-05	0.00508904
CAMSAP2	0.331632	5.59971e-05	0.00513435
EZR	0.232967	5.74948e-05	0.00523147
LINC01226	0.585061	5.75033e-05	0.00523147
CDC7	-0.323177	5.75266e-05	0.00523147
ZMYM5	-0.344134	5.78971e-05	0.00525086
STAMBPL1	-0.331207	5.85258e-05	0.00529349
FRAT2	0.364728	5.8687e-05	0.00529372
ZNRF3	-0.256575	5.96041e-05	0.00536196
CMBL	-0.283968	6.01414e-05	0.00539575
LIPH	-0.315821	6.06659e-05	0.00542821
PKLR	-1.59685	6.10981e-05	0.00545227
XPO1	0.219893	6.13212e-05	0.00545759
SMAD6	0.284537	6.27662e-05	0.00557133
PIK3R4	0.281148	6.41099e-05	0.00567551
KATNAL1	-0.542343	6.4449e-05	0.00569044
POLD3	-0.259438	6.58493e-05	0.00579873
SAT1	-0.232522	6.73167e-05	0.00591236
FEM1C	0.296807	6.76795e-05	0.00592862
KLF9	-0.484536	7.12599e-05	0.00622591
SET	0.185252	7.38407e-05	0.00643455
DHX15	0.175895	7.59576e-05	0.00660178
UBLCP1	0.337612	7.91069e-05	0.00685765
AJUBA	-0.372261	8.13678e-05	0.00703536
MIDN	-0.440747	8.21801e-05	0.00708724
GPX3	-0.618236	8.44361e-05	0.00726303
CSNK1A1	0.240928	8.49901e-05	0.00729189
EHD4	0.224883	8.6094e-05	0.00733296
FRS2	0.505923	8.61081e-05	0.00733296
HSD17B2	-0.672939	8.6128e-05	0.00733296
SIRT1	-0.398084	8.70896e-05	0.00739597
CCP110	-0.411276	8.94608e-05	0.00757805
UBC	0.235019	9.0405e-05	0.00763413
LBR	0.17483	9.05803e-05	0.00763413
HSPA13	-0.384898	9.52734e-05	0.00800944
FSCN1	0.300831	9.91399e-05	0.00831355
CANX	0.18351	9.94746e-05	0.00832071
TJAP1	-0.436784	0.000100376	0.00837513
AL137145.2	-3.44511	0.000104878	0.008691
ATP2B4	-0.355607	0.00010493	0.008691
KIAA0100	0.198727	0.000104943	0.008691
ANKRD52	0.276036	0.000106995	0.008839
TUBD1	-0.62564	0.000109655	0.00903635
DOLPP1	-0.325958	0.000110676	0.00909802
TMEM41B	-0.250837	0.000111789	0.00916699
PYROXD1	-0.252921	0.000112807	0.00922781
E2F7	-0.415758	0.000114494	0.00934287
FUBP1	0.236936	0.000114979	0.00935959
FAM98A	0.26863	0.000115859	0.00940647
PCGF1	-0.545714	0.000116119	0.00940647
UBAP2	0.261079	0.000117267	0.00947646
S100A14	-0.338186	0.000117618	0.0094819
TRAPPC2	-0.382212	0.000119126	0.00958033
IDE	0.235524	0.000121681	0.00976228
FRMPD3	-0.468617	0.00012258	0.00979956
CMSS1	0.314219	0.000122733	0.00979956
PROCR	-0.468003	0.000123383	0.00980732
RHOU	-0.336731	0.000123663	0.00980732
CTNNB1	0.169213	0.000123712	0.00980732
AC015871.3	0.615769	0.000124165	0.00981989
NECTIN4	-0.449124	0.000124655	0.00983541
KLHDC10	-0.304676	0.000126153	0.0099301
CEP120	-0.323351	0.000126731	0.00995215
MCL1	-0.196974	0.000127765	0.0100097
HSPA4L	0.277816	0.000130234	0.0101793
DSCC1	-0.300474	0.0001313	0.010231
SRXN1	0.229961	0.000131909	0.010231
SPRR1A	-1.0102	0.000131932	0.010231
RFC2	-0.241823	0.000132122	0.010231
LINC01843	-0.644047	0.000141584	0.0109384
AC023509.1	-0.436592	0.000149872	0.0115519
AGFG1	0.232742	0.000153498	0.0118041
SNAI1	0.99146	0.000158586	0.0121674
PDCD11	0.232703	0.000159437	0.0122046
SDC3	-0.494928	0.000164794	0.0125858
CLDN4	-0.32984	0.000167051	0.0127291
PHF7	0.53273	0.000167529	0.0127364
CHORDC1	0.239956	0.000169315	0.0128429
CEP152	-0.349235	0.000171351	0.0129679
CD46	0.182845	0.000174631	0.0131862
TARDBP	0.180301	0.000175353	0.0132108
CDC20	0.286664	0.000176593	0.0132743
MSH5-SAPCD1	-0.416387	0.000178051	0.0133533
IRF8	0.225271	0.000178608	0.0133533
JRK	0.29088	0.000178844	0.0133533
E2F2	-0.361215	0.000180088	0.0134161
LINC01559	-0.275708	0.000180837	0.0134419
INHBB	0.332319	0.000182794	0.0135573
STMN1	-0.22009	0.000184652	0.013637
ANKRD10	0.178205	0.000184687	0.013637
POGZ	-0.240643	0.000187539	0.013817
VPS53	0.279151	0.00018989	0.0139353
IL1R2	-0.296382	0.000189979	0.0139353
WAS	3.19404	0.000190907	0.0139726
RYBP	-0.293335	0.000191606	0.0139873
TBC1D14	0.225476	0.000191946	0.0139873
PRX	-1.16756	0.00019474	0.01416
SEC16A	0.22753	0.000196208	0.0142357
KLHL22	-0.724605	0.000205477	0.0148548
SATB2	0.303965	0.00020563	0.0148548
EWSR1	0.158409	0.00020639	0.0148775
ASPM	0.289588	0.000210972	0.015175
CHAF1B	-0.268857	0.000211682	0.0151933
TXNRD1	0.156281	0.000213417	0.0152778
AC010186.2	-0.706401	0.000213774	0.0152778
HMGA2	0.422224	0.000214234	0.0152779
ACSF2	-0.504259	0.000214963	0.0152972
SRPK1	0.187359	0.000216842	0.0153981
TMEM170A	-0.286255	0.000218975	0.015462
SYTL5	-0.672374	0.000219056	0.015462
PLEKHB2	0.18505	0.000219132	0.015462
AC105052.1	-0.914844	0.000220536	0.0155282
TBCCD1	-0.329235	0.000221687	0.0155764
SLTM	0.196099	0.000224233	0.0157222
URB1	0.241917	0.000226562	0.0158522
TMED7	0.206249	0.000231553	0.0161675
CLEC3A	3.31198	0.000233104	0.0162418
PHF13	-0.453883	0.000234654	0.0163158
CSTF3	0.275294	0.000237592	0.0164701
SSR1	0.1913	0.000237861	0.0164701
ARID5B	0.39758	0.000241914	0.0167161
RAB33B	-0.416354	0.000243866	0.0168161
FOXA3	-0.671798	0.000249808	0.0171555
TRA2A	-0.213177	0.000249814	0.0171555
ZFAND5	-0.215624	0.000250766	0.0171855
SEC24A	0.272185	0.000254839	0.0174288
HIST1H2BK	0.355826	0.000255516	0.0174394
CDK2	-0.246083	0.000257896	0.0175659
ALDH7A1	-0.212839	0.000265726	0.0180623
DEDD2	-0.317001	0.000266982	0.0180802
BCAR3	-0.551131	0.000267073	0.0180802
CCAR1	0.192354	0.000271224	0.0183241
IL23A	-0.974116	0.000272385	0.0183653
CCL28	-1.21038	0.000273032	0.0183719
GRB7	-0.325629	0.000280746	0.0188529
TCN2	-0.500257	0.000283812	0.0190206
CLDN15	-0.510125	0.000287954	0.0192558
ZNF211	-0.564506	0.000288544	0.0192558
KRT5	-3.31517	0.000289395	0.0192558
SEMA4B	-0.23242	0.000289753	0.0192558
ARL4A	-0.297002	0.000290208	0.0192558
LRRC75A-AS1	0.179386	0.000292871	0.0193583
TMEM107	-0.47943	0.000292912	0.0193583
SRC	-0.221448	0.000294027	0.0193936
ERLIN1	-0.243175	0.000296642	0.0195275
MILR1	-0.688928	0.000300868	0.0197667
FTSJ3	0.220463	0.000303129	0.0198761
IVNS1ABP	-0.237361	0.000317708	0.0207764
AMOT	-0.35357	0.000318105	0.0207764
LINC00483	-0.333171	0.000319975	0.0207943
LGALS4	-0.236853	0.000320253	0.0207943
CLCN3P1	-3.87667	0.0003207	0.0207943
GPAT3	-0.429251	0.000320871	0.0207943
TGFBR1	0.239918	0.00032331	0.0209117
PIMREG	-0.430255	0.000329738	0.0212765
SS18L1	-0.318983	0.000330536	0.0212765
RCC1	0.233346	0.000330862	0.0212765
SLCO4A1	0.259313	0.000336668	0.0215731
PKMYT1	-0.348539	0.000337133	0.0215731
MID1IP1	-0.253431	0.000337413	0.0215731
MED12	0.319854	0.000339157	0.0216382
ZNF615	-0.636748	0.000339728	0.0216382
BUB1B	0.214365	0.000341977	0.021716
ANXA3	0.21828	0.000342251	0.021716
ATL2	0.21068	0.000345543	0.0218636
NAPEPLD	-0.332508	0.000346083	0.0218636
HPSE	-0.494237	0.000346542	0.0218636
MORC4	-0.250897	0.000350191	0.0220521
E2F1	-0.281767	0.000354029	0.0222519
GALNT7	0.214467	0.000357427	0.0224224
STAM-AS1	1.86251	0.000358087	0.0224224
COLCA2	-0.707084	0.000364352	0.0227217
NEMF	0.237999	0.000364784	0.0227217
STOX1	-1.39076	0.000364909	0.0227217
SP6	-0.356076	0.000366379	0.0227708
SLX4IP	-0.292435	0.000367613	0.022805
NOP2	0.319976	0.000373145	0.0231052
MT-TY	0.209945	0.00037792	0.0233576
AGR2	0.244179	0.000379493	0.0234114
KIF3C	-0.315405	0.000382048	0.023505
HMGB3P24	2.74332	0.000382852	0.023505
ARID3A	-0.34617	0.000383122	0.023505
GAB1	-0.568747	0.000384634	0.0235146
ODC1	0.230328	0.000384689	0.0235146
FAXDC2	-0.440386	0.000390694	0.0238139
AC022400.7	0.487436	0.000391012	0.0238139
RASSF9	-0.569082	0.000392856	0.0238826
RDH13	-0.406735	0.00039372	0.0238834
CPEB4	-0.350963	0.000394939	0.0238834
ORC6	-0.276735	0.000395817	0.0238834
FIGNL1	-0.332362	0.000395834	0.0238834
TULP3	-0.325388	0.000396447	0.0238834
PUS7	0.311335	0.000399874	0.0240465
PRIM1	-0.231987	0.000405632	0.0243489
TMEM238	-3.25759	0.000416011	0.0248878
TOB1-AS1	0.787647	0.000416102	0.0248878
PRRC1	0.195453	0.000419536	0.0250324
HNRNPH1	0.149021	0.00042002	0.0250324
PHGR1	-0.231093	0.000426012	0.0253443
DCTD	0.221818	0.000427263	0.0253735
PDE3B	0.492843	0.000428143	0.0253806
EEF1A1P5	0.153472	0.000429218	0.0253992
ZBTB7C	0.22621	0.000434225	0.02565
MT2A	-0.465133	0.000436069	0.0257134
NFX1	-0.25118	0.000437345	0.0257432
DNA2	-0.264405	0.000441848	0.0259625
PCLAF	-0.208733	0.000445523	0.0261324
AC012360.3	0.535214	0.000451168	0.0264171
FZD5	-0.243992	0.000458979	0.0268273
GTPBP2	-0.36045	0.000461763	0.0269429
UBA1	0.186105	0.000462766	0.0269543
PHYKPL	-0.330078	0.000466078	0.0270999
ZNF623	-0.351687	0.00046793	0.0271177
AC010889.1	-0.99478	0.000468369	0.0271177
PIK3IP1	0.658373	0.00046887	0.0271177
THAP9-AS1	-0.240448	0.000469634	0.0271177
HCFC2	-0.596154	0.000471828	0.0271974
HS6ST2	0.277291	0.000474349	0.0272955
TRAM1	0.168971	0.000481383	0.0276526
ZNF442	-1.04569	0.000482697	0.0276582
HCFC1	0.225626	0.000483463	0.0276582
SEL1L	0.270033	0.000483968	0.0276582
LRRC36	-0.61356	0.000490774	0.0279993
ALDH3B2	-0.680846	0.000492333	0.0280403
AC104118.1	1.20138	0.000507895	0.0288774
GPT2	-0.231564	0.000509226	0.0289038
BCLAF1	0.23384	0.000522649	0.0296153
HAUS6	-0.265749	0.000523872	0.0296343
AMIGO2	-0.235455	0.000529287	0.0298559
ZNF547	-1.05214	0.000530243	0.0298559
TBX3	0.334314	0.000530473	0.0298559
LAPTM4B	-0.306034	0.000548996	0.0308464
POLR2B	0.166306	0.000551097	0.0309124
ZSCAN12P1	0.690141	0.000557872	0.0312399
BCL6	-0.571107	0.000560812	0.0313519
NRAS	0.197015	0.000562212	0.0313776
MYBBP1A	0.248591	0.000569724	0.0317423
PRCP	-0.358414	0.000570648	0.0317423
SCARNA15	0.654869	0.000574176	0.0318854
SLC25A19	-0.341193	0.000580609	0.0321566
CARD14	-0.747107	0.000580986	0.0321566
KAT14	-0.320417	0.000582533	0.0321888
CAVIN2	0.687798	0.000584123	0.0322233
NT5E	0.196447	0.000585975	0.0322721
ZNF384	-0.240347	0.000587268	0.0322901
B9D1	0.509466	0.000589648	0.0323676
AL354872.2	-3.09658	0.000594742	0.0325936
DGKA	-0.362691	0.000597093	0.0326688
TNS3	0.238436	0.000601503	0.0328562
YPEL5	-0.305835	0.000602696	0.0328676
PNPT1	0.199775	0.000604377	0.0329055
ACAT2	-0.278235	0.000607246	0.0329983
KDM4A-AS1	-0.885454	0.000608266	0.0329983
CLK1	-0.252458	0.000609047	0.0329983
---	-2.99665	0.000611902	0.0330992
ITIH2	-1.05851	0.000613001	0.0331051
MTHFD2L	0.365802	0.00061417	0.0331146
PROM1	0.489183	0.000616687	0.033156
---	0.537707	0.000617302	0.033156
IRAK2	-0.660564	0.000617918	0.033156
SLC7A7	-0.275998	0.000629723	0.0337351
C2orf42	-0.564037	0.000634344	0.0339283
TOX4	0.197787	0.000636605	0.0339947
CRNDE	-0.347946	0.000641787	0.0342154
TNFSF15	-0.305103	0.000642788	0.0342154
BAMBI	-0.211498	0.000646491	0.0343004
TMPRSS13	-0.41487	0.000648428	0.0343004
POC5	-0.388098	0.000648482	0.0343004
HSP90B1	0.170927	0.000648497	0.0343004
SON	0.249356	0.000650286	0.0343407
CALHM2	-0.602115	0.000656017	0.0345885
NDRG2	-0.250752	0.000657354	0.0346044
PSPH	-0.230081	0.000659703	0.0346567
SLC30A1	-0.273348	0.000660424	0.0346567
CEACAM1	-0.289907	0.000673395	0.0352819
RGMB	-0.332353	0.000674528	0.0352858
SELENON	0.304729	0.000677092	0.035338
ATP8B2	-1.49574	0.000677643	0.035338
NEK5	0.434533	0.00068062	0.0354379
CNBD2	-1.63288	0.000686927	0.0356596
NLRC5	0.340361	0.000687819	0.0356596
CYP2S1	-0.368885	0.000688084	0.0356596
SMOX	-0.294765	0.000689967	0.0357018
ZNF674	-0.456278	0.000691846	0.0357436
LINC01004	0.837804	0.000693744	0.0357863
GALNT5	0.239313	0.000695361	0.0358143
BICDL1	0.332547	0.000696539	0.0358197
HKDC1	-0.180739	0.000698558	0.0358683
SMG8	0.312445	0.000708773	0.0363369
ARL1	0.206127	0.000714495	0.036574
TRAF4	-0.223293	0.00072044	0.0367427
JUND	-0.358422	0.000720592	0.0367427
MTND2P28	0.167866	0.000721092	0.0367427
DNAJB11	0.182821	0.000729358	0.0371072
GUSB	-0.254962	0.000735944	0.0373643
TNFRSF21	-0.277181	0.000736651	0.0373643
ING1	-0.300891	0.000739552	0.0374546
HNF1A	0.308528	0.000742697	0.0375568
CLK4	-0.383565	0.00075032	0.0378849
STIP1	0.185248	0.000758043	0.038217
DSN1	-0.190978	0.000760879	0.0382787
MBD6	-0.292227	0.00076156	0.0382787
CORO2A	-0.317697	0.00076334	0.0383105
NHSL1	-0.367304	0.000765444	0.0383343
LRRC59	0.174883	0.000766112	0.0383343
FAM53C	-0.211008	0.000769559	0.0383558
NCAPD2	0.163252	0.0007706	0.0383558
CHSY1	-0.32049	0.000771127	0.0383558
SNHG5	0.225418	0.000771138	0.0383558
PMM1	-0.447114	0.000776784	0.0385791
USP15	0.241179	0.000783734	0.0388225
USP37	-0.388512	0.00078401	0.0388225
MAN1A2	0.29411	0.000791532	0.0391014
ACTN1	0.153229	0.0007927	0.0391014
BBC3	-0.773095	0.000794169	0.0391014
SERPINB5	0.180565	0.00079433	0.0391014
FAM83E	-0.353132	0.000799501	0.039298
PRPF39	-0.257805	0.000801244	0.0393258
SGK1	0.584165	0.000807434	0.0394651
TMPRSS2	-0.179985	0.000807734	0.0394651
PRR15L	-0.255977	0.000809547	0.0394651
HSDL2	-0.177292	0.000809678	0.0394651
RPS18	0.18329	0.000809996	0.0394651
STON2	-0.515698	0.000814477	0.0396256
KLF2	-0.518764	0.000821428	0.0399056
JADE1	-0.411644	0.000823117	0.0399162
SNX22	1.16706	0.000824038	0.0399162
PKNOX1	0.290035	0.000826505	0.0399777
PPM1D	-0.430941	0.000828338	0.0399976
LINC00365	-0.449844	0.000829313	0.0399976
ZNF18	-0.472359	0.000831171	0.0400293
AP4E1	0.258425	0.000837483	0.0402289
CDC42EP3	-0.316786	0.000837726	0.0402289
MT-ND1	0.206634	0.000841295	0.0403106
TCERG1	0.184972	0.000841841	0.0403106
ACYP1	-0.331641	0.000845148	0.0404109
MYNN	-0.30797	0.000847685	0.0404742
TSPAN1	-0.452133	0.00085576	0.0408014
MFSD13A	-0.401217	0.000860707	0.0409788
ICK	0.193845	0.000865149	0.041068
ERCC6L	0.354677	0.00086573	0.041068
MYC	-0.198421	0.000866274	0.041068
C1orf52	-0.403623	0.000867789	0.0410815
TTK	0.247395	0.000883944	0.041787
LINC01355	-0.422165	0.000886478	0.0418476
TUBBP5	-0.723917	0.000893598	0.0421241
PHTF2	-0.280744	0.000897507	0.0422487
UBAP2L	0.170506	0.000898786	0.0422493
XRCC1	-0.292562	0.000901257	0.0423058
IL22RA1	-0.412726	0.000904963	0.0424201
PIGR	2.98813	0.000910046	0.0425509
MT-TC	0.188996	0.000910669	0.0425509
HLA-B	0.238142	0.000911949	0.0425509
FLG	1.94844	0.000912852	0.0425509
NOS2	-0.461394	0.000915197	0.0426007
DKC1	0.170453	0.000917951	0.0426694
STEAP1	-0.257456	0.000928008	0.0430769
ACTN4	0.155076	0.000937546	0.0434592
NACC2	0.281781	0.000939329	0.0434814
TRMT10C	0.270626	0.000950241	0.0438751
TAF8	-0.218309	0.000951281	0.0438751
MRRF	0.17792	0.000951777	0.0438751
FAM35A	0.22939	0.000955528	0.0439873
AC005520.5	-2.46551	0.000957594	0.0440216
OSBPL7	-0.337864	0.000961842	0.0441561
APP	0.133315	0.00097119	0.044524
WDR46	0.309095	0.000973141	0.0445522
CRKL	-0.1799	0.000983207	0.0449514
OTUD6B-AS1	0.219425	0.000985376	0.044989
PEX11B	-0.346964	0.000995527	0.0453715
YPEL3	-0.56248	0.000997246	0.0453715
CIART	3.04118	0.000997834	0.0453715
THAP6	-0.363733	0.00101115	0.0459144
SPTY2D1	0.207127	0.00101942	0.0462273
TBPL1	-0.18858	0.00102264	0.0462891
NFATC2	-2.88311	0.00102371	0.0462891
ZNF792	-0.480611	0.00102495	0.0462891
AL391244.3	0.650359	0.00103035	0.046452
---	3.19869	0.00103134	0.046452
CDC42SE1	-0.205044	0.00103494	0.0464598
PIM1	0.455491	0.00103513	0.0464598
CUL3	0.186947	0.00103569	0.0464598
APEX1	0.177431	0.00104516	0.0468217
PRPF8	0.190947	0.00104872	0.0469185
NRM	-0.473946	0.00105015	0.0469192
SLC7A11	-0.759127	0.0010555	0.0470955
GRAMD1C	-0.294765	0.0010748	0.0478926
ITGB4	0.142621	0.00109385	0.0486763
DMBT1	-3.16091	0.00109931	0.048854
GBP2	-0.421714	0.00110557	0.049008
KDM4A	-0.239951	0.00110571	0.049008
TMEM139	0.365269	0.00111904	0.0495333
OSER1-AS1	-0.884895	0.00112383	0.0496793
TCEA3	-0.973734	0.0011261	0.0497138
ZNF551	0.382716	0.00114146	0.0503252
AL359878.1	1.44006	0.00114513	0.0503908
C15orf52	0.382438	0.00114735	0.0503908
DDB1	0.145133	0.00114828	0.0503908
DANCR	0.302145	0.00114899	0.0503908
AC010323.1	-2.89505	0.00115599	0.0506314
SYK	0.173272	0.00116771	0.0510776
LNX1	-0.384463	0.00117958	0.0515293
CCDC86	0.272038	0.00118537	0.0517145
CFAP97	0.29953	0.00119489	0.0520619
TTC30B	0.41488	0.00119924	0.0521264
ARSD	-0.286202	0.00119966	0.0521264
NCL	0.152272	0.00120105	0.0521264
MPP2	-0.780386	0.00120342	0.0521612
RRS1	0.33553	0.00121704	0.052621
EPAS1	-0.299925	0.00121718	0.052621
CNKSR3	-0.562884	0.00121926	0.0526428
PDGFB	-0.930201	0.00122904	0.0529776
HMMR	0.192779	0.00123019	0.0529776
VCP	0.183802	0.00123714	0.0532081
HIPK3	0.298212	0.00124141	0.0533233
DBI	-0.215488	0.00125246	0.0537287
EEPD1	0.248383	0.0012648	0.0541885
FBXO5	-0.316504	0.0012842	0.0549489
PABPC1	0.127671	0.00128641	0.0549729
GABPB1-AS1	0.287996	0.00129579	0.0553029
PPM1H	0.365997	0.00130627	0.0556793
TESC	0.511317	0.00131527	0.0559506
EEF1A1	0.173914	0.00131992	0.0559506
SLC38A10	0.194692	0.00132012	0.0559506
EP300	0.271084	0.00132022	0.0559506
STAT2	-0.261142	0.00132134	0.0559506
IFIT5	0.346995	0.0013227	0.0559506
BMF	-0.591498	0.0013385	0.0564793
SUPT5H	0.179823	0.00133858	0.0564793
CYB5RL	-0.292828	0.00135521	0.0571089
RCAN3	-0.241346	0.00135764	0.0571389
ROS1	-2.50398	0.00136136	0.0571556
POC1B-GALNT4	2.96137	0.00136146	0.0571556
SLCO4A1-AS1	0.788478	0.0013703	0.0574544
---	-3.03746	0.00137574	0.0576101
GTF3C5	-0.1949	0.00138309	0.0578454
CDC42EP1	-0.278789	0.00138583	0.0578874
KBTBD4	0.34197	0.00138815	0.0579066
DDX6	0.17697	0.00139199	0.0579066
FAM201A	0.610673	0.00139397	0.0579066
TMEM184C	0.23953	0.00139426	0.0579066
ILDR1	-0.457374	0.00139588	0.0579066
HSD17B4	-0.154753	0.0013967	0.0579066
C2orf81	-0.842748	0.0014207	0.0588286
ALDH3A2	0.142829	0.0014287	0.0590264
VLDLR	-0.404822	0.00142901	0.0590264
DHX9	0.151768	0.0014448	0.0596045
TIFA	-0.289775	0.00145916	0.0600556
PALM3	-1.31507	0.00145933	0.0600556
PGM3	0.226355	0.00146371	0.0601619
NPSR1-AS1	0.4312	0.00148339	0.0608958
SH3BP5	0.28824	0.00149522	0.0613057
RBM26	0.186134	0.00150011	0.0614311
GMPS	-0.169024	0.00150202	0.0614336
KDELR3	0.32514	0.00151111	0.06173
ST3GAL1	-0.288656	0.00151372	0.0617608
RASSF6	-0.333476	0.00152043	0.0619591
RECQL	0.20396	0.00154714	0.0629705
RFX1	-0.487107	0.00155976	0.063407
NOL8	0.193842	0.00156753	0.0635733
NOTCH3	-0.373868	0.00156767	0.0635733
MIRLET7BHG	1.01526	0.00157788	0.0639097
MT-RNR2	-0.176884	0.00158788	0.0642368
CTDSP2	-0.202284	0.00159186	0.0643202
CDC42BPG	-0.279553	0.00160731	0.0648659
TFPI	-0.299907	0.00161439	0.0650062
NUP188	0.1777	0.00161641	0.0650062
KRT20	-2.5365	0.00161663	0.0650062
SLC4A9	-2.72588	0.00162174	0.0651329
FAM219B	-0.466528	0.00162398	0.0651447
UCK2	0.153697	0.00164676	0.065979
HOOK1	0.246872	0.00165271	0.0661381
TC2N	-0.242352	0.00166799	0.0666697
SPATA7	-0.618097	0.00168152	0.0671299
PHRF1	0.216451	0.00168451	0.067168
UBE2B	-0.209448	0.00168785	0.067168
ECI2	-0.251416	0.00169025	0.067168
CDC37L1	-0.380643	0.00169202	0.067168
MDC1	0.211196	0.00169253	0.067168
AL513327.1	-0.906795	0.00170177	0.0674366
KIF23	0.187654	0.00170334	0.0674366
MALL	-0.259099	0.00170776	0.0675313
EXD2	0.297599	0.00171649	0.0677961
SDC1	0.194511	0.00172113	0.0678993
FP236241.1	-0.284738	0.00172534	0.067985
HSPA4	0.140987	0.00175138	0.0688608
BMS1P2	0.741451	0.0017517	0.0688608
TMEM54	-0.307438	0.00175397	0.0688691
PTPN22	-0.425712	0.00175643	0.0688847
SART1	0.264021	0.00176698	0.0692172
AL928921.2	2.58062	0.00177716	0.0695342
UGGT1	0.250474	0.00178107	0.0696056
LSM8	-0.210013	0.00179634	0.0701204
LINC02389	3.02917	0.00180312	0.0703027
TNNT1	-0.684822	0.00180826	0.0703833
EIF1AX	0.146255	0.0018094	0.0703833
ZNF155	0.799207	0.0018226	0.0708139
CALCOCO2	-0.199897	0.0018323	0.0711082
RPS2	0.178394	0.0018755	0.0727
CU633967.1	-0.270471	0.00188647	0.0730285
H19	0.493332	0.00188835	0.0730285
GPCPD1	-0.224777	0.00189078	0.0730381
LGMN	-0.188965	0.0019134	0.0738263
NMT2	-1.02296	0.00191925	0.0739174
FAM234B	-0.471977	0.00192019	0.0739174
UTP20	0.257327	0.00192404	0.0739802
ARRDC4	0.351656	0.00193424	0.0742867
PLA2G10	-1.61436	0.00194059	0.074445
FKBP9P1	-0.704876	0.0019432	0.0744597
KIAA0556	0.269787	0.00195343	0.0746851
MB21D1	-0.401961	0.00195356	0.0746851
SEPT4-AS1	-2.79733	0.00197301	0.0753424
CUL4A	0.176329	0.00198252	0.0756189
NCLN	0.229153	0.00199092	0.0758527
AGR3	0.912103	0.00201228	0.076579
AC010719.1	1.06396	0.00202766	0.0770765
ASAH1	0.20681	0.00203261	0.0771766
ZNF607	-0.454633	0.00204108	0.0774103
AGFG2	-0.25598	0.00204447	0.0774508
ABCE1	0.14849	0.00207201	0.078376
LYPD6B	-0.647654	0.00207359	0.078376
SYT1	0.58213	0.00209675	0.0791619
TES	-0.204993	0.00213106	0.0801341
SAMD5	0.319921	0.00213268	0.0801341
PDE4D	-0.330386	0.002133	0.0801341
SMIM14	-0.222345	0.00213341	0.0801341
HELLS	-0.213449	0.00213451	0.0801341
HPDL	0.446997	0.00213731	0.0801492
USP12	-0.195302	0.00214625	0.0803909
NUDT4	-0.17983	0.00214857	0.0803909
API5	0.160006	0.00215639	0.0805034
BICDL2	-0.292451	0.0021602	0.0805034
MGEA5	0.172741	0.00216072	0.0805034
DDX20	0.316893	0.00216123	0.0805034
DUXAP10	0.172461	0.00216389	0.0805125
TRIM68	-0.463407	0.0021847	0.0811964
TMEM102	0.520237	0.00218959	0.0812876
TMEM2	-0.252864	0.0021975	0.0814907
BDH1	-0.191833	0.00220306	0.0816061
ALDH1B1	0.21109	0.0022088	0.0817279
QPCT	-0.264393	0.00222746	0.0823205
TOP2B	0.212211	0.00222974	0.0823205
PROSER2-AS1	-2.88073	0.00223907	0.0825734
HSPB1	-0.2878	0.00224709	0.0827777
RMND1	-0.309791	0.00225293	0.0829012
CXCR1	-0.51198	0.00226281	0.0831733
DLGAP1-AS2	0.359866	0.00227486	0.0835243
LYPD6	-0.446143	0.00227747	0.0835279
ANKRD22	-0.239343	0.00228435	0.0836884
KAT2A	0.223908	0.00229016	0.0838094
BRIP1	-0.271208	0.0023035	0.0841163
ZNF664	0.143789	0.00230586	0.0841163
GABPA	0.179736	0.00230638	0.0841163
NBEAL2	0.18854	0.0023096	0.0841163
BAIAP2L2	-0.360491	0.00231115	0.0841163
DUXAP8	0.222463	0.00231725	0.0841751
ZNF816	-0.362281	0.00231781	0.0841751
PRSS23	-0.206303	0.00232753	0.0844362
DDX3Y	0.207015	0.00234196	0.0848674
HSPA9	0.136171	0.00234466	0.0848733
FUBP3	0.177176	0.0023524	0.0849255
LINC002481	-0.808031	0.00235338	0.0849255
MAFG	-0.202066	0.00235374	0.0849255
PUM1	0.17619	0.00236086	0.0850903
NCAPD2P1	0.581522	0.00236658	0.0852047
COG1	0.219864	0.0023791	0.0854816
ADM	-0.533826	0.00238094	0.0854816
RNF219	-0.190148	0.00238196	0.0854816
UTP3	0.242658	0.0023892	0.0856493
SPATA17	0.649969	0.00240061	0.0859662
BAK1	0.363956	0.00240509	0.0860342
ABALON	0.70477	0.00241609	0.086335
BLOC1S5-TXNDC5	-6.63823	0.00243412	0.0868864
CHD4	0.143576	0.00243803	0.086933
DHX29	0.215461	0.00244398	0.0870522
SLC5A9	2.78664	0.00245103	0.0872103
TFEB	-0.300477	0.00247177	0.0878546
MPZL1	0.152303	0.00248028	0.088063
SLC20A1	-0.182967	0.00248937	0.0882921
FGF19	-0.216343	0.0025011	0.0886137
ZNF587B	0.257984	0.00251364	0.0888723
NR3C2	1.71873	0.00251427	0.0888723
MORF4L1	0.167308	0.00251638	0.0888723
KPNA1	0.153227	0.00252286	0.089007
CYP1B1	2.57165	0.00252678	0.089051
---	-0.18242	0.0025335	0.0891935
ORC4	0.229794	0.00253919	0.0892999
GUSBP11	0.293054	0.00255427	0.0897356
PDZD3	-1.46036	0.00256631	0.0900463
DHTKD1	-0.331122	0.00256851	0.0900463
RNF2	-0.348992	0.00258715	0.0905855
AC007040.2	2.83399	0.00258932	0.0905855
AC084824.4	0.885904	0.00259257	0.0906043
SMARCD2	0.205216	0.00260625	0.0909453
SUPT3H	0.593017	0.00260778	0.0909453
DNASE1	-0.360069	0.00261204	0.0909987
IFNGR1	-0.153714	0.00263656	0.0917571
RAD51	-0.223384	0.00264202	0.0918516
NEIL1	-0.400854	0.00265354	0.0921558
AMMECR1L	-0.317492	0.00266521	0.0924651
RUNX1	-0.17404	0.00266926	0.0925092
DCUN1D3	-0.431419	0.00267211	0.0925122
ENTPD4	0.245214	0.00269425	0.0931578
AC104958.2	-0.525612	0.00269634	0.0931578
MLX	-0.199249	0.00271582	0.0937338
RBMX	0.136698	0.00273089	0.0940641
KRBOX4	-0.397484	0.00273103	0.0940641
AC092375.1	-2.4256	0.00275257	0.0945776
F3	-0.277633	0.00275449	0.0945776
FASTKD1	0.17805	0.00275712	0.0945776
LMO4	-0.345774	0.00275727	0.0945776
PEX12	-0.38587	0.00277436	0.0949256
ELL2	-0.321445	0.00277638	0.0949256
HSD52	1.88182	0.00277787	0.0949256
AP4S1	-0.548796	0.00277879	0.0949256
MEGF8	0.334371	0.00278304	0.0949734
FANCL	-0.225909	0.00279068	0.0951179
RPL32P3	0.363992	0.00279298	0.0951179
DNAJC3-AS1	0.295068	0.00279923	0.0952337
TRIM24	0.242722	0.00281186	0.0954442
MYZAP	-0.257455	0.00281419	0.0954442
ZWINT	-0.187419	0.00281432	0.0954442
NPLOC4	0.153845	0.00281823	0.0954442
AL161629.1	-2.85515	0.00281971	0.0954442
CASP7	-0.224746	0.00282303	0.0954594
PHF14	0.19719	0.00283293	0.0956838
SPHK2	-0.356823	0.0028354	0.0956838
AC087222.1	1.3277	0.00284713	0.0959823
TMEM98	-0.496617	0.00285073	0.0959823
DBF4	0.211634	0.00285287	0.0959823
SGTB	-0.472763	0.00285857	0.0960774
PPP6R1	0.199431	0.00286879	0.0963238
AL138752.2	2.87954	0.00288032	0.0966139
DEPDC4	-0.892729	0.0028872	0.0966586
GOLGA7B	-0.432914	0.00288928	0.0966586
GAD1	0.258743	0.00289035	0.0966586
ZNF24	0.220425	0.00289696	0.0967827
SYPL1	0.146505	0.00291675	0.097265
LMOD3	-1.00694	0.00291722	0.097265
HIST1H4I	0.433738	0.00292138	0.0973066
SLC16A14	0.470517	0.00296394	0.0986256
STK39	-0.170277	0.00298187	0.098978
PGPEP1	-0.261663	0.0029821	0.098978
HIC1	-1.69066	0.00298626	0.098978
AP000439.2	-0.403211	0.00298639	0.098978
ADAMTS17	0.271752	0.00299755	0.0991556
LEPROT	0.239969	0.0029983	0.0991556
RTL6	-0.22974	0.00300066	0.0991556
ANAPC5	0.144997	0.00300835	0.0993112
NBR2	-0.290249	0.00301446	0.0994147
ERCC5	0.237428	0.00302089	0.0995285
SMCO2	-2.91769	0.00304485	0.100219
AC016597.1	1.58762	0.00306313	0.100721
GAS2L3	-0.271603	0.00307687	0.101073
MMP24	1.31287	0.0030885	0.101356
GPSM2	0.221828	0.00310479	0.10179
SPOCD1	2.80272	0.00310963	0.101818
COPA	0.158551	0.00311173	0.101818
MYO7B	-0.275709	0.00312804	0.102251
PLD6	0.687564	0.00314215	0.102612
KIAA1841	-0.378479	0.00314749	0.102686
TMEM65	-0.295528	0.00315091	0.102697
SPAG16	-0.354687	0.00316078	0.102918
CENPU	-0.156247	0.00317052	0.103134
TP53RK	-0.257858	0.00321467	0.104469
TMEM38A	0.541595	0.00322166	0.104594
STX12	-0.248625	0.00322561	0.104621
ZFAND1	-0.19353	0.00323802	0.104711
MRPL3	0.163232	0.00323919	0.104711
SMAD9	-0.780292	0.00324045	0.104711
IFNAR2	-0.281633	0.00324094	0.104711
NVL	-0.267002	0.00326544	0.1054
SP5	0.288511	0.00327323	0.10555
ANKRD13D	-0.285355	0.00329917	0.106283
GPR161	0.953143	0.00331339	0.106544
GTPBP10	-0.221209	0.00331363	0.106544
EIF4E3	-0.505795	0.00332812	0.106784
COPB2	0.137963	0.00332876	0.106784
SH3BP1	-0.236214	0.00333325	0.106784
PLAC4	1.12654	0.00333933	0.106784
IGF2R	0.217603	0.00334006	0.106784
TRIM15	-0.430403	0.00334029	0.106784
FXYD3	-0.394829	0.00334484	0.106827
SPCS3	0.16509	0.00335133	0.106903
AC114980.1	-1.88641	0.00335363	0.106903
CYP51A1	0.212942	0.00337532	0.107492
TAF3	-0.26448	0.00338485	0.107692
GID4	-0.62001	0.00340959	0.108376
RN7SL1	0.362302	0.00342143	0.108649
SMC4	0.18042	0.00344239	0.109173
AC017104.1	2.64865	0.00344448	0.109173
SIAH1	-0.297053	0.00345588	0.109431
IGLVIVOR22-1	-2.8017	0.0034612	0.109495
ACTR1B	-0.232347	0.00346721	0.109582
AC108134.2	1.9647	0.003476	0.109713
ITPR1	-0.336123	0.00347793	0.109713
RHEBL1	-0.95892	0.00349797	0.11024
BCR	0.174747	0.00350731	0.110306
AC011379.2	0.865767	0.00350905	0.110306
PAX8-AS1	0.230807	0.00350997	0.110306
TUBB	0.19684	0.00354624	0.111341
CYTH2	-0.237051	0.00356819	0.111925
VWA8	0.190168	0.00358345	0.112298
RUBCNL	-2.10677	0.00359237	0.112472
AC026366.1	0.161396	0.00360445	0.112745
ASB13	0.21346	0.00363878	0.113712
AL137782.1	0.27788	0.00364302	0.113738
JMJD7-PLA2G4B	-0.253794	0.00364884	0.113787
ITGA2B	-2.67314	0.00365141	0.113787
EPHB3	-0.202273	0.0036561	0.113797
GTDC1	0.371519	0.00365855	0.113797
SLC7A8	0.14255	0.00368006	0.114266
ZNF506	-0.251047	0.00368048	0.114266
CA12	-0.240922	0.00368592	0.114329
AC106886.4	-1.03504	0.00369706	0.114568
ZNF577	-0.472717	0.00371038	0.114843
LPAR1	-0.510126	0.00371282	0.114843
BACE1-AS	-0.457478	0.00371904	0.114929
ACOT13	-0.252232	0.0037381	0.115411
PON2	0.186979	0.0037416	0.115412
PLA2G4B	-1.28833	0.00374956	0.115551
CDK12	0.213952	0.00377649	0.116273
MOB3A	-0.3452	0.00377998	0.116273
FRS3	-0.402498	0.00383588	0.117884
TFCP2	0.190649	0.00384819	0.118154
RBP2	-0.578773	0.00386169	0.118459
RMST	1.77837	0.00387563	0.118745
SMIM30	0.275201	0.0038781	0.118745
FUT2	-0.342503	0.00388637	0.118754
SPSB1	0.197434	0.00388679	0.118754
RANBP2	0.231724	0.00388907	0.118754
LINC01176	1.14714	0.003894	0.118796
SLC28A2	-0.244382	0.00390488	0.119019
C19orf48	-0.185372	0.00392495	0.119521
NCBP2	0.145004	0.00393406	0.119629
RBM47	0.150474	0.00393565	0.119629
CALHM3	-0.472948	0.00395604	0.120139
ACBD7	-0.290213	0.00396924	0.12043
RAD23B	0.142321	0.00398778	0.120883
MT-ND2	0.180165	0.00400945	0.12143
AUTS2	-0.358414	0.00404637	0.122373
VPS18	0.284882	0.00404793	0.122373
ZNF879	-0.877056	0.00406505	0.122779
CYP3A4	2.79914	0.00409957	0.123696
PPP2R5A	0.17768	0.00410281	0.123696
CARD11	-0.298184	0.00412011	0.124105
WDR78	1.19975	0.00413658	0.124489
ARRDC3-AS1	0.812047	0.00414066	0.1245
MARCKS	0.275219	0.00414771	0.124599
AP1G1	0.165619	0.00417434	0.125286
CLN5	0.173187	0.00417819	0.125289
TMPO-AS1	0.516044	0.00418821	0.125477
ZNF483	-0.761125	0.00419732	0.125593
NDC1	0.139028	0.00419959	0.125593
PNRC2	0.144661	0.0042055	0.125657
ZNF705E	1.36784	0.00422894	0.126133
KIFAP3	-0.243575	0.00422901	0.126133
PRAP1	-0.21939	0.00423937	0.12632
PITPNC1	-0.351788	0.00424285	0.12632
HNRNPA1	0.125667	0.00426432	0.126846
NCK1	-0.251365	0.00428397	0.127317
UNKL	-0.407922	0.00429995	0.127679
G3BP2	0.133614	0.00432253	0.128235
RN7SL2	0.787959	0.00434739	0.128858
LINC01714	-2.77073	0.00438043	0.129722
HTR7P1	1.12675	0.00439813	0.130131
FZD10-AS1	-0.325479	0.00442561	0.130828
FAM43A	0.338906	0.00444452	0.131271
CPVL	0.32261	0.00444857	0.131274
HCP5	0.250818	0.00446245	0.131432
MGMT	-0.393983	0.00446744	0.131432
ATG16L2	-0.386082	0.00446959	0.131432
AC120053.1	-0.952633	0.00447084	0.131432
CDKN1B	-0.203337	0.00447653	0.131432
SLC25A17	-0.273044	0.00447756	0.131432
CDK10	-0.222318	0.00448972	0.131673
AC098591.1	2.69483	0.00452984	0.132642
AMER1	0.470625	0.00453135	0.132642
SLC31A1	-0.175566	0.00453465	0.132642
DUSP4	-0.178078	0.00454204	0.132741
PDE12	0.208186	0.00455298	0.132945
KIF20A	0.268748	0.00456031	0.132987
ZNF528	2.64892	0.00456841	0.132987
AP000757.1	-1.43252	0.00456992	0.132987
SSUH2	-0.774389	0.00457038	0.132987
RFC4	-0.203703	0.00458031	0.13316
ZNF180	-0.394681	0.00458914	0.133293
CAB39	0.158183	0.00459287	0.133293
DAB2IP	0.178736	0.00459766	0.133316
SMYD1	-2.5786	0.00461681	0.133711
RNF214	-0.274497	0.00462217	0.133711
CDK15	0.251087	0.00462329	0.133711
MICALL2	-0.379758	0.00462936	0.13377
FYCO1	0.335853	0.00464269	0.133961
CFAP44	0.282537	0.00464442	0.133961
AL137847.1	1.19595	0.00464899	0.133961
IRF2BPL	-0.285532	0.004652	0.133961
BCL11A	0.3266	0.0046656	0.134193
C5orf30	-0.429031	0.00466812	0.134193
OLFML3	-0.495338	0.00467881	0.134318
TKT	-0.160903	0.00468051	0.134318
EIF3B	0.132942	0.00468936	0.134456
HTR1D	-0.58906	0.00470275	0.134725
ZFP2	2.4319	0.00471824	0.135053
KLHDC2	-0.223439	0.00473147	0.135315
CCDC57	0.22784	0.00473601	0.135329
PRSS3	-0.250886	0.00475208	0.135672
MCTP1	0.340595	0.00476949	0.135975
SOD2	0.188217	0.00477085	0.135975
FRAS1	0.528886	0.0047761	0.136009
EXOSC8	-0.13789	0.00481479	0.136994
AL139089.1	0.727213	0.00482443	0.137151
SLC5A6	0.271557	0.00483034	0.137202
TLR9	2.71528	0.00485512	0.137732
LDLR	-0.161654	0.00485723	0.137732
USP43	0.288522	0.00486335	0.137788
G2E3	0.238713	0.00487442	0.137957
AC108860.2	0.474199	0.00487758	0.137957
EIF5B	0.177303	0.00493294	0.139405
AL359220.1	-1.24239	0.00494031	0.139495
NAPG	0.176651	0.00496177	0.139982
CASC19	-0.283667	0.00498618	0.140552
IGF1R	0.219486	0.00500851	0.141062
DUXAP9	0.227314	0.00504502	0.141926
DICER1	0.277259	0.00504769	0.141926
COG5	0.193764	0.00506109	0.142183
SLC27A1	-0.695767	0.00508309	0.142681
CEP192	-0.284613	0.00509807	0.142982
KCNE3	-0.155018	0.00510355	0.143015
AC009237.14	-0.60461	0.00511321	0.143166
C16orf59	-0.38862	0.00514902	0.144047
EXTL3	0.259703	0.00516576	0.144336
AC004057.1	0.1991	0.00517157	0.144336
RAD54B	-0.270325	0.00517231	0.144336
AC084855.2	1.30263	0.00517853	0.144389
TCTN2	-0.331206	0.00518438	0.144431
ZNF263	-0.221902	0.00519985	0.144542
CCNT1	-0.214162	0.00520098	0.144542
AKTIP	-0.304606	0.00520136	0.144542
IL1R1	-0.644511	0.00521719	0.144862
PALM2-AKAP2	0.207671	0.00522983	0.145092
ADAR	0.146652	0.00526158	0.145829
ACAA2	-0.196631	0.00526866	0.145829
BRCC3	0.170056	0.0052695	0.145829
MYH9	0.119702	0.00528152	0.14604
LINC00511	-0.1497	0.00532777	0.147197
FNIP1	0.192584	0.0053682	0.148192
PCDH19	1.10962	0.0053811	0.148326
HOXD8	-0.689166	0.00538444	0.148326
COLGALT2	0.256339	0.00538641	0.148326
---	-2.80534	0.00539915	0.148555
AURKC	-2.75902	0.00542492	0.148891
TARSL2	0.57208	0.00542511	0.148891
FKBP15	-0.188355	0.00543909	0.148891
MRTO4	0.197398	0.00544064	0.148891
---	-1.27482	0.00544392	0.148891
AC023512.1	-2.73902	0.00544427	0.148891
METTL7A	-0.166436	0.00544489	0.148891
TBC1D20	-0.18946	0.00544707	0.148891
PI4K2B	-0.176184	0.00546688	0.14931
RNF25	-0.317162	0.00547335	0.149315
TOB2	-0.204595	0.00547946	0.149315
AP005432.1	-2.68724	0.00548455	0.149315
SMOC2	0.144671	0.00548496	0.149315
ERCC6	-0.325437	0.0055034	0.149695
NUCKS1	0.140882	0.00551798	0.14997
HADH	-0.175433	0.00552724	0.150099
FBXO45	-0.182101	0.00553669	0.150233
TMEM56	-0.442099	0.00556205	0.150799
AMDHD1	1.67829	0.0055849	0.151296
CCDC168	1.216	0.00560795	0.151797
AL109615.2	-1.43721	0.00561482	0.151859
ADGRL1	-0.248135	0.00565248	0.152599
AC098679.3	0.873554	0.00565349	0.152599
NKIRAS2	-0.196594	0.00565937	0.152599
GBP3	-0.302186	0.00566195	0.152599
CKAP2	0.127666	0.00566501	0.152599
KIF16B	0.224372	0.00571254	0.153755
ALAD	-0.192383	0.00571719	0.153756
PXK	-0.396475	0.00572212	0.153765
SDCBP	-0.151727	0.00574376	0.154108
FLJ12825	0.774015	0.00574414	0.154108
TMED2	0.135052	0.00577396	0.154784
CD3EAP	0.283906	0.00579359	0.155149
---	2.47798	0.0057969	0.155149
MAFF	-0.647853	0.00580452	0.155212
SPTLC1	0.143174	0.00580854	0.155212
ANKS6	0.179631	0.00583074	0.155622
GTF2IRD1	-0.186391	0.00583321	0.155622
CIDECP	-0.779719	0.0058516	0.155988
SSR4	0.189486	0.00587319	0.156439
ETV6	-0.212815	0.00588187	0.156539
CAPRIN1	0.132242	0.00588634	0.156539
NCKAP1	0.179932	0.00594687	0.158023
SMARCA5	0.145443	0.00595509	0.158115
GRHPR	-0.273422	0.00596723	0.158312
KIF5B	0.167169	0.00597303	0.15834
MTSS1L	-0.164029	0.00598308	0.15848
PARS2	-0.37481	0.0059967	0.158715
GTPBP4	0.150533	0.00600706	0.158863
ALS2	0.168308	0.00602146	0.159015
GCOM1	-0.289692	0.00602614	0.159015
SPATA13	0.195994	0.00602708	0.159015
DRAM2	-0.242827	0.00605026	0.159384
AL357033.3	-1.64759	0.00605063	0.159384
ZNF430	-0.420776	0.00605576	0.159393
OIP5-AS1	-0.163875	0.00606077	0.1594
SLC9A3-AS1	-0.209966	0.00607694	0.159699
MND1	-0.382418	0.00609653	0.160088
KLF15	-2.88657	0.00612205	0.160632
NARF-IT1	-1.30781	0.00614559	0.161123
IKZF3	-0.878524	0.00615327	0.161197
LRRC2	-0.393583	0.00617795	0.161717
TOP1	0.127448	0.00619916	0.162068
ANKRD54	-0.40545	0.00620107	0.162068
FAHD2CP	0.884221	0.00621326	0.162259
TPR	0.216523	0.00624484	0.162837
MYBPC3	-2.43371	0.00624515	0.162837
SRSF8	0.210927	0.00625452	0.162954
TRAPPC5	-0.864595	0.00627965	0.163409
HERC2P2	-0.227699	0.00628176	0.163409
SH3TC1	-0.34056	0.00629076	0.163516
TCF7	0.115141	0.00630474	0.163666
ABCC6	-0.448261	0.00630636	0.163666
PAK1	-0.156077	0.00635915	0.164908
FANCI	-0.162619	0.00638145	0.16515
LINC00327	2.66063	0.00638229	0.16515
CTDP1	0.296032	0.00638334	0.16515
SYTL2	-0.322511	0.00640038	0.165282
XRN2	0.148609	0.00640309	0.165282
AL133243.3	1.18882	0.00640767	0.165282
ILF3	0.117228	0.00640822	0.165282
RMI2	-0.209383	0.00641501	0.165329
HIVEP3	-0.462658	0.00644579	0.165914
SACS	0.288001	0.00645407	0.165914
JTB	0.186186	0.00645589	0.165914
POC1B-AS1	0.647227	0.00646364	0.165914
SLC25A1	-0.245071	0.00646515	0.165914
AC074386.1	1.29905	0.00646756	0.165914
PDIA4	0.135338	0.00647491	0.165975
HECTD2	-0.512623	0.00648964	0.166141
VARS	0.170186	0.00649171	0.166141
HNRNPA1P7	0.140979	0.00650107	0.166141
NCEH1	0.178069	0.00650128	0.166141
ILF2	0.167339	0.00652393	0.166592
RBM7	-0.215043	0.00654956	0.167011
AMZ1	2.65879	0.00655032	0.167011
MSX2	-0.237212	0.00661787	0.168604
ABHD13	0.20561	0.0066498	0.169288
BLOC1S6	0.169544	0.00667566	0.169738
AC007342.5	0.584402	0.00667763	0.169738
APOL4	-2.57736	0.00670232	0.170236
HELZ2	-0.311313	0.00671324	0.170384
MYEOV	0.367552	0.00672076	0.170445
NPL	0.354198	0.00673345	0.170594
DNTTIP2	0.199966	0.00673688	0.170594
PPP1R11	0.20635	0.00675236	0.170602
SLC7A1	-0.169629	0.00675252	0.170602
GBF1	0.199425	0.00675254	0.170602
UBE2W	-0.267658	0.00676381	0.170758
TK1	-0.215888	0.00677636	0.170945
CBX2	-0.240292	0.00680333	0.171345
TLN1	0.174985	0.00680647	0.171345
MAPRE3	-0.42847	0.00681677	0.171345
GEMIN4	0.220447	0.00681774	0.171345
AMFR	-0.197116	0.00681788	0.171345
AC018529.1	-2.64594	0.00683582	0.171667
ZNF562	-0.243437	0.00685906	0.172121
YWHAG	0.119797	0.00688279	0.172586
AC087521.2	0.949819	0.00688982	0.172586
MLH3	0.240109	0.00689525	0.172586
CASC15	1.085	0.00689828	0.172586
PIP5K1A	-0.173693	0.00691248	0.172711
AL359075.1	0.184949	0.00691362	0.172711
PRKAR1B	0.213577	0.00692791	0.172939
KYAT1	-0.489749	0.006949	0.17333
LRRC8A	-0.1775	0.00695396	0.17333
OGDH	0.149417	0.00700407	0.174448
AC139493.2	0.239677	0.00701289	0.174538
FZD10	-0.4484	0.00702713	0.174762
SDAD1	0.160925	0.00704614	0.175104
NIM1K	2.75197	0.00706034	0.175327
---	-0.424675	0.00707057	0.175383
EPHB6	0.189767	0.00707311	0.175383
CCNL1	0.175795	0.0071213	0.176446
CLTC	0.15102	0.00713929	0.176503
SAFB2	0.173632	0.00714063	0.176503
ARID3B	-0.317288	0.00714279	0.176503
GPR157	-0.270766	0.0071497	0.176503
DSG2	0.191053	0.00715003	0.176503
NOMO3	0.15552	0.00717904	0.176556
POLA2	-0.223265	0.00718058	0.176556
MCM10	-0.193561	0.00718102	0.176556
PPP1R18	-0.321986	0.00718109	0.176556
SEPSECS	-0.305127	0.0071823	0.176556
ZBED6CL	0.4059	0.00718389	0.176556
MTRR	0.180684	0.00719598	0.176714
FAS	-0.580881	0.00720093	0.176714
KIF22	-0.209191	0.00720785	0.176754
TMEM123	0.137626	0.0072327	0.17709
GLS	0.174561	0.00723583	0.17709
LIN54	-0.205999	0.00723974	0.17709
SIRT2	-0.260518	0.00724276	0.17709
LINC-PINT	-0.534382	0.0072688	0.177596
ZNF131	-0.184009	0.00729148	0.177923
ST8SIA5	2.78823	0.00729505	0.177923
---	-1.88932	0.00729816	0.177923
HNRNPA0	0.133035	0.0073321	0.178557
TXNL4B	-0.259966	0.00733487	0.178557
SALL4P6	-2.52311	0.00736611	0.179097
LINC01578	-0.20469	0.00737196	0.179097
LTV1	0.239609	0.00737318	0.179097
CTU2	0.495366	0.00738451	0.1792
ACSL1	-0.180894	0.00738818	0.1792
DNMT3B	-0.820107	0.0073935	0.1792
ZNF267	0.276435	0.00741135	0.179502
MYBL2	-0.192521	0.00744115	0.179984
C6orf120	0.346334	0.00744284	0.179984
DLG1	0.160044	0.00744743	0.179984
KLF11	0.383694	0.00748555	0.180774
PSAT1	-0.130523	0.00752321	0.181553
C22orf46	-0.217309	0.00755251	0.182128
NEU4	-1.39338	0.00756245	0.182168
TOM1	-0.243719	0.0075651	0.182168
AC148477.2	0.669388	0.0076338	0.183677
ALG2	0.190969	0.00764574	0.183677
C11orf84	-0.365455	0.00764783	0.183677
AL137000.1	-2.57187	0.00764977	0.183677
ABCC4	0.219109	0.00767341	0.184112
HHAT	0.802693	0.00771758	0.185039
KRT18P34	2.52239	0.00773213	0.185255
HR	-0.394012	0.00774013	0.185313
SIGMAR1	0.193325	0.00774965	0.185408
PRF1	-0.41483	0.00775722	0.185432
PM20D2	0.212693	0.00776692	0.185432
ZNF276	0.321352	0.00776729	0.185432
AC005041.1	1.45584	0.00778096	0.185528
AC096921.2	-1.52414	0.00778244	0.185528
AL139289.2	0.935086	0.00779946	0.185715
SLC39A6	0.211048	0.00780141	0.185715
NOMO1	0.139208	0.00784557	0.18659
ABCA7	-0.326626	0.00785308	0.18659
ZNF207	0.135229	0.00785539	0.18659
TIMP2	-0.415606	0.00786053	0.18659
SRFBP1	0.276394	0.00787026	0.186688
PIEZO2	2.08744	0.0079027	0.187324
ANK2	1.148	0.00793121	0.187724
NLK	-0.241601	0.00793197	0.187724
PNPLA2	-0.273693	0.00793644	0.187724
ISG20	-0.455614	0.00794777	0.187831
DFNB59	1.19165	0.00795221	0.187831
LHFPL2	-0.201599	0.00797641	0.188181
AC097460.1	1.62194	0.0079783	0.188181
NDFIP1	0.134331	0.00798634	0.188211
DEPTOR	-0.249773	0.00799085	0.188211
FAM225A	0.484883	0.00801125	0.18851
AC083799.1	0.463109	0.00801501	0.18851
SPC24	-0.303087	0.00802049	0.18851
CDC25A	-0.232989	0.00805958	0.1892
ZBTB20	0.413823	0.00806118	0.1892
KIAA0930	0.183365	0.00806731	0.18921
MED29	-0.191196	0.00808065	0.18939
AC002519.1	2.10761	0.00809616	0.189621
WWC1	0.146059	0.00814232	0.190568
TTC23L	1.63142	0.00815787	0.190798
PRMT3	0.193988	0.00817266	0.19101
POLR1A	0.20901	0.00819516	0.191402
RNF38	0.262683	0.00821225	0.191667
KMT5B	-0.172298	0.00821926	0.191668
---	-0.292663	0.00822378	0.191668
LRFN4	0.540951	0.00825178	0.192186
MSL2	-0.211889	0.00826209	0.192292
PILRB	-0.413394	0.0082857	0.192608
DAG1	0.187317	0.0082872	0.192608
SNHG7	0.234405	0.00830272	0.192835
ARHGAP33	-0.537859	0.00830949	0.192858
STXBP1	0.147492	0.00831622	0.19288
USP53	-0.258997	0.00832452	0.192938
PRIMPOL	-0.275196	0.00833675	0.193088
LAPTM5	-0.921824	0.00835397	0.193261
PRDM7	-2.54299	0.00835584	0.193261
HLA-DMB	-2.5169	0.00837564	0.193529
KIAA1211L	-0.333448	0.008379	0.193529
JMJD7	0.559764	0.00839118	0.193676
FECH	-0.255486	0.00839893	0.193721
GNRHR2	1.01091	0.00842959	0.194294
PCBP1	0.180019	0.00844124	0.194428
MRPL51	0.211694	0.00847404	0.194934
MIR210HG	-0.738766	0.00847488	0.194934
2024-09-06	0.282675	0.00848849	0.195112
FANCG	-0.230341	0.00853992	0.19616
STAG3L5P	-0.344463	0.00855289	0.196252
ZNF30	-0.467774	0.0085557	0.196252
TSC22D2	-0.299496	0.0085714	0.196477
CHI3L1	1.25547	0.00860865	0.197195
AC018413.1	-1.03952	0.00863904	0.197756
AC128709.2	2.49646	0.00866214	0.198149
ZNF282	-0.268747	0.00866907	0.198171
WDFY2	0.212939	0.00869751	0.198685
SLAMF6	-0.772825	0.00871683	0.198991
CIITA	0.485611	0.00874248	0.19944
AL031119.1	1.84824	0.00875879	0.199675
ALDH1A1	-0.119003	0.00877227	0.199846
WDR81	0.264622	0.00878387	0.199974
MPC2	-0.186338	0.00885295	0.201394
HAX1	-0.162578	0.0088618	0.201394
DDX10	0.197578	0.00886781	0.201394
ERICH4	-0.857588	0.00887039	0.201394
ATE1	0.164084	0.00889194	0.201746
ZBTB21	-0.272538	0.00893313	0.202543
SEC13	0.184279	0.00896007	0.203016
MTURN	-0.244482	0.00901514	0.204051
NUGGC	2.80414	0.009018	0.204051
CALCRL	2.28865	0.00903197	0.204101
EIF4G3	0.168375	0.00903356	0.204101
PARP2	-0.196248	0.00903856	0.204101
MDM1	-0.248638	0.00906967	0.204666
CDK2AP2	-0.220978	0.00909561	0.204974
C2CD2L	-0.401405	0.00909563	0.204974
KIAA0895L	-0.259866	0.00910787	0.205111
HEATR1	0.182262	0.0091207	0.205147
C17orf113	-0.673955	0.00912174	0.205147
WDR72	-0.285003	0.00913332	0.205179
TRAPPC8	0.24383	0.00913545	0.205179
ENTPD3	-0.945736	0.00916322	0.205664
COPS7A	0.208722	0.00918515	0.206018
AL021707.2	-1.37917	0.00919821	0.206136
HSD17B7P2	-0.679518	0.00920279	0.206136
ASPRV1	0.530206	0.00927058	0.207364
NAA16	0.212155	0.00927158	0.207364
ENO3	-0.465473	0.00927625	0.207364
PPP4R1L	-0.401472	0.00928891	0.207508
MUC1	-0.272267	0.00930617	0.207755
VOPP1	0.145143	0.00932994	0.208146
SLC4A2	0.161138	0.00934117	0.208241
AL136379.1	2.49205	0.00935167	0.208241
MAP7	0.115045	0.00935289	0.208241
APBA3	-0.46211	0.00936375	0.208343
TMEM120B	-0.208793	0.00938042	0.208575
FPGS	0.256881	0.00939836	0.208835
C16orf87	-0.400294	0.00940897	0.208889
AC107214.1	1.40834	0.00941329	0.208889
C10orf35	-0.528735	0.00944319	0.209413
TAPT1	-0.251319	0.00951732	0.210917
SYNPO	-0.639761	0.00953594	0.211189
PSMF1	0.176006	0.009546	0.211272
TBC1D15	-0.16764	0.00963265	0.213048
KLK8	-0.374869	0.00964228	0.21312
HDAC8	-0.225274	0.00966279	0.213432
AC055717.2	-0.739429	0.00967996	0.21367
SUSD6	-0.254274	0.00969647	0.213714
PRDM11	-0.714495	0.00970124	0.213714
FNTB	0.28256	0.00970126	0.213714
LAMP2	0.149023	0.00970758	0.213714
DNAJC3	0.117391	0.00974317	0.214356
HGS	0.169141	0.0097602	0.214456
SLC25A25-AS1	0.15561	0.00976525	0.214456
AC084337.1	0.992437	0.00976696	0.214456
ATP2C2	-0.143725	0.00980659	0.215184
LCORL	-0.222263	0.00982806	0.215513
SLC22A11	-1.55005	0.00985446	0.21595
CANT1	0.127204	0.00989551	0.216708
NIPSNAP3A	-0.20291	0.00992515	0.217203
LMAN1	0.161887	0.00993112	0.217203
RPL19	0.14808	0.00995227	0.217523
AL450306.1	1.28219	0.00998222	0.218034
TOMM22	0.198097	0.0100371	0.219091
LEXM	-2.66914	0.0100442	0.219101
RARRES1	-0.37407	0.0100635	0.21938
TNFRSF1A	-0.186004	0.0100793	0.219581
AKR7L	0.441137	0.0101267	0.220409
ZNF736	-0.606801	0.0101306	0.220409
C1orf210	-0.283499	0.0101482	0.220648
ZFX	0.289997	0.0101816	0.221102
CA9	-0.244728	0.0101823	0.221102
CDK18	-0.302213	0.010196	0.221257
SEC62	0.139732	0.0102044	0.221294
C19orf68	-0.342395	0.010242	0.221965
LINC00668	0.190393	0.0102486	0.221965
ACKR4	-0.456877	0.0102776	0.222292
GEMIN5	0.19833	0.0102808	0.222292
NECAP1	-0.221835	0.0102857	0.222292
NIT1	-0.266502	0.0102904	0.222292
NOMO2	0.127228	0.01031	0.222572
TMEM35B	-0.384337	0.0103418	0.223114
CENPA	0.307488	0.0103573	0.223274
MYADM	0.186939	0.0103626	0.223274
TUBA1C	0.201249	0.0104084	0.224116
IQGAP3	-0.168535	0.0104174	0.224164
CGNL1	-0.516882	0.0104402	0.224512
VAPB	-0.145089	0.0104688	0.224982
TFPT	-0.444526	0.0104757	0.224986
CWF19L1	0.191438	0.0104987	0.225334
UPF3B	-0.183037	0.0105257	0.225767
ATF7IP	0.227848	0.0105718	0.226483
PLA2G2F	-0.286983	0.0105726	0.226483
CPSF7	-0.144061	0.0105797	0.226489
LAT	-0.302071	0.0105981	0.226721
PRR13P5	0.340981	0.0106041	0.226721
OASL	-0.339929	0.0106778	0.22815
RPS4X	0.147508	0.0107158	0.228648
TMEM131L	0.504886	0.0107209	0.228648
AL138955.1	1.47623	0.0107216	0.228648
FAM208A	0.173262	0.0107522	0.229154
AC097639.1	0.540146	0.0107596	0.229166
ACVR2A	-0.382456	0.0107727	0.229298
SMYD2	0.164061	0.0108305	0.230381
FAM161B	-0.521214	0.0108678	0.230891
AL161431.1	0.253521	0.0108722	0.230891
LINC01278	0.330349	0.0108752	0.230891
CHPF2	0.276847	0.0108879	0.230948
ZNF48	-0.438186	0.0108918	0.230948
PLLP	0.733705	0.0109073	0.231132
CYB5D2	-0.409413	0.0109407	0.231691
DGKD	-0.202908	0.0109804	0.232384
---	2.09652	0.0110192	0.232912
AL024498.1	-1.67689	0.0110193	0.232912
SLC26A3	-2.35146	0.0110458	0.233177
U2SURP	0.183078	0.0110458	0.233177
AL034417.4	-2.66306	0.0110635	0.233403
AC006001.3	-0.289539	0.0110771	0.233503
PDE6D	-0.274751	0.0110822	0.233503
SCNM1	-0.247392	0.0110926	0.233575
AHCYL1	-0.137304	0.0111132	0.233861
MIR222HG	0.480462	0.0111291	0.234048
FAM3C2	0.368473	0.0111387	0.234102
MZT2B	-0.289495	0.011163	0.234465
AC239868.2	0.214678	0.0111786	0.234645
FAM111A	-0.1689	0.0111989	0.234923
SRD5A1	-0.143412	0.0112128	0.234978
AC105206.2	1.28067	0.0112166	0.234978
GOT1	-0.178968	0.0112226	0.234978
CD44	-0.139716	0.0112455	0.23531
PAPOLA	0.139905	0.0112682	0.235396
RAB26	-0.841755	0.0112714	0.235396
CLK3	-0.188561	0.0112738	0.235396
AC131097.1	2.47148	0.0112778	0.235396
RGS5	0.433529	0.0113051	0.235784
KIAA1324	-0.472021	0.0113106	0.235784
RNF135	-0.419382	0.0113406	0.236221
GLIS2	2.27731	0.0113482	0.236221
GPRC5D-AS1	0.392931	0.0113528	0.236221
UNC93A	-0.22001	0.0113836	0.236622
PPCDC	-0.236005	0.0113862	0.236622
DAB2	-0.168674	0.0114068	0.236802
AC092941.2	2.72344	0.0114091	0.236802
SLC6A9	-0.346658	0.0114876	0.238283
GPR35	-0.19407	0.0115157	0.238719
TGFBR2	-0.187715	0.0115411	0.239004
PRKCG	-2.18309	0.0115455	0.239004
CIT	-0.168918	0.011551	0.239004
ELOVL6	0.147062	0.0115687	0.239223
AC100802.1	-2.12888	0.0115903	0.239521
BCDIN3D	-0.36263	0.0116583	0.240777
RBM6	0.15995	0.0116813	0.241102
ANAPC1	0.199755	0.0117046	0.241435
HEY1	-0.294189	0.0117343	0.241898
CARS	-0.133251	0.0117492	0.242055
NFYA	-0.151937	0.01177	0.242289
C1QTNF9	2.39081	0.0117751	0.242289
ZNF709	-0.504973	0.0117845	0.242333
PLEKHS1	-0.282583	0.0118098	0.242608
DNAJB1	0.141468	0.0118124	0.242608
AL672207.1	-0.754302	0.0118439	0.243105
GJA3	-1.73321	0.0118736	0.243462
USP47	0.170989	0.0118758	0.243462
PAK6	-0.298473	0.0119537	0.244907
EDN3	-2.43004	0.011987	0.24544
AC011477.2	-0.734985	0.0119996	0.245483
POLR2J2	-0.38003	0.0120039	0.245483
---	-2.30784	0.0120531	0.246315
NOLC1	0.109048	0.0120593	0.246315
ZNF585A	-0.355483	0.012116	0.247323
UCP2	-0.246113	0.0121252	0.247359
RNF139	0.219802	0.0121332	0.247371
TGFA	-0.2486	0.0121466	0.247492
RNF125	-0.399061	0.0121631	0.247678
ZNF436	-0.381128	0.0121851	0.247757
TMEM8B	-0.466949	0.0121894	0.247757
TMC4	0.251923	0.0121896	0.247757
LINC02474	0.582126	0.0122169	0.247757
HNRNPUL1	0.110666	0.0122189	0.247757
XPO6	0.135554	0.0122236	0.247757
C8orf33	0.144823	0.0122264	0.247757
MIER3	-0.216537	0.012229	0.247757
B3GAT1	1.02249	0.0122381	0.247757
TDG	0.156897	0.0122412	0.247757
TSSK3	1.03649	0.0122558	0.247902
CU633904.1	-0.234421	0.0122746	0.248131
GTF2H4	-0.336589	0.0122867	0.248152
C1QTNF9B	1.34491	0.0122915	0.248152
HIST1H2BG	0.54054	0.0123045	0.248152
VAC14	0.202887	0.0123145	0.248152
TNFRSF19	0.227886	0.012323	0.248152
ZMAT3	0.282469	0.0123271	0.248152
NR2F1	0.442544	0.0123291	0.248152
AC090241.2	2.21845	0.0123351	0.248152
PRR13	0.18588	0.0123943	0.249046
LMCD1	-0.325309	0.0123945	0.249046
MAGI2	-0.95075	0.012422	0.249449
ZFR	0.165324	0.0124575	0.250011
HNRNPDL	0.114077	0.0124665	0.250042
UBE2H	-0.171535	0.012516	0.250884
USP24	0.196879	0.0125395	0.251203
Z82186.1	-2.63667	0.0125871	0.252006
---	2.13166	0.0125955	0.252023
AC114490.2	3.89032	0.0126283	0.252527
C9orf3	0.224588	0.0126476	0.252764
SPG7	0.162715	0.0126724	0.25305
LINC01338	-2.12711	0.0126772	0.25305
PITRM1-AS1	0.735831	0.0126943	0.253241
TOMM34	0.192863	0.0127036	0.253276
SH3RF2	-0.20105	0.0127383	0.253815
PRMT5	0.148465	0.0127622	0.254139
FAM221A	-0.362212	0.0127951	0.254569
MGLL	-0.194461	0.012799	0.254569
KIF18B	-0.196899	0.0128502	0.255435
UBR2	0.16232	0.0128741	0.255483
LRP5L	0.242866	0.012875	0.255483
THSD1	0.436664	0.0128756	0.255483
AP1S3	0.278379	0.0129166	0.256144
---	-5.25936	0.0129308	0.256274
STXBP4	0.247942	0.0129585	0.256671
ANP32E	0.112223	0.0129684	0.256715
PHF20	0.159135	0.0129976	0.257089
CLDND1	-0.177287	0.0130081	0.257089
GNG2	-0.177042	0.0130104	0.257089
ODF2	0.177858	0.0130447	0.257613
KALRN	-0.168107	0.0131409	0.25926
ESRP2	0.227389	0.013145	0.25926
PLPPR1	0.619252	0.0131514	0.25926
PINK1	-0.476225	0.0132034	0.260133
MGST1	-0.146734	0.0132504	0.260904
COIL	0.160826	0.013272	0.261175
PDCD4	-0.125312	0.0132897	0.261368
HLA-A	0.156843	0.0133426	0.262214
LINC02446	2.12312	0.0133484	0.262214
CYB5R1	-0.268162	0.0133771	0.262625
RBAKDN	-1.23066	0.0134147	0.263101
B4GALT1-AS1	-1.70577	0.0134171	0.263101
FUT11	-0.345741	0.0134255	0.26311
AC005838.2	2.48045	0.0134803	0.263782
AC093677.2	1.60377	0.0134808	0.263782
AC010266.2	2.06285	0.0134996	0.263782
AC010616.1	2.06285	0.0134996	0.263782
PRKG2	-0.321349	0.0135087	0.263782
RFC5	-0.154396	0.0135133	0.263782
CSE1L	0.115584	0.0135151	0.263782
NATD1	-0.610923	0.0135314	0.263945
IFFO1	-1.57168	0.0135598	0.264344
AL158071.4	-2.03601	0.0136087	0.264952
ZSWIM6	0.265611	0.0136231	0.264952
2024-03-07	0.146094	0.0136306	0.264952
CYP27A1	-0.193469	0.0136341	0.264952
ATP7B	0.227479	0.0136361	0.264952
ZNF273	-0.345446	0.0136386	0.264952
SNRNP200	0.138245	0.0136731	0.265469
PECR	-0.284248	0.0136852	0.265475
AL391832.2	-0.695247	0.0137015	0.265475
ERO1B	-0.307102	0.0137025	0.265475
OSTC	0.195906	0.0137053	0.265475
AC012313.3	2.61122	0.0137513	0.266212
AC068205.2	-1.04596	0.0137717	0.266453
LINC01232	0.247427	0.0137958	0.26668
FLRT1	-0.623461	0.0138077	0.26668
RCHY1	-0.236653	0.0138097	0.26668
DYNLL1	0.175759	0.0138223	0.26668
DIRC2	-0.437283	0.0138234	0.26668
OR2A20P	0.737691	0.0138471	0.266982
AL928654.2	-0.977236	0.0138561	0.267002
ZNF160	-0.239711	0.0138658	0.267034
ANKAR	0.661143	0.013894	0.267424
PHLDB1	-0.416294	0.0139159	0.26769
ZNF34	-0.656119	0.01393	0.267807
AL360294.1	-2.36509	0.0139749	0.268516
NPIPB13	0.342764	0.0140188	0.269205
TM9SF2	0.0995037	0.0140639	0.269916
FANCA	-0.178172	0.0140747	0.269968
TYRO3	-0.331527	0.0140948	0.270197
GGNBP2	-0.145645	0.0141207	0.270495
TP53	-0.145304	0.0141265	0.270495
ALDH4A1	-0.161802	0.0141354	0.27051
AC006262.1	0.541151	0.0141505	0.270643
CU634019.1	-0.230877	0.0141872	0.271084
SCAF11	0.18074	0.0141898	0.271084
LINC00637	2.13799	0.0142027	0.271176
SLC33A1	0.156325	0.0142252	0.271425
CHIC2	-0.418922	0.0142351	0.271425
RHBDL1	-0.530587	0.0142485	0.271425
BAG6	0.158004	0.0142501	0.271425
PDS5B	0.178403	0.0142564	0.271425
TNRC6A	0.159649	0.0143507	0.273022
CENPX	-0.256608	0.0143567	0.273022
FAM46A	0.329681	0.014369	0.273093
AC025580.1	-2.05706	0.0143768	0.273093
RUVBL1	0.158432	0.0144	0.273253
AL627389.1	2.60682	0.0144016	0.273253
AC022784.8	0.721914	0.0144331	0.273697
TRNAU1AP	-0.2891	0.0144575	0.274003
POLR3C	-0.208086	0.0144887	0.274359
RNF146	-0.321649	0.0144927	0.274359
RC3H2	-0.19624	0.0145639	0.275549
AL163953.1	0.661679	0.0146002	0.275885
FAM160A2	-0.210822	0.0146106	0.275885
SNX10	0.297569	0.0146155	0.275885
HID1	-0.257839	0.0146241	0.275885
ARHGAP23	0.237087	0.0146332	0.275885
TTLL6	-0.622729	0.0146443	0.275885
GPRC5A	0.136796	0.0146447	0.275885
KDM1A	0.134105	0.0146477	0.275885
FAM46B	-2.68631	0.0147216	0.276965
RPN2	0.151092	0.0147217	0.276965
CD68	-0.153239	0.0147398	0.27715
KIAA1586	-0.350455	0.0148555	0.279168
EXOC2	0.175461	0.0148678	0.27923
ZNF181	-0.337267	0.0148817	0.27923
SNTB1	-0.128509	0.0148839	0.27923
FBRS	0.194457	0.0148961	0.279302
TANC1	0.195697	0.0149841	0.280647
TRIM11	-0.228401	0.0149967	0.280647
MLKL	0.254442	0.0150023	0.280647
AC124016.2	-1.10116	0.0150134	0.280647
ACTG1	0.117742	0.0150223	0.280647
ANKIB1	0.188901	0.0150253	0.280647
KSR1	-0.331403	0.0150418	0.280647
PIH1D1	-0.199913	0.0150472	0.280647
KIAA1468	0.225596	0.0150487	0.280647
DMPK	0.309507	0.0150519	0.280647
ZNF79	-0.467743	0.0150826	0.281062
LINC00861	-2.08928	0.0150932	0.281078
BX322650.1	1.6354	0.0151003	0.281078
OPA1	0.144917	0.0151198	0.28115
PNKD	0.248276	0.015121	0.28115
HOXC6	-0.276479	0.0151491	0.281515
RPL23AP53	0.952984	0.0151746	0.281833
AL359736.1	2.17381	0.0152308	0.282621
MRPS31P5	0.183027	0.015234	0.282621
SURF2	0.325392	0.0153219	0.284031
UNC5CL	-0.141689	0.015327	0.284031
WDR43	0.14198	0.01537	0.284325
PARP6	-0.205666	0.0153708	0.284325
RASSF1	-0.361329	0.0153744	0.284325
ZNF143	-0.223967	0.015377	0.284325
LNX2	-0.143622	0.0153883	0.284377
RNF168	-0.173605	0.015465	0.285636
MSN	2.68385	0.0155319	0.286688
FAM103A1	0.18685	0.0155391	0.286688
SEC24C	0.125908	0.0155499	0.286728
CNOT7	0.135519	0.0155809	0.287141
MAEA	0.159369	0.0156228	0.287754
PHLDB3	-0.478298	0.0156495	0.288088
PEX16	-0.301813	0.0156601	0.288123
RNF187	0.184693	0.0157138	0.288802
PFAS	0.200859	0.0157143	0.288802
CCDC130	-0.276835	0.0157457	0.289204
---	2.65153	0.0157535	0.289204
APOPT1	-0.34	0.0158024	0.289942
ZBTB12	0.430867	0.0158156	0.290025
ANGEL1	0.201445	0.0158309	0.290146
DAZAP2	0.13447	0.0158432	0.290211
SSB	0.143563	0.0158949	0.291
RBMX2	-0.215971	0.015921	0.291317
DNAJC27	0.508149	0.0159333	0.291372
LINC01101	2.29747	0.0159414	0.291372
TSEN54	-0.195534	0.0159544	0.291387
TPP2	0.141607	0.0159633	0.291387
DDX24	0.161221	0.0159761	0.291387
FGD5-AS1	0.146923	0.0159849	0.291387
DLL4	-0.216582	0.0159859	0.291387
HIST1H2BH	0.55118	0.0160302	0.292035
NBPF14	0.223009	0.0160876	0.29279
SAMD9	0.185729	0.0160892	0.29279
AC092620.1	2.09061	0.0161091	0.292992
CCDC92	0.43778	0.0161376	0.29335
EBNA1BP2	0.185991	0.0161785	0.293935
ECHS1	-0.175661	0.0162694	0.295113
AC006020.1	2.08128	0.0162776	0.295113
CCDC117	-0.184689	0.0162789	0.295113
SLC35B1	0.227032	0.016285	0.295113
HELLPAR	0.36589	0.0162922	0.295113
XPNPEP2	-2.71532	0.0162964	0.295113
CMPK1	0.118966	0.0163639	0.296142
NQO2	-0.145297	0.0163739	0.296142
LINC01772	-1.2295	0.0163799	0.296142
AC116025.2	-1.03217	0.0164059	0.296392
HYAL3	-0.816232	0.0164273	0.296392
SEC61A1	0.10284	0.016428	0.296392
GIGYF2	0.228108	0.0164319	0.296392
PTPN11	0.17964	0.0164381	0.296392
CDYL	-0.224895	0.0165439	0.298138
PXMP2	-0.31646	0.0165698	0.298444
GK-AS1	-1.53788	0.0166289	0.299348
TCP11L1	-0.337451	0.0166487	0.299542
NDUFAF5	0.243621	0.0167012	0.300325
---	2.46082	0.0167814	0.301605
WSB1	-0.144309	0.0167909	0.301613
NOL10	0.156722	0.0168218	0.301713
---	-2.10845	0.0168285	0.301713
FUT3	-0.178476	0.0168476	0.301713
RNF24	-0.188242	0.016851	0.301713
SLC27A2	-0.150649	0.016859	0.301713
CNGA1	1.0842	0.0168632	0.301713
RNF103	0.232364	0.0168645	0.301713
C3orf70	-2.48813	0.0168688	0.301713
CR769775.4	1.96269	0.0169203	0.302472
NUTM2A	0.801501	0.0169465	0.302709
---	-2.2274	0.0169517	0.302709
ATP1A1	0.102577	0.0169619	0.302729
C12orf76	-0.419197	0.0169838	0.302955
DNAJC16	-0.21861	0.0169983	0.302955
FAM168B	0.125956	0.0170018	0.302955
AC005538.2	-0.713638	0.0170534	0.303712
C19orf60	-0.357553	0.0170962	0.304312
PJA1	-0.231089	0.0171175	0.304486
---	2.07752	0.0171242	0.304486
CCDC148	-2.33161	0.0171753	0.305232
AC102945.2	0.987319	0.0172371	0.305883
FBXO46	-0.302898	0.0172385	0.305883
TSPAN14	0.124166	0.0172452	0.305883
AL035588.1	2.43357	0.0172563	0.305883
RIT1	-0.241559	0.0172702	0.305883
LINC00667	0.217327	0.0172917	0.305883
C9orf72	-0.598369	0.0172928	0.305883
SNX6	0.144387	0.0172979	0.305883
PELI2	-0.266511	0.0173011	0.305883
FBXL3	-0.139213	0.0173036	0.305883
CDC25B	-0.121254	0.0173464	0.306436
CSRNP1	-0.512494	0.0173532	0.306436
IL17RC	-0.426519	0.0173786	0.306722
NOA1	-0.195399	0.0174022	0.306976
HNRNPU	0.0978451	0.0174267	0.307246
RALY	0.15471	0.0174548	0.307578
CCDC157	-0.843276	0.0174827	0.307908
ADO	-0.190238	0.017529	0.308412
TNPO1	0.199667	0.0175298	0.308412
NAT10	0.129996	0.0175677	0.30874
AC092658.1	2.14663	0.0175692	0.30874
MOB1A	0.122143	0.0175762	0.30874
RPS7P1	0.167361	0.0176131	0.309172
ZNF254	-0.27142	0.0176349	0.309172
GOLGA3	0.173755	0.0176374	0.309172
ZNF681	-0.310236	0.0176378	0.309172
ZNF780B	-0.269281	0.017692	0.309721
CLSPN	-0.190742	0.0176935	0.309721
KLK3	-2.35058	0.0176978	0.309721
AC131571.1	1.90693	0.0177063	0.309721
GABPB2	-0.176744	0.0177187	0.309776
RBM15B	0.205344	0.0177486	0.310137
IBTK	0.206007	0.0177758	0.310412
CAD	0.144369	0.0178032	0.310412
BMP2	-2.14968	0.0178061	0.310412
DNAJB6	0.155633	0.01781	0.310412
TNRC18	-0.127421	0.0178178	0.310412
KRT15	-0.422191	0.0178202	0.310412
SLIT3	0.998498	0.017836	0.310525
RBFOX3	2.1803	0.0178578	0.310698
ESYT1	0.141735	0.0178646	0.310698
AL683813.1	-1.34739	0.0179201	0.311408
NKD1	0.339445	0.0179241	0.311408
ZNF785	-0.26361	0.0179407	0.311536
MYO16	1.05065	0.017954	0.311604
UCK1	-0.262251	0.0179927	0.312003
AC104581.5	0.394392	0.0180007	0.312003
SDR39U1	-0.336625	0.018005	0.312003
NR2C2	0.227041	0.0180221	0.312037
SNED1	0.57056	0.0180281	0.312037
YEATS2	-0.167738	0.018035	0.312037
TTLL3	0.219908	0.0180588	0.312286
SERPINE2	-0.865403	0.0180889	0.312645
KMT5C	-0.415543	0.0181201	0.312981
NCAPG	-0.157017	0.0181318	0.312981
TRPC4AP	0.134096	0.0181365	0.312981
SCML4	0.268148	0.0181842	0.313643
MAP4K1	-2.49918	0.0182128	0.313818
MDP1	-0.84313	0.0182162	0.313818
AC004951.4	1.51287	0.0182226	0.313818
LMO7-AS1	0.828824	0.0182326	0.313828
FIBCD1	0.443054	0.0182589	0.314066
CETN3	-0.198142	0.0182652	0.314066
WDR77	0.21111	0.018303	0.314554
MAK16	-0.190091	0.0183156	0.314608
AC011461.1	2.4104	0.0183493	0.314964
SDCBP2	-0.194916	0.0183562	0.314964
LINC02253	-0.587821	0.0183646	0.314964
CLEC2D	-0.269638	0.0183801	0.315023
SULT1A3	0.48383	0.0183968	0.315023
TCTE3	0.54973	0.0183985	0.315023
S100A4	0.177343	0.0184058	0.315023
PPM1A	-0.161509	0.0184768	0.316075
KCTD14	-0.290643	0.0185586	0.317298
PRPF38B	0.139243	0.0185673	0.317298
TRIM14	-0.185537	0.0185956	0.317488
C2orf49	-0.190371	0.0186057	0.317488
ANKRD26P4	-2.26746	0.0186069	0.317488
KIF24	-0.253783	0.0186257	0.317646
LMNB2	0.140702	0.0186558	0.317997
KIF12	-0.542791	0.0186817	0.318153
RBP5	0.570437	0.0186864	0.318153
AC025594.2	1.23432	0.0187047	0.318153
CARM1	0.143324	0.0187072	0.318153
TMEM218	0.310811	0.0187126	0.318153
AC138696.1	3.29775	0.0187304	0.318293
AGAP1	0.15397	0.0187587	0.318466
FAAP24	0.297753	0.0187665	0.318466
UBTD2	-0.240372	0.0187739	0.318466
AL031283.2	-1.97095	0.0187788	0.318466
SRGAP2B	-0.260556	0.018821	0.31902
AP3S2	-0.168091	0.0188619	0.319286
OR7E22P	-0.880117	0.0188634	0.319286
FAM87B	1.35605	0.0188753	0.319286
FIZ1	-0.323822	0.0188815	0.319286
MFHAS1	0.171696	0.0188906	0.319286
KLF3	-0.155541	0.0188979	0.319286
---	2.18298	0.0189037	0.319286
SDHCP2	-2.44053	0.0189158	0.31933
PTDSS1	0.122483	0.0189383	0.319547
NR2C2AP	-0.2609	0.0189637	0.319815
TMEM109	0.178524	0.0190105	0.320257
NEDD1	-0.191185	0.0190147	0.320257
LRRC4	2.00056	0.0190187	0.320257
---	-0.854413	0.0190423	0.320375
AL358473.1	-0.700787	0.0190449	0.320375
B3GALT4	-0.593854	0.0190888	0.320952
DLL1	0.625729	0.0191715	0.32218
PAM	0.134617	0.0192528	0.323383
CRBN	-0.212743	0.0192782	0.3236
DHX58	-0.562546	0.0192851	0.3236
RCCD1	-0.201524	0.0193021	0.323722
CDH13	0.496636	0.0193252	0.323842
INSR	-0.221063	0.0193286	0.323842
ANPEP	2.0424	0.0193477	0.323896
CFAP20	-0.228647	0.0193512	0.323896
SPDL1	0.180742	0.0193612	0.3239
PALLD	-0.206329	0.0193813	0.324054
FGFR3	-0.345268	0.0193936	0.324054
SDC4	-0.120539	0.0194085	0.324054
[truncated: 31,377 more rows]

## Sheet: HRT18 ARID1AandTP53KO vs TP53KO
Table S3 mRNA screening results (ARID1A/TP53 dual KO versus TP53-KO in HRT18 cell)
Gene	log2FoldChange	Pvalue	FDR
IFIT1	-6.06452	1.56997e-292	2.78826e-288
IFIT2	-6.8108	1.37621e-231	1.22208e-227
IFIT3	-8.09531	4.24933e-228	2.5156e-224
OASL	-6.09673	1.20017e-204	5.32876e-201
SLC6A20	-8.0248	2.20651e-187	7.83753e-184
HERC5	-6.0198	3.39959e-174	1.00628e-170
MUC13	-5.81218	1.23858e-171	3.14245e-168
OAS1	-4.85616	2.65088e-170	5.88496e-167
MX2	-6.3983	2.66919e-166	5.2672e-163
IFITM1	-7.93769	2.06369e-161	3.66512e-158
MX1	-4.47008	5.31389e-151	8.57952e-148
CMPK2	-5.82105	1.26326e-146	1.86962e-143
BST2	-9.41818	2.44883e-143	3.34548e-140
OAS2	-10.1763	1.02625e-138	1.30187e-135
CLDN2	-4.77061	3.00995e-135	3.56378e-132
UGT8	-6.96282	1.29416e-129	1.43652e-126
IL33	-5.00464	2.01826e-122	2.10849e-119
DDX58	-4.40585	2.32021e-122	2.28928e-119
IFIH1	-4.56491	9.07944e-121	8.48688e-118
AKR1B10	-4.41384	1.11964e-119	9.94236e-117
DPP4	-7.03009	1.5326e-119	1.29614e-116
CRABP2	-5.10796	3.23315e-108	2.61003e-105
TMPRSS4	-6.89056	1.04374e-105	8.0595e-103
CYBRD1	-6.31027	6.34621e-102	4.6962e-99
ACSL5	-4.90538	7.68481e-101	5.45929e-98
IFI27	-4.81672	3.33949e-99	2.28113e-96
TRABD2A	-6.89934	1.30343e-98	8.5737e-96
UBE2L6	-4.24319	1.02658e-96	6.51147e-94
IFI44	-9.843	2.8947e-96	1.77275e-93
ABCB1	-4.88955	4.74582e-95	2.80953e-92
IFI6	-4.9952	3.03983e-89	1.74153e-86
GRB10	-4.55372	4.43203e-89	2.45977e-86
TAP1	-3.72783	6.81203e-88	3.66611e-85
ISG15	-5.85396	1.79318e-87	9.36673e-85
SERPINE2	-4.21174	3.55594e-87	1.80438e-84
SAMD9	-5.39227	1.72513e-85	8.51062e-83
GOLM1	-3.55746	2.59573e-84	1.24595e-81
CFB	-6.15339	5.94057e-83	2.77644e-80
APOL1	-6.52375	6.62673e-83	3.01771e-80
ONECUT3	-3.56837	7.27528e-82	3.23022e-79
EPSTI1	-4.53404	1.52417e-81	6.60228e-79
IFI35	-4.57159	3.66062e-81	1.54792e-78
CTSE	-3.60249	3.90239e-81	1.61178e-78
DDX60L	-3.8121	3.50852e-80	1.41616e-77
FSCN1	-4.4537	3.30057e-77	1.30263e-74
DDX60	-4.46425	4.06637e-75	1.56997e-72
PKIB	-4.2335	5.81633e-75	2.18959e-72
STAT1	-3.1328	5.91781e-75	2.18959e-72
PLSCR1	-3.0412	6.72094e-75	2.436e-72
KCNV1	-5.27825	2.3425e-72	8.32058e-70
SP110	-3.14643	1.03345e-71	3.59885e-69
SAMD5	-8.75954	1.99683e-71	6.81995e-69
USP18	-3.15667	2.07727e-71	6.96082e-69
PLAUR	-4.73838	4.09746e-71	1.34761e-68
B3GNT3	-4.11653	7.89164e-70	2.54828e-67
GPX2	3.1948	1.0078e-68	3.19616e-66
OAS3	-3.61105	3.97995e-68	1.24007e-65
TUBA4A	-3.81013	8.56959e-68	2.62407e-65
RSAD2	-10.0457	1.02612e-67	3.08878e-65
PARP9	-3.19179	1.02652e-66	3.0385e-64
PSMB9	-4.68602	1.83359e-66	5.33844e-64
LGALS9	-6.28081	2.53977e-65	7.2752e-63
SUSD2	3.41797	2.68576e-64	7.57128e-62
PARP12	-2.99295	4.09557e-64	1.13652e-61
DUSP5	-5.0418	5.04078e-64	1.3773e-61
UBA7	-5.14641	2.16466e-63	5.82489e-61
EPS8	-3.46966	3.05383e-62	8.09492e-60
GMPR	-4.31709	2.79452e-61	7.29862e-59
SERPINE1	-5.33298	1.80053e-60	4.63442e-58
NLRC5	-3.26049	6.62654e-59	1.68125e-56
SAMD9L	-5.51841	9.86645e-59	2.468e-56
PP14571	4.29884	3.39256e-58	8.36832e-56
PLK2	-3.31582	4.83847e-58	1.17714e-55
HERC6	-3.00817	7.09121e-58	1.70189e-55
LHFPL6	4.98043	7.29961e-58	1.72855e-55
TMEM173	-4.06889	2.95945e-57	6.91578e-55
DPEP1	-4.64679	3.42904e-57	7.90906e-55
PLPP2	-3.97535	4.20119e-57	9.56578e-55
TRIM22	-6.25742	4.91187e-57	1.10424e-54
SLC16A3	-3.91812	1.50171e-56	3.33379e-54
HRASLS5	4.08133	5.30371e-55	1.16289e-52
CTNNA1	2.63342	9.56402e-55	2.07143e-52
COL17A1	-5.02237	1.49718e-54	3.20361e-52
RHOBTB3	-4.31611	2.17208e-54	4.59239e-52
CD22	-6.19646	1.07677e-53	2.24982e-51
PSMB8	-3.13375	1.1792e-53	2.43518e-51
DNAJA4	-3.87524	2.50941e-53	5.12266e-51
C1orf21	-3.94121	1.30423e-52	2.63217e-50
CEACAM1	-4.33981	1.09525e-50	2.18558e-48
SYT12	-4.71397	1.50966e-50	2.97907e-48
HELZ2	-2.44365	3.98439e-50	7.77612e-48
TLE4	-3.97685	6.05662e-50	1.16919e-47
SH3GL2	5.56446	8.11856e-50	1.55038e-47
CPVL	-4.27542	1.22774e-49	2.31964e-47
CKMT1A	-5.61395	3.81106e-49	7.12469e-47
HLA-B	-3.05973	5.72937e-49	1.05993e-46
LGALS3BP	-2.94939	1.01166e-48	1.85227e-46
BATF2	-3.9346	3.0746e-48	5.57192e-46
RHOBTB2	2.45721	4.54139e-48	8.14698e-46
IFIT5	-2.88627	5.53724e-48	9.83413e-46
DDIT4	-3.05629	5.71691e-48	1.00527e-45
PPM1K	-3.26962	1.25241e-47	2.18067e-45
MLXIPL	-3.19776	1.77269e-47	3.05661e-45
DIRAS2	7.04545	2.68741e-47	4.58928e-45
TMEM45B	-3.37825	8.73571e-47	1.47758e-44
NUPR1	-4.05814	3.87031e-46	6.4846e-44
NRXN2	4.29078	1.01019e-45	1.67673e-43
CCL5	-5.36372	1.12693e-45	1.85317e-43
APOL6	-3.39999	1.60251e-45	2.61106e-43
HSH2D	-2.83877	1.64382e-45	2.65402e-43
TRIM14	-2.6478	6.25175e-45	1.00028e-42
WWC2	4.01276	3.50988e-44	5.56567e-42
SP100	-2.44323	3.89219e-44	6.11728e-42
ITGAX	-6.79693	4.62122e-44	7.19937e-42
B2M	-2.3071	1.29872e-43	2.00568e-41
IL32	-6.3529	2.20354e-43	3.37369e-41
TGFB1	-2.84362	8.54201e-43	1.29663e-40
KRT80	-3.85638	4.2254e-42	6.35958e-40
CAMK2N1	-2.79359	6.86707e-42	1.02487e-39
IL2RG	-6.87235	7.33512e-42	1.0856e-39
F2RL1	-2.27272	8.80629e-42	1.29256e-39
PLEK2	-3.28106	9.9219e-42	1.44437e-39
FUT4	-2.67528	1.15335e-41	1.66532e-39
DDC	-5.89583	1.17643e-41	1.68494e-39
B3GNT5	-3.28472	2.3761e-41	3.37597e-39
SNX25	-2.48977	6.1438e-41	8.65984e-39
RPL36A-HNRNPH2	-7.6618	1.32126e-40	1.84768e-38
ALCAM	-3.1464	1.44225e-40	2.00112e-38
IFITM3	-2.66657	2.55395e-40	3.51613e-38
APOL3	-4.53364	3.57817e-40	4.88833e-38
GBP3	-2.46676	3.77868e-40	5.12286e-38
CX3CL1	-6.77718	5.25134e-40	7.06544e-38
HPGD	2.13781	1.81502e-39	2.42366e-37
PHLDA1	-2.17349	2.20567e-39	2.92334e-37
EFNB2	-2.40381	3.86354e-39	5.0827e-37
ALPI	-5.08032	1.15272e-38	1.50532e-36
PRSS3	-7.18049	2.43019e-38	3.15038e-36
AREG	-2.62775	3.93439e-38	5.06339e-36
LIPH	-2.9291	4.27005e-38	5.45584e-36
CKMT1B	-5.49812	6.47551e-38	8.21465e-36
KIF1A	-5.55082	7.64781e-38	9.63298e-36
TSPAN5	-2.65461	7.95867e-38	9.95395e-36
NMI	-2.61264	1.53165e-37	1.90224e-35
HOXC12	6.03169	1.62351e-37	2.00233e-35
TRANK1	-3.64061	1.63824e-37	2.00656e-35
EMP1	-2.57736	1.97769e-37	2.40574e-35
PTGS2	-5.46994	5.99431e-37	7.24211e-35
DHX58	-4.90431	6.33156e-37	7.59787e-35
MEF2C	-3.60453	7.85196e-37	9.35911e-35
ALDH3A1	2.48749	1.36367e-36	1.61459e-34
PRAL	-8.08521	1.73297e-36	2.03825e-34
ATXN1	-3.48794	2.70135e-36	3.15631e-34
PSG4	6.2187	3.01065e-36	3.49472e-34
CYP2J2	-4.00458	3.15944e-36	3.64361e-34
AC124798.1	-5.61681	1.04594e-35	1.19845e-33
FAR2	-2.57838	1.45425e-35	1.6556e-33
LIPG	-3.24546	1.85591e-35	2.09943e-33
LCK	-4.62475	2.91377e-35	3.27522e-33
RAET1L	-5.42035	4.76212e-35	5.31919e-33
MPP1	3.71063	9.82907e-35	1.09103e-32
VGF	-4.93771	2.12244e-34	2.34127e-32
ADAM19	-4.5734	4.20002e-34	4.60447e-32
C19orf66	-2.33584	1.16472e-33	1.26905e-31
MYO7B	-5.65848	1.97356e-33	2.13723e-31
TXNIP	-2.07333	3.39808e-33	3.65757e-31
ERVH48-1	-4.71425	3.65832e-33	3.91396e-31
IRF7	-2.86297	4.95077e-33	5.26502e-31
ETV7	-3.10029	5.18974e-33	5.4863e-31
PMAIP1	-2.32099	7.44825e-33	7.82727e-31
CDKN1A	-2.53087	1.04958e-32	1.0965e-30
GCNT3	-3.44885	1.49254e-32	1.55014e-30
IQGAP2	-3.10519	2.42937e-32	2.50846e-30
TAP2	-2.0919	3.57494e-32	3.67e-30
KRT17	-5.8868	4.02274e-32	4.10597e-30
RUNX3	5.44789	5.50288e-32	5.58464e-30
PRLR	7.09253	7.70028e-32	7.77029e-30
GIPC2	-5.79208	1.13162e-31	1.13545e-29
MOB3B	-4.59279	1.16844e-31	1.16581e-29
LCN2	-5.11456	1.35419e-31	1.3436e-29
SLC43A1	-2.74253	1.90609e-31	1.88067e-29
SLC1A1	-2.5772	2.74782e-31	2.6962e-29
TRIM38	-2.54561	3.01491e-31	2.94202e-29
FBLIM1	-4.55903	3.20923e-31	3.10714e-29
CAV1	2.63866	3.21911e-31	3.10714e-29
FAM198B	2.31185	4.44956e-31	4.27158e-29
BHLHE40	-3.26157	8.85781e-31	8.45778e-29
SLC44A4	-3.02839	9.21424e-31	8.75107e-29
SBSPON	-3.5247	1.15484e-30	1.09095e-28
GDA	-2.2995	1.18748e-30	1.11586e-28
PARP10	-2.47582	1.2242e-30	1.14431e-28
AC023055.1	-5.42206	1.23354e-30	1.147e-28
TNS4	-2.22567	1.53444e-30	1.41936e-28
PNPT1	-2.00814	2.12457e-30	1.94532e-28
SEMA5A	3.28354	2.12495e-30	1.94532e-28
ISG20	-2.74695	2.24526e-30	2.04491e-28
GJB2	-2.44083	3.20536e-30	2.90445e-28
ALPP	3.00884	3.44294e-30	3.10389e-28
PAPSS2	-3.18064	3.55659e-30	3.19015e-28
MGAT3	-4.55926	3.62779e-30	3.23766e-28
LAMP3	-2.2448	5.01216e-30	4.4508e-28
PARM1	-2.40879	5.15537e-30	4.55519e-28
GSDMB	-2.38073	5.54611e-30	4.87618e-28
ZDHHC8P1	3.65988	6.59041e-30	5.7658e-28
HLA-F	-2.44861	1.44685e-29	1.25961e-27
SNX18	2.08075	1.65356e-29	1.43255e-27
SERTAD4	-4.21251	2.46631e-29	2.12629e-27
GRAMD1B	-5.23118	4.63213e-29	3.97423e-27
HOXA13	3.59749	9.39393e-29	8.02097e-27
RASGRP3	-5.32138	1.52349e-28	1.2946e-26
ANXA1	-2.20765	2.46158e-28	2.08179e-26
VILL	-2.67655	3.27318e-28	2.75505e-26
NGEF	-4.08053	3.4413e-28	2.8829e-26
GALNT7	-2.59684	5.393e-28	4.4967e-26
IL20RA	-3.06673	5.51095e-28	4.57358e-26
DUSP6	-1.87038	5.75458e-28	4.75355e-26
TRIM69	-2.11548	7.92598e-28	6.51691e-26
HES2	-3.10084	9.68278e-28	7.92471e-26
FRMD3	-2.86525	1.00488e-27	8.18653e-26
VSNL1	-4.51214	1.13961e-27	9.24178e-26
C4orf32	-3.32514	1.21377e-27	9.79841e-26
ASNS	-1.76402	1.40286e-27	1.12736e-25
MAN1A1	-2.3906	2.2117e-27	1.76936e-25
LAP3	-1.82163	2.29714e-27	1.82947e-25
AP000439.2	-3.63558	4.01217e-27	3.18108e-25
MTMR6	2.20998	1.05948e-26	8.36284e-25
SLC4A8	2.84343	1.06493e-26	8.36863e-25
BMP4	1.82515	1.24746e-26	9.75987e-25
PLA2G4A	-4.22462	1.52998e-26	1.19177e-24
CD24	3.07453	1.58989e-26	1.23304e-24
CKB	-2.49244	1.78923e-26	1.38159e-24
GAL	-2.63048	2.13136e-26	1.63866e-24
GPRC5C	-2.77642	3.23878e-26	2.47934e-24
GCA	-3.30047	3.83201e-26	2.92088e-24
NCR3LG1	-4.59	3.9479e-26	2.99635e-24
MEIS3	-3.05984	4.22547e-26	3.19338e-24
ETS2	-1.9162	4.69435e-26	3.5327e-24
RUNX2	-3.88962	7.2295e-26	5.41755e-24
CDH17	-2.30637	9.31584e-26	6.95165e-24
RASSF3	-1.88582	1.0325e-25	7.67243e-24
CSF1	-2.56637	1.93659e-25	1.43307e-23
DTX3L	-2.08103	2.09545e-25	1.5442e-23
PARP14	-2.48054	2.2649e-25	1.66218e-23
PCAT14	10.8868	3.02265e-25	2.20915e-23
IER3	-2.39791	4.04683e-25	2.94556e-23
CXCL10	-8.96757	1.0359e-24	7.50918e-23
MYB	-3.88199	1.52848e-24	1.10348e-22
LEF1	-4.84934	1.61842e-24	1.16369e-22
STAT2	-1.97206	1.66087e-24	1.18939e-22
DUBR	3.20607	2.23303e-24	1.59272e-22
KLF9	-2.55509	4.36825e-24	3.1032e-22
HIVEP2	-3.47364	5.36758e-24	3.78519e-22
CDX1	-3.26685	5.37087e-24	3.78519e-22
OSR1	3.33114	5.86507e-24	4.11714e-22
CRIP1	-3.38267	6.43226e-24	4.49752e-22
ATF3	-3.50629	7.90867e-24	5.50815e-22
PAQR5	-2.22039	1.04128e-23	7.22388e-22
AC011511.4	-6.08973	1.20966e-23	8.35934e-22
HR	-3.1761	1.31108e-23	9.02511e-22
CIDEC	-5.18784	2.63321e-23	1.80563e-21
IFI16	-4.99902	3.2392e-23	2.21262e-21
CD47	-1.72343	3.99221e-23	2.71654e-21
FGF9	6.54671	5.1763e-23	3.50882e-21
LINC01508	2.74055	5.39238e-23	3.64139e-21
CGNL1	3.43058	5.50541e-23	3.70364e-21
CAMK1D	-2.96844	6.43763e-23	4.31443e-21
TFPI	1.8663	7.22055e-23	4.82094e-21
TNFRSF21	-1.79558	7.93766e-23	5.27988e-21
OLFML2A	2.87846	8.71085e-23	5.77257e-21
PSAPL1	2.23154	1.01972e-22	6.73243e-21
C5orf30	-2.56604	1.85532e-22	1.22039e-20
LINC02086	1.83038	2.07322e-22	1.35868e-20
SH3RF2	-2.85131	2.36437e-22	1.54379e-20
TRIM2	-2.39965	2.42252e-22	1.57597e-20
AC018629.1	-2.26159	2.63685e-22	1.70914e-20
AL445490.1	-4.83067	3.26323e-22	2.10745e-20
THEMIS2	-2.62933	4.38313e-22	2.82045e-20
EFNB1	-1.69267	5.62875e-22	3.6089e-20
SAMHD1	-1.89304	8.24033e-22	5.26433e-20
IL4R	-1.88081	8.31072e-22	5.29026e-20
SP6	-1.86425	8.507e-22	5.39587e-20
EDAR	-3.98026	8.96477e-22	5.66599e-20
SLC9A2	2.12564	1.39409e-21	8.77979e-20
HLA-C	-2.0798	1.75072e-21	1.09869e-19
XAF1	-13.8544	1.88863e-21	1.18106e-19
SLC1A4	-1.96258	1.99579e-21	1.24369e-19
MELTF	-1.99677	2.05714e-21	1.27704e-19
LGALS4	-1.99206	2.06368e-21	1.27704e-19
CLIC5	-2.30752	2.13991e-21	1.31961e-19
ITGB6	-5.41445	2.24079e-21	1.37704e-19
USP38	1.79655	2.34786e-21	1.43786e-19
IRF9	-1.83663	2.41451e-21	1.4736e-19
PGM5	-4.95955	2.83945e-21	1.72701e-19
FHL2	-1.76596	3.20787e-21	1.94443e-19
ELOVL6	-2.08269	3.90706e-21	2.36018e-19
DSC2	-1.94878	4.44341e-21	2.67509e-19
PALD1	-1.73266	4.98592e-21	2.99155e-19
IL15RA	-3.37875	5.66889e-21	3.38988e-19
CACNG4	2.39763	6.66181e-21	3.97026e-19
CDHR5	-2.3522	7.49899e-21	4.45425e-19
TMEM144	1.88085	7.93874e-21	4.69973e-19
MALL	-1.96872	1.10092e-20	6.49582e-19
SNCG	-3.0185	1.22121e-20	7.16484e-19
ADM2	-2.26902	1.22238e-20	7.16484e-19
PITPNM3	-2.95015	1.23983e-20	7.24324e-19
MATN3	2.82253	1.24613e-20	7.25614e-19
HLA-J	-2.79806	1.45533e-20	8.44663e-19
UGT1A1	-5.45728	1.61916e-20	9.36689e-19
TNIK	-4.19805	1.63954e-20	9.45394e-19
PODNL1	2.81252	1.68516e-20	9.68558e-19
TNFSF10	-4.86792	2.72118e-20	1.55897e-18
GSTM3	1.82506	3.0423e-20	1.73734e-18
FOXJ1	3.89567	3.08968e-20	1.75874e-18
USP41	-3.35662	3.61074e-20	2.04878e-18
LINC00668	2.40931	3.64508e-20	2.06167e-18
FGF19	-4.70588	4.00094e-20	2.25577e-18
RNF128	5.35949	4.57812e-20	2.57302e-18
FOS	-1.99655	4.83295e-20	2.70315e-18
HGD	-2.7489	4.8401e-20	2.70315e-18
LRP4	-4.91238	4.88479e-20	2.71956e-18
GUCY2C	-5.85817	5.02084e-20	2.78656e-18
GBP1	-6.35948	5.91584e-20	3.27306e-18
EGLN3	-2.56084	6.70829e-20	3.69997e-18
TESC	-4.06499	7.31688e-20	4.02315e-18
CA12	-2.14525	7.37051e-20	4.04013e-18
COL16A1	-3.06327	7.56878e-20	4.13605e-18
TRIM21	-1.70935	8.44831e-20	4.60252e-18
PLEKHA4	-1.60153	9.76026e-20	5.30098e-18
PHF11	-1.78941	9.81121e-20	5.31241e-18
TBX3	1.68807	1.16391e-19	6.28302e-18
MYEOV	-1.7006	1.50568e-19	8.10329e-18
XK	2.18625	1.70397e-19	9.14276e-18
ZNF185	1.59241	1.75859e-19	9.40738e-18
STK39	-1.95251	1.96134e-19	1.04605e-17
ACSF2	1.78579	2.72003e-19	1.44634e-17
PML	-1.84418	2.97228e-19	1.57575e-17
APH1B	3.18507	3.06469e-19	1.61991e-17
HRASLS2	-3.67396	3.78508e-19	1.99475e-17
OVOL1	-2.10967	3.91518e-19	2.05721e-17
IFI44L	-13.0764	3.96374e-19	2.07658e-17
CDYL2	-3.85054	5.15698e-19	2.69376e-17
FLT1	-4.21406	5.90907e-19	3.07757e-17
TLR3	-2.80131	7.35705e-19	3.8205e-17
RAPGEF5	-2.56577	8.37112e-19	4.33443e-17
RORA	2.316	9.70095e-19	5.0084e-17
LGALS7B	-4.88985	1.06124e-18	5.46309e-17
SEMA3C	-5.55019	1.2882e-18	6.61225e-17
HSP90B1	-1.42444	1.39552e-18	7.14249e-17
EPB41L1	1.55585	2.04546e-18	1.04389e-16
FOXO1	-1.89189	2.12636e-18	1.08207e-16
MYD88	-1.5408	2.36666e-18	1.20091e-16
MYZAP	2.85565	2.51203e-18	1.27104e-16
TMEM246	-2.40571	2.92092e-18	1.47374e-16
WLS	-1.64153	3.30752e-18	1.66273e-16
SLC22A11	2.52925	3.31422e-18	1.66273e-16
LYZ	2.46301	3.48922e-18	1.74559e-16
HLA-A	-1.67175	4.25537e-18	2.12291e-16
CNTD2	-4.25531	4.84273e-18	2.40915e-16
ARNTL2	-1.76173	5.38726e-18	2.67256e-16
RAP1GAP2	-2.06255	5.52358e-18	2.73256e-16
SERPINA1	-2.32007	7.37961e-18	3.64061e-16
LINC00514	-2.64426	7.50364e-18	3.69154e-16
EGF	-3.27645	7.73389e-18	3.79431e-16
ZHX2	-2.63667	8.0818e-18	3.95407e-16
PDCD1	-2.37828	9.15506e-18	4.46686e-16
TSPAN1	-2.03112	1.12466e-17	5.47231e-16
CD68	-4.6015	1.2728e-17	6.17619e-16
HOXA10	-2.58454	1.46645e-17	7.09652e-16
GRHL3	1.87664	1.47072e-17	7.09781e-16
ALOXE3	-3.60115	1.56391e-17	7.5271e-16
BTN3A3	-2.22105	1.64937e-17	7.91699e-16
CASC19	-2.43285	1.6681e-17	7.98529e-16
CGREF1	-2.30954	1.79108e-17	8.55095e-16
CXCL11	-12.3988	2.40736e-17	1.14624e-15
KLF10	-1.52943	3.46372e-17	1.6448e-15
LINC00659	-1.97099	3.71726e-17	1.7605e-15
H19	-1.68995	4.14222e-17	1.95654e-15
TBX4	3.07869	4.81756e-17	2.26949e-15
LURAP1L	-2.1609	5.63567e-17	2.64787e-15
CENPV	-1.94917	7.47241e-17	3.50158e-15
ATP11B	-2.55538	7.64864e-17	3.57473e-15
BAIAP2L2	-2.09071	8.0872e-17	3.76633e-15
ACSL6	-2.54158	8.10101e-17	3.76633e-15
HOXC8	2.20942	8.13841e-17	3.77384e-15
PAH	2.30765	8.16403e-17	3.77586e-15
LMO4	-2.13784	1.02908e-16	4.74714e-15
RASSF10	-3.98632	1.14191e-16	5.25399e-15
REEP1	3.80379	1.22637e-16	5.628e-15
APOL2	-1.78441	1.45311e-16	6.65137e-15
TDRD7	-1.56181	1.52495e-16	6.96224e-15
EFNA2	-3.98404	1.57337e-16	7.1649e-15
BTN3A2	-1.66819	1.63049e-16	7.40599e-15
IL1RN	-1.93111	1.64125e-16	7.43587e-15
CAMK2D	-1.91203	1.6495e-16	7.45422e-15
SULT1C2	-6.00734	1.79987e-16	8.11312e-15
NOV	1.71986	2.31317e-16	1.04005e-14
TRIB3	-1.72043	2.71291e-16	1.2167e-14
ACSS1	-3.28952	2.83314e-16	1.26742e-14
NBEA	5.1121	3.07864e-16	1.37379e-14
LAMA1	2.6847	4.05273e-16	1.80392e-14
FBXO32	-3.05745	4.20363e-16	1.86641e-14
CA2	-1.72165	4.96192e-16	2.1976e-14
AC020656.2	2.56606	5.07448e-16	2.24186e-14
KIAA1211	-3.27138	5.97036e-16	2.6311e-14
ICAM1	-1.65577	6.3078e-16	2.77293e-14
IRF1	-1.60325	6.4393e-16	2.82375e-14
CHRM1	-3.49713	7.23705e-16	3.16576e-14
RND3	-1.63119	7.37785e-16	3.21943e-14
FRMD4B	1.74399	7.42183e-16	3.23068e-14
HOXC4	2.47464	7.94617e-16	3.45046e-14
KCNJ8	3.18195	8.03769e-16	3.48169e-14
C6orf223	-7.34973	8.15994e-16	3.52605e-14
EGR1	-1.37054	8.45274e-16	3.64371e-14
TGFA	-1.74517	8.69244e-16	3.73796e-14
ABCC2	2.50791	9.10873e-16	3.90751e-14
MBNL3	-3.27016	9.18102e-16	3.92903e-14
ALDH1A3	2.7421	9.35649e-16	3.9945e-14
PROM2	1.55809	9.55835e-16	4.07089e-14
MYC	-1.30716	9.84394e-16	4.1825e-14
DHRS3	3.33681	1.04963e-15	4.44904e-14
CTGF	-1.91807	1.06082e-15	4.48573e-14
GALNT3	-1.43111	1.15554e-15	4.87466e-14
MOGAT3	-6.21985	1.20462e-15	5.06967e-14
AGMAT	-1.85314	1.29056e-15	5.41852e-14
KCNAB2	-1.8549	1.40746e-15	5.89539e-14
RNF19B	-1.60549	1.49493e-15	6.24707e-14
KLF2	-2.09283	2.13647e-15	8.90696e-14
PTGES3L-AARSD1	-3.31926	2.93778e-15	1.2219e-13
HERPUD1	-1.31099	3.01327e-15	1.25037e-13
ALDH1A1	-4.08349	3.06203e-15	1.26764e-13
MORC4	-1.40471	3.08512e-15	1.27423e-13
C19orf57	1.784	3.11332e-15	1.28034e-13
SPTBN1	-1.94262	3.11434e-15	1.28034e-13
RBCK1	-1.53369	3.12689e-15	1.28253e-13
CREB3L1	-6.59494	3.36201e-15	1.37579e-13
AP1S1	-1.64426	3.37656e-15	1.37857e-13
MTCL1	1.7373	3.41247e-15	1.39003e-13
NEBL	-1.7871	3.90404e-15	1.58663e-13
STAMBPL1	-2.4081	4.00443e-15	1.62372e-13
ZNF704	-2.19588	4.82439e-15	1.95173e-13
PODXL2	-1.93867	5.27307e-15	2.1284e-13
PATJ	-1.78912	5.49334e-15	2.21228e-13
NOTCH1	-1.78717	5.61593e-15	2.25654e-13
TTC39A	-2.92521	6.10344e-15	2.44689e-13
SCD5	1.54893	6.31167e-15	2.52467e-13
CREB5	-4.10043	6.60253e-15	2.63508e-13
HLA-H	-1.58095	6.73694e-15	2.68269e-13
SECTM1	-1.80933	6.80289e-15	2.70289e-13
LAMA3	-2.24866	7.45553e-15	2.95558e-13
SLC6A8	-1.49782	8.18731e-15	3.23845e-13
PRSS35	4.35683	8.756e-15	3.44955e-13
ECM1	-2.88916	8.75984e-15	3.44955e-13
RNF213	-2.39487	8.82909e-15	3.46913e-13
VWA7	-3.0189	8.88363e-15	3.48285e-13
APCDD1	-2.38388	9.10586e-15	3.55951e-13
BISPR	-3.86916	9.11925e-15	3.55951e-13
NKX2-1	2.11219	9.41146e-15	3.66552e-13
AC015660.1	-4.04075	9.84736e-15	3.8269e-13
MSI1	-2.31667	9.96242e-15	3.86316e-13
PLA2G16	1.56224	1.00962e-14	3.90649e-13
HLA-E	-1.41966	1.39333e-14	5.37948e-13
MYL9	2.23279	1.52889e-14	5.89005e-13
BTN3A1	-1.571	1.68142e-14	6.46363e-13
FFAR4	-4.84808	1.72729e-14	6.62563e-13
GPT2	-1.3103	1.7398e-14	6.65924e-13
TNS3	1.6109	2.08317e-14	7.95635e-13
CLRN3	-5.15395	2.37644e-14	9.05699e-13
HMOX1	1.79631	2.7953e-14	1.06305e-12
VANGL2	-2.68714	2.81408e-14	1.06791e-12
PRSS23	-1.31529	2.85638e-14	1.08165e-12
SLC38A1	-1.72811	3.67162e-14	1.3874e-12
H1F0	-1.36186	4.05075e-14	1.52742e-12
RIBC2	4.33422	4.18321e-14	1.57402e-12
GGT6	-2.94524	4.2703e-14	1.60339e-12
TRIM56	-1.356	4.31925e-14	1.61835e-12
NFE2L3	-1.378	4.446e-14	1.66233e-12
DGKH	-2.21062	4.93938e-14	1.84293e-12
PYCARD	-4.021	5.21127e-14	1.9403e-12
HMGN5	2.4112	5.24149e-14	1.94746e-12
TRNP1	-1.86596	5.82972e-14	2.1615e-12
TOMM6	3.78156	6.31232e-14	2.33556e-12
MMP15	-1.41144	7.44499e-14	2.74892e-12
VIL1	-1.22873	7.65225e-14	2.81958e-12
TCEA3	-1.75664	8.18084e-14	3.00811e-12
CXCL8	-2.3575	8.83798e-14	3.24303e-12
EIF5A2	-1.59369	9.47478e-14	3.46953e-12
UPK3B	3.45819	1.01951e-13	3.72561e-12
VSIG10L	1.74273	1.02697e-13	3.74518e-12
DKK3	-3.58444	1.0522e-13	3.82932e-12
RDX	1.44731	1.15487e-13	4.19437e-12
RAP1GAP	-1.44191	1.17925e-13	4.27417e-12
TWSG1	1.2626	1.19331e-13	4.31632e-12
RNF157	-2.3262	1.21665e-13	4.39182e-12
AUTS2	1.89508	1.38989e-13	5.007e-12
HCP5	-1.68811	1.42114e-13	5.10921e-12
ISY1-RAB43	10.9347	1.46463e-13	5.25492e-12
OPTN	-1.27371	1.47581e-13	5.28435e-12
PSMB8-AS1	-2.81846	1.54013e-13	5.50358e-12
ATP6V1G2-DDX39B	-1.86057	1.76037e-13	6.27794e-12
PRR5L	-2.02954	1.93045e-13	6.8707e-12
ICA1	-1.44882	2.0062e-13	7.12601e-12
SEMA4B	-1.38847	2.66268e-13	9.43896e-12
ERAP2	-1.36	3.19122e-13	1.12901e-11
MRC2	-2.18918	3.62664e-13	1.2805e-11
ZFP36	-1.57489	4.46277e-13	1.5726e-11
RHOB	-1.44214	4.604e-13	1.61915e-11
ENDOD1	-1.32413	4.67616e-13	1.64128e-11
SLC7A11	-1.98908	5.16876e-13	1.81059e-11
PFN2	-1.38396	5.35943e-13	1.87369e-11
ME3	-1.77448	5.39339e-13	1.88186e-11
PCK2	-1.47195	5.4322e-13	1.89168e-11
FBXO30	1.50433	5.57215e-13	1.93662e-11
ENTPD2	-1.65984	6.12461e-13	2.12447e-11
BIN2	3.72109	6.20524e-13	2.14825e-11
ERRFI1	-1.29489	6.52053e-13	2.25301e-11
C15orf52	-2.2056	8.14296e-13	2.80813e-11
BAMBI	-2.0478	8.22686e-13	2.83157e-11
TMEM30B	1.85458	8.4321e-13	2.8966e-11
MYO1A	-2.16174	8.50265e-13	2.9152e-11
GPRC5B	1.5955	9.63134e-13	3.29581e-11
UCP2	1.52356	9.83437e-13	3.35882e-11
HSPA5	-1.11848	1.00354e-12	3.4209e-11
ZC3H12D	-3.52274	1.00715e-12	3.42661e-11
CORO2A	-1.87895	1.19151e-12	4.04614e-11
LGR5	1.65202	1.22837e-12	4.16332e-11
BCL2L14	-2.16867	1.33967e-12	4.53192e-11
LTBP4	-1.41963	1.37401e-12	4.63925e-11
KLF6	-1.27481	1.39148e-12	4.68933e-11
HES4	-2.06203	1.59113e-12	5.35198e-11
LMO7	-1.53019	1.68367e-12	5.65255e-11
EFR3B	1.82488	1.72715e-12	5.78596e-11
EPCAM	-1.32224	1.72992e-12	5.78596e-11
MMP13	-10.4662	1.95988e-12	6.54275e-11
MYO15B	-1.56702	2.00705e-12	6.68764e-11
CLUHP3	-1.87374	2.15997e-12	7.18371e-11
TNNT1	-1.71883	2.29496e-12	7.61842e-11
USH1C	-1.38735	2.31311e-12	7.66433e-11
MXD1	-1.48197	2.32365e-12	7.68493e-11
B4GALT6	-1.60742	2.76449e-12	9.12591e-11
DNAJC22	-1.52055	2.82622e-12	9.31236e-11
PDIA4	-1.09459	2.88101e-12	9.47532e-11
ASS1	-1.29745	2.92684e-12	9.60827e-11
SUSD3	-2.3817	3.26318e-12	1.06926e-10
NRP1	-1.94467	3.28669e-12	1.07498e-10
HNF4A	-1.22845	3.43949e-12	1.12289e-10
PPP2R3A	2.08724	3.61405e-12	1.17772e-10
SPATS2L	-1.15036	3.84465e-12	1.25057e-10
FAS	-2.19385	4.07067e-12	1.32167e-10
HNMT	-2.45014	4.55728e-12	1.47696e-10
EMP3	-2.17874	4.56625e-12	1.47717e-10
HDGFL3	-2.6533	4.75814e-12	1.53645e-10
PCAT19	-4.01431	4.82755e-12	1.55603e-10
AC107959.1	3.04141	4.92247e-12	1.58375e-10
MUC5B	-3.03463	5.52375e-12	1.77399e-10
JUN	-1.72839	5.83912e-12	1.8702e-10
ZNF761	1.36229	5.84436e-12	1.8702e-10
ACO1	1.42573	5.90407e-12	1.8859e-10
GNAL	-2.10718	5.96627e-12	1.90235e-10
NR5A2	-7.56418	7.14046e-12	2.27266e-10
EREG	-1.38252	7.59076e-12	2.40943e-10
NBL1	-1.65621	7.59729e-12	2.40943e-10
VDR	-1.26165	8.20141e-12	2.59638e-10
HOMER1	-1.74362	8.68286e-12	2.74391e-10
ABCG1	-2.78479	8.95699e-12	2.82551e-10
WFDC21P	-3.51901	1.01619e-11	3.1999e-10
TGFBR3	1.57387	1.04614e-11	3.28436e-10
GLS	-1.21949	1.0467e-11	3.28436e-10
MCAM	-2.84795	1.04906e-11	3.28596e-10
FAM151A	2.06309	1.07641e-11	3.36567e-10
UPK2	5.56328	1.15536e-11	3.60618e-10
SHISA5	-1.53628	1.18006e-11	3.67682e-10
CXADR	-1.26117	1.20634e-11	3.74766e-10
VGLL1	10.1431	1.20702e-11	3.74766e-10
MYO5A	1.83064	1.26319e-11	3.91523e-10
P2RX1	-1.95277	1.30795e-11	4.04689e-10
DDIT3	-1.65306	1.48409e-11	4.58391e-10
TNFRSF18	-3.76591	1.52071e-11	4.68885e-10
HS3ST3B1	-2.06146	1.6317e-11	5.02234e-10
TM4SF5	-2.48038	1.67693e-11	5.15264e-10
GPR160	-2.28352	1.68301e-11	5.16239e-10
RAB7B	-2.26786	1.68819e-11	5.16934e-10
ATP1B3	-1.16546	1.7532e-11	5.35919e-10
FZD5	-1.50583	1.82519e-11	5.56964e-10
ORAI2	-1.36624	1.90104e-11	5.79116e-10
CHAC1	-2.04989	1.92979e-11	5.86868e-10
SLC15A3	-10.1276	1.95747e-11	5.94268e-10
ARRDC4	-1.47042	2.03865e-11	6.17858e-10
MAP2K6	-2.23054	2.0867e-11	6.31343e-10
AC015813.1	1.27969	2.13561e-11	6.45042e-10
A4GALT	1.96376	2.20558e-11	6.65044e-10
MBNL2	-1.37099	2.2348e-11	6.72714e-10
SH3TC1	-1.29488	2.39055e-11	7.18379e-10
PI16	-4.76262	2.51813e-11	7.55438e-10
AC068580.4	1.99826	2.56498e-11	7.68196e-10
CASP4	-1.2511	2.60893e-11	7.80042e-10
PIWIL4	-3.40395	2.7458e-11	8.19587e-10
PIK3AP1	-1.93102	2.80349e-11	8.35401e-10
SLC22A3	-5.61607	3.07079e-11	9.13522e-10
MC1R	-1.7007	3.10596e-11	9.22438e-10
AGR2	-1.31362	3.14907e-11	9.33681e-10
CD274	-2.66777	3.39307e-11	1.00435e-09
LONRF3	-4.2213	3.52564e-11	1.04185e-09
PON2	-1.10154	3.62439e-11	1.06926e-09
CEBPG	-1.15329	3.7736e-11	1.11143e-09
CLGN	2.25112	4.01813e-11	1.18149e-09
PHC2	-1.18278	4.45542e-11	1.3079e-09
FIBCD1	-2.88724	4.50761e-11	1.32104e-09
SLC3A2	-1.16546	4.66783e-11	1.36574e-09
PMEL	1.89268	4.71131e-11	1.3762e-09
PSAT1	-1.05488	4.75895e-11	1.38655e-09
ADPRHL1	1.3283	4.76235e-11	1.38655e-09
INSIG1	-1.06006	5.09978e-11	1.48236e-09
PCOTH	2.18131	5.25196e-11	1.5241e-09
ZNFX1	-1.52329	5.44062e-11	1.57627e-09
SLC16A4	-2.1983	5.50333e-11	1.59184e-09
HSPA2	2.53219	5.54344e-11	1.60084e-09
EVA1C	-1.67075	5.58301e-11	1.60965e-09
FAIM2	-5.8627	5.66969e-11	1.63199e-09
PRSS1	-3.69988	5.71219e-11	1.64156e-09
PLAU	-2.16521	5.80694e-11	1.66609e-09
SOAT1	1.30637	6.00497e-11	1.72013e-09
IL15	-5.51112	6.1604e-11	1.76181e-09
GALC	1.64216	6.23043e-11	1.77898e-09
HHLA2	-9.87337	6.24928e-11	1.7815e-09
GADD45A	-1.66344	6.42957e-11	1.82995e-09
CLU	1.20504	6.7061e-11	1.9056e-09
GALNT5	-1.79914	6.9982e-11	1.98543e-09
LTB4R	-1.6348	7.07407e-11	2.00376e-09
SUOX	1.24451	7.20098e-11	2.03645e-09
SHH	-2.95155	7.23883e-11	2.04391e-09
EIF2AK2	-1.68778	8.00054e-11	2.25539e-09
IFITM2	-1.31179	8.26963e-11	2.32755e-09
GABRE	-3.0755	8.77766e-11	2.46663e-09
SKAP2	1.19465	8.94502e-11	2.50969e-09
ELK3	-1.5776	9.66832e-11	2.70835e-09
ITPRIP	-1.74152	9.76303e-11	2.73057e-09
ZNF516	-1.47036	1.04697e-10	2.92361e-09
ZG16B	-4.98601	1.07402e-10	2.99445e-09
ATP1B1	-1.06716	1.078e-10	3.00082e-09
2025-09-09	-1.06767	1.09636e-10	3.04717e-09
DES	-2.1617	1.13184e-10	3.14086e-09
RNF207	1.28583	1.19801e-10	3.3193e-09
FGFBP1	-1.83408	1.25033e-10	3.45886e-09
CKAP4	-1.20796	1.25237e-10	3.45912e-09
RNF217	-9.77111	1.25613e-10	3.46411e-09
SMAGP	1.20846	1.26148e-10	3.47346e-09
ITGA3	-1.05497	1.27223e-10	3.49765e-09
ARHGEF10L	-1.47522	1.27867e-10	3.50992e-09
TRIM15	-1.54619	1.2933e-10	3.54022e-09
AC131097.3	-3.30122	1.2937e-10	3.54022e-09
UPK3A	3.27998	1.39118e-10	3.80114e-09
AC118553.2	-1.96587	1.3957e-10	3.80761e-09
COL9A3	-1.77042	1.40176e-10	3.81829e-09
HOXA10-AS	-3.84615	1.46219e-10	3.97679e-09
TM4SF1	-1.16799	1.47393e-10	4.0026e-09
MST1R	-1.16656	1.63412e-10	4.43083e-09
MYOF	1.52013	1.70455e-10	4.61476e-09
ZNF836	1.43118	1.74629e-10	4.72055e-09
TBC1D4	-1.49309	2.00492e-10	5.41146e-09
KLK11	-3.04769	2.02852e-10	5.46683e-09
CXCL16	-1.37623	2.03451e-10	5.47469e-09
FAM3B	2.22205	2.0569e-10	5.52657e-09
CAPG	-1.38167	2.06011e-10	5.52681e-09
NCF2	-4.4931	2.08941e-10	5.59697e-09
CLIP2	-1.24658	2.09701e-10	5.60888e-09
CCRL2	-4.84567	2.11322e-10	5.64374e-09
PALLD	-1.44042	2.15335e-10	5.74227e-09
OSBPL10	-1.13139	2.18924e-10	5.82921e-09
SEL1L3	-1.26683	2.27431e-10	6.04667e-09
SYBU	-7.13043	2.32144e-10	6.16276e-09
TSC22D1	-1.0756	2.36264e-10	6.26277e-09
KIAA1211L	-2.26569	2.37448e-10	6.28478e-09
ZIC5	-3.06068	2.3908e-10	6.31854e-09
SUMF1	1.2623	2.40079e-10	6.33552e-09
NOS2	-5.76952	2.46088e-10	6.48445e-09
LIMCH1	-2.64007	2.64022e-10	6.94672e-09
TCN2	-2.02193	2.85297e-10	7.49537e-09
USP27X	1.40986	2.92088e-10	7.66246e-09
SSFA2	-1.34994	3.09722e-10	8.11308e-09
AGRN	-1.00317	3.12811e-10	8.18193e-09
CDH15	2.34021	3.13724e-10	8.19373e-09
BMPR1B	1.85223	3.166e-10	8.25669e-09
BTC	-1.90101	3.21335e-10	8.3641e-09
HMGN3	1.34742	3.2166e-10	8.3641e-09
SLC12A2	-1.28162	3.28649e-10	8.53335e-09
SH3D19	-1.30406	3.35969e-10	8.71066e-09
SULF2	-1.25062	3.36459e-10	8.71066e-09
IFNGR1	-1.09808	3.40811e-10	8.8105e-09
SLC22A5	1.30411	3.44681e-10	8.89757e-09
TSPOAP1	-1.58568	3.64337e-10	9.39132e-09
ACBD7	1.46819	3.7591e-10	9.67561e-09
VEGFA	-1.10847	3.90916e-10	1.00473e-08
ZNF331	9.48326	4.16418e-10	1.06873e-08
ACSM3	1.23595	4.38849e-10	1.12467e-08
MCIDAS	-4.07262	4.62279e-10	1.18301e-08
SOX13	-1.21836	4.78823e-10	1.22358e-08
GIPR	-2.04879	5.03027e-10	1.28359e-08
LGR6	-2.05271	5.12416e-10	1.30567e-08
SLC9A4	3.02874	5.39566e-10	1.37288e-08
LRRC75A	-1.21391	5.45441e-10	1.38584e-08
ZC3HAV1	-1.34019	5.53761e-10	1.40497e-08
NRP2	1.45785	5.67471e-10	1.4377e-08
ADAP1	-1.25397	5.86769e-10	1.48448e-08
HIP1R	-1.14588	6.23128e-10	1.57422e-08
SOCS2	1.00595	7.06715e-10	1.78285e-08
FOSL1	-1.57103	7.69226e-10	1.93779e-08
PSG5	9.36197	7.85176e-10	1.97517e-08
SLCO4A1	-1.18881	7.90161e-10	1.9849e-08
AC116407.2	-3.57441	8.03318e-10	2.0151e-08
ODAM	2.42817	8.13522e-10	2.03782e-08
BCL11A	-2.22024	8.46013e-10	2.11622e-08
IRF2	-1.23846	9.08857e-10	2.26913e-08
TMPRSS2	-1.60828	9.09697e-10	2.26913e-08
TRPV3	-1.97369	9.30616e-10	2.31806e-08
MYO10	-1.45523	1.05594e-09	2.62654e-08
PROX1	-2.4949	1.11785e-09	2.77664e-08
OAF	-1.26899	1.13036e-09	2.8038e-08
CYP26B1	1.40902	1.15572e-09	2.8627e-08
ZNF616	1.60998	1.15826e-09	2.86499e-08
DDAH1	-1.15043	1.16768e-09	2.88428e-08
EML1	1.69279	1.17071e-09	2.88774e-08
SDR42E1	2.7643	1.25637e-09	3.09474e-08
KCNJ5	-2.29237	1.29835e-09	3.19373e-08
CUEDC1	1.61222	1.37432e-09	3.37592e-08
SLC44A5	1.43793	1.43039e-09	3.50879e-08
PAQR6	-1.65089	1.46307e-09	3.58403e-08
TNFRSF1B	-1.10896	1.49207e-09	3.65003e-08
ENO2	-1.1223	1.50113e-09	3.66714e-08
TAPBP	-1.02739	1.52273e-09	3.71479e-08
HSD3B1	-3.4339	1.53589e-09	3.73691e-08
LINC00896	-4.04147	1.536e-09	3.73691e-08
TMEM150C	1.24431	1.5436e-09	3.75025e-08
TMEM62	-1.28996	1.5475e-09	3.75459e-08
CAPN8	-2.19304	1.55172e-09	3.7597e-08
C6orf222	-3.77371	1.74486e-09	4.22189e-08
GIMAP2	-2.99042	1.86419e-09	4.50449e-08
ETS1	1.50044	1.9631e-09	4.73704e-08
HSD3B7	1.75343	1.98467e-09	4.7826e-08
ARHGAP28	-1.85792	1.99914e-09	4.81094e-08
LPIN2	-1.33025	2.05529e-09	4.93937e-08
KLK1	-1.4338	2.10414e-09	5.0444e-08
L3MBTL3	-3.06439	2.10467e-09	5.0444e-08
RTP4	-9.19851	2.16598e-09	5.18435e-08
HSD11B2	-2.10675	2.29203e-09	5.47867e-08
ANKS4B	-5.52783	2.31182e-09	5.51855e-08
PLK3	-1.78593	2.34767e-09	5.59658e-08
HNF1A	-2.4212	2.4177e-09	5.75581e-08
HOXC6	1.20027	2.49835e-09	5.93985e-08
GTPBP2	-1.03458	2.54091e-09	6.03297e-08
P4HA2	-1.07574	2.55307e-09	6.05375e-08
ZNF512B	1.53149	2.62499e-09	6.21598e-08
OGFR	-1.15811	2.63725e-09	6.23669e-08
CTSH	-1.05582	2.64912e-09	6.25644e-08
TDGF1	-9.16628	2.68711e-09	6.33772e-08
RUFY4	-3.30773	2.76113e-09	6.50367e-08
MUC2	-3.54752	2.79578e-09	6.57657e-08
SLC45A3	-1.53823	2.82131e-09	6.62785e-08
RAMP1	-4.46148	2.84458e-09	6.67367e-08
LNX1	-1.42744	2.86484e-09	6.71235e-08
DNAJB11	-1.00459	3.03136e-09	7.09315e-08
DYNLT3	0.9982	3.19216e-09	7.45959e-08
E2F8	1.27024	3.2072e-09	7.47952e-08
CMTR1	-1.00451	3.20912e-09	7.47952e-08
KLF12	-1.62625	3.26067e-09	7.58972e-08
HEPH	-1.11864	3.26995e-09	7.60135e-08
ALDH3B2	4.6607	3.60843e-09	8.37721e-08
CDK6	1.48274	3.67814e-09	8.5279e-08
ZNF518B	2.6475	3.81383e-09	8.83098e-08
RYR2	3.84415	3.99852e-09	9.24658e-08
VGLL3	-3.29191	4.03817e-09	9.3138e-08
SLC7A8	1.09545	4.03969e-09	9.3138e-08
NT5C3A	-1.12509	4.04332e-09	9.3138e-08
GRIN2B	-2.98804	4.06785e-09	9.35817e-08
SUSD1	-1.45255	4.08102e-09	9.37631e-08
CAPN2	-0.975282	4.20317e-09	9.64449e-08
SCIN	-4.09146	4.25776e-09	9.75713e-08
MYH15	-9.09692	4.42954e-09	1.01377e-07
LINC01559	-3.25281	4.59186e-09	1.04957e-07
MACC1	-1.6024	4.93112e-09	1.12566e-07
ISM1	-2.72928	5.28132e-09	1.20406e-07
PRKCG	2.90025	5.31308e-09	1.20975e-07
TRIB1	-1.20736	5.61855e-09	1.27766e-07
LINC00460	-4.71383	5.62727e-09	1.27801e-07
REG4	-1.04226	6.09023e-09	1.38138e-07
ASIC1	-1.14827	6.33115e-09	1.4342e-07
RAB15	0.997971	6.37245e-09	1.44172e-07
CDKL5	1.76072	6.66605e-09	1.50622e-07
TCF7L1	1.71673	6.94948e-09	1.56827e-07
KDSR	-1.11193	7.01687e-09	1.58147e-07
PRNP	-0.95668	7.27308e-09	1.63713e-07
ANKH	-1.17487	7.90903e-09	1.77803e-07
STEAP3	1.03914	8.17308e-09	1.83507e-07
BMP2K	1.74989	8.27651e-09	1.85594e-07
INPP1	-1.1594	8.62298e-09	1.9312e-07
VEGFB	1.54289	8.7934e-09	1.96689e-07
IFNL1	-8.92644	9.04168e-09	2.01988e-07
SLC18B1	-1.27884	9.55826e-09	2.1326e-07
RNF125	-1.55885	9.60217e-09	2.13971e-07
RPLP0P2	-2.45284	9.63513e-09	2.14436e-07
AQP3	-1.74857	9.71824e-09	2.16015e-07
CRYBG1	-1.99605	9.77987e-09	2.17113e-07
TOP1	-1.02036	9.84899e-09	2.18375e-07
ANKRD37	-2.73249	1.00696e-08	2.22988e-07
KLRC2	-6.64553	1.01135e-08	2.23681e-07
CCNO	-2.93266	1.02484e-08	2.26384e-07
SACS	1.59872	1.03975e-08	2.2939e-07
SRPX	1.51089	1.06252e-08	2.34124e-07
TLX1	-8.88064	1.10948e-08	2.44167e-07
KCNJ12	-3.45895	1.16485e-08	2.55918e-07
AC093155.3	-9.06428	1.16575e-08	2.55918e-07
ZNF703	-1.1041	1.18129e-08	2.59009e-07
PTPRS	1.2132	1.18383e-08	2.59246e-07
PPP1R15A	-1.04211	1.23024e-08	2.69077e-07
SPTB	1.29202	1.23513e-08	2.69815e-07
MT1L	8.93464	1.38162e-08	3.01445e-07
MAP3K5	-1.3227	1.41256e-08	3.07817e-07
PCSK5	-2.87619	1.43494e-08	3.12311e-07
ENPP1	-3.70982	1.5204e-08	3.30367e-07
HSPG2	-1.2481	1.52162e-08	3.30367e-07
CCND1	-0.912999	1.57427e-08	3.4138e-07
LRRN1	5.23085	1.58863e-08	3.44074e-07
DMKN	-2.42106	1.6816e-08	3.63767e-07
YBX3	-0.978571	1.72296e-08	3.72259e-07
AC244153.1	-8.80234	1.74215e-08	3.75948e-07
IL17RD	1.53137	1.75241e-08	3.77703e-07
CBLN1	1.58265	1.81583e-08	3.90899e-07
OSGIN1	1.24139	1.81957e-08	3.91229e-07
CYP2B6	-5.37637	1.82402e-08	3.91712e-07
TNFRSF19	1.24153	1.84939e-08	3.9668e-07
UNC93A	-3.89767	1.93464e-08	4.14466e-07
SUSD4	-2.62312	1.98143e-08	4.23977e-07
TMEM47	8.85582	2.12367e-08	4.53866e-07
MTHFD2	-0.894849	2.13744e-08	4.56262e-07
SLC36A4	1.41771	2.17218e-08	4.62715e-07
KRT23	2.54928	2.17288e-08	4.62715e-07
ZC3H12A	-1.34776	2.19935e-08	4.67789e-07
UBXN10	-1.57966	2.21168e-08	4.69849e-07
PIM1	-1.09555	2.22511e-08	4.72137e-07
MIPEP	0.966754	2.24017e-08	4.74766e-07
C3orf58	3.45735	2.27055e-08	4.80632e-07
2025-03-09	-1.75287	2.30512e-08	4.87369e-07
NXPH4	-1.77535	2.32095e-08	4.90132e-07
DGKE	-1.41549	2.36454e-08	4.98744e-07
HIST1H2BK	1.52213	2.38333e-08	5.02111e-07
KRT20	-2.93066	2.50129e-08	5.26337e-07
AL109615.3	-2.45736	2.53354e-08	5.32494e-07
GJB1	-2.7379	2.62394e-08	5.50841e-07
C6orf141	-8.26835	2.63756e-08	5.53047e-07
ZMIZ1-AS1	-3.1531	2.65813e-08	5.56704e-07
APPL1	1.25306	2.70504e-08	5.6586e-07
CELSR1	1.24093	2.72658e-08	5.69695e-07
BEND7	1.43683	2.79021e-08	5.82305e-07
TRPM6	-3.07274	2.8267e-08	5.89228e-07
CAVIN1	-0.992034	3.04259e-08	6.33486e-07
LAMA2	-6.51481	3.19055e-08	6.63515e-07
ISX	1.42594	3.29402e-08	6.84231e-07
CNTNAP1	-1.64733	3.31659e-08	6.88116e-07
PBX1	1.61142	3.53001e-08	7.31539e-07
MICALL2	-1.13059	3.55563e-08	7.35991e-07
GALNT6	0.977171	3.83883e-08	7.93685e-07
MID1IP1	-1.08913	3.84378e-08	7.93784e-07
ABCG2	1.32699	3.88827e-08	8.0204e-07
FAM212B	1.55121	4.00249e-08	8.24643e-07
KCNE3	0.960627	4.05556e-08	8.34608e-07
PITPNM2	-1.4866	4.08589e-08	8.39877e-07
P2RX5	-2.60167	4.17588e-08	8.57383e-07
VWDE	-2.07896	4.40273e-08	9.02915e-07
MASTL	-1.08247	4.53536e-08	9.29044e-07
TNFRSF14-AS1	-1.76735	4.62548e-08	9.46412e-07
CYP2U1	1.30503	4.64416e-08	9.49141e-07
ZMYND15	-1.7192	4.82943e-08	9.8587e-07
LZTS3	1.61536	4.87673e-08	9.94139e-07
PTPRR	-2.01375	4.88113e-08	9.94139e-07
WNT3	-2.86283	5.09326e-08	1.03615e-06
CXCL9	-8.60411	5.12384e-08	1.04118e-06
AKR1B15	-3.80535	5.57467e-08	1.1315e-06
PTAFR	-2.2438	5.62605e-08	1.14062e-06
WARS	-0.879873	5.66704e-08	1.14762e-06
SSTR5-AS1	-8.58028	5.69734e-08	1.15245e-06
AC098679.3	3.00817	5.96875e-08	1.20597e-06
RARRES3	-1.56952	6.04011e-08	1.219e-06
LINC01133	-3.0002	6.07603e-08	1.22486e-06
LAMB1	-0.933378	6.18993e-08	1.24641e-06
TNRC6C-AS1	-1.29819	6.32796e-08	1.27276e-06
ECE1	-0.932847	6.35113e-08	1.27597e-06
NPTXR	-1.76903	6.42452e-08	1.28891e-06
FOXQ1	-1.0794	6.43325e-08	1.28891e-06
CALHM2	-1.37217	6.43729e-08	1.28891e-06
GDF15	-1.43967	6.78765e-08	1.35753e-06
FXYD6	1.44584	6.84647e-08	1.36775e-06
TIMP3	-2.21498	6.90751e-08	1.3784e-06
AK4	1.70699	7.08592e-08	1.41241e-06
MOV10	-0.906293	7.20403e-08	1.43434e-06
HOPX	8.58204	7.27369e-08	1.44659e-06
ESPN	-1.89116	7.30449e-08	1.45109e-06
SPRY4	-1.1146	7.62633e-08	1.51334e-06
KRT18	1.07692	7.69813e-08	1.52588e-06
ARAP3	-1.73127	7.83126e-08	1.55054e-06
AP000344.2	3.72109	8.02368e-08	1.58687e-06
OXCT1	-0.917617	8.05214e-08	1.59072e-06
IFI30	-1.17681	8.13981e-08	1.60626e-06
COX20	1.50991	8.25528e-08	1.62684e-06
SLC22A15	-2.58136	8.26245e-08	1.62684e-06
CPNE7	-1.12878	8.28183e-08	1.62885e-06
KIF21B	-1.56911	8.88444e-08	1.74478e-06
SLC52A3	1.08676	8.8909e-08	1.74478e-06
TOX3	-6.35891	8.9839e-08	1.76108e-06
PRKD3	-1.48085	9.01922e-08	1.76606e-06
SEMA3B	-1.27814	9.237e-08	1.80671e-06
NYNRIN	-2.35851	9.38238e-08	1.83313e-06
GLYCTK	-1.442	9.62783e-08	1.87901e-06
DCBLD1	-1.07383	9.64087e-08	1.87949e-06
PCDHAC2	-1.66669	1.01652e-07	1.97954e-06
SLITRK6	3.94934	1.01842e-07	1.98107e-06
CDKN1C	-2.24213	1.02105e-07	1.98402e-06
FRMD5	-1.16208	1.03682e-07	2.01245e-06
SYN1	-3.06093	1.06463e-07	2.06416e-06
FAM83E	-2.14912	1.09627e-07	2.1232e-06
SLC2A12	-3.09681	1.11321e-07	2.15367e-06
HAP1	1.42162	1.11556e-07	2.15587e-06
GOLT1A	-1.55127	1.16581e-07	2.25051e-06
NRAS	-1.08144	1.17077e-07	2.25765e-06
PLA2R1	1.50994	1.18831e-07	2.28898e-06
HEG1	-1.62301	1.2934e-07	2.48871e-06
KIF7	-1.41412	1.31917e-07	2.53554e-06
COL13A1	-3.01035	1.4049e-07	2.6974e-06
MBP	-1.14175	1.41346e-07	2.71091e-06
TMEM43	-0.897288	1.41851e-07	2.71767e-06
MINDY2	1.25718	1.47907e-07	2.83064e-06
MYRF	-1.042	1.48538e-07	2.83965e-06
LAT2	-1.55944	1.55986e-07	2.97884e-06
AC016717.2	-1.44242	1.58682e-07	3.02706e-06
IFNL3	-8.37512	1.60367e-07	3.05591e-06
RASSF6	-1.86938	1.62541e-07	3.09242e-06
AL121594.3	1.9535	1.62631e-07	3.09242e-06
P4HA1	-0.937535	1.63146e-07	3.09889e-06
RPS6KB1	1.00625	1.6464e-07	3.12395e-06
PHTF2	1.04291	1.67695e-07	3.1785e-06
ITGB4	-0.906333	1.74454e-07	3.30309e-06
GJC2	-1.65491	1.75123e-07	3.30921e-06
PRKD2	-0.936921	1.75149e-07	3.30921e-06
MPP7	1.13983	1.75684e-07	3.31578e-06
ADGRE5	-0.978972	1.76632e-07	3.33013e-06
LRRC2	-4.95127	1.84175e-07	3.46867e-06
SLC16A9	-2.47772	1.85047e-07	3.4814e-06
ERAP1	-1.11976	1.91969e-07	3.6078e-06
RAB36	-3.45487	1.93087e-07	3.62498e-06
SCD	0.957392	1.96824e-07	3.69123e-06
CEBPA	-1.17207	1.98994e-07	3.72799e-06
HPN	-2.42202	1.99457e-07	3.73273e-06
GBP2	-8.3801	2.00919e-07	3.75612e-06
LINC00511	-1.25713	2.07649e-07	3.87787e-06
PTPRB	-1.88751	2.10935e-07	3.93509e-06
AC008443.1	-1.92774	2.21379e-07	4.1256e-06
SDR16C5	-1.51654	2.228e-07	4.14354e-06
SMIM24	-8.30215	2.22808e-07	4.14354e-06
IRF8	0.844362	2.44891e-07	4.54944e-06
ZNF311	-1.51554	2.51158e-07	4.66099e-06
F12	-1.77606	2.57068e-07	4.76568e-06
C2orf70	-5.469	2.58111e-07	4.78003e-06
ZIC2	-2.64757	2.58911e-07	4.78985e-06
LDHA	-0.815931	2.60876e-07	4.82119e-06
NOS3	-1.51577	2.78976e-07	5.15032e-06
AKAP7	-1.71402	2.81753e-07	5.19619e-06
RIN2	-1.93889	2.82245e-07	5.19987e-06
IRS1	-3.61695	2.85338e-07	5.2514e-06
AMOT	1.24068	2.85927e-07	5.25679e-06
SORT1	1.16843	2.87967e-07	5.28882e-06
ETV4	-0.940549	2.91642e-07	5.35078e-06
CHMP5	-0.866437	2.94982e-07	5.40648e-06
UBE2Q2	-1.14993	3.08505e-07	5.6485e-06
P3H2	-3.4636	3.10046e-07	5.67088e-06
NRIP1	1.2849	3.12724e-07	5.71396e-06
EPB41L2	-1.07009	3.21667e-07	5.87132e-06
PLB1	-3.36237	3.26149e-07	5.94704e-06
PELI2	-1.9813	3.2885e-07	5.99013e-06
GARS	-0.822335	3.35239e-07	6.10026e-06
UGT1A10	-8.23558	3.37361e-07	6.13258e-06
DNM1	-0.989188	3.38077e-07	6.13932e-06
PLBD1	1.06272	3.59484e-07	6.52138e-06
TLE2	1.30588	3.70853e-07	6.72077e-06
CD44	-1.3806	3.87639e-07	7.0178e-06
CYB5R2	1.11832	3.9172e-07	7.08446e-06
P2RX6	-3.13097	3.93144e-07	7.10299e-06
SLC7A5	-0.805193	3.97085e-07	7.1669e-06
DDB2	0.952876	3.99015e-07	7.19443e-06
RAET1E	-2.45036	4.00472e-07	7.21337e-06
BBC3	-1.52415	4.05658e-07	7.29938e-06
CATSPERG	1.58367	4.06209e-07	7.3019e-06
C9orf3	1.26037	4.07202e-07	7.31182e-06
AC104024.2	-1.94052	4.07584e-07	7.31182e-06
RAD54B	0.966132	4.1294e-07	7.40042e-06
AC127521.1	-8.21859	4.18536e-07	7.49315e-06
PTGS1	-1.73918	4.24425e-07	7.59093e-06
PODXL	-0.976719	4.27191e-07	7.63271e-06
ELMO2	1.00279	4.44131e-07	7.9274e-06
KRT13	-1.6314	4.47725e-07	7.98353e-06
SH2D4A	-0.976652	4.51055e-07	8.03484e-06
CLDN4	-1.16384	4.54494e-07	8.08799e-06
MFAP3L	1.24826	4.70545e-07	8.36524e-06
CLDN7	-1.06685	4.72901e-07	8.39872e-06
PCSK6	-1.29675	4.79607e-07	8.50931e-06
RASGRF1	-3.74893	5.35002e-07	9.48267e-06
ADAM10	1.02376	5.3955e-07	9.55374e-06
PAGE4	2.92215	5.42629e-07	9.5987e-06
SLC35B3	1.02261	5.48272e-07	9.68886e-06
SDCBP2	-1.29182	5.49082e-07	9.69353e-06
MISP3	1.35642	5.53589e-07	9.7634e-06
TRPM5	1.52806	5.75643e-07	1.01423e-05
COMT	1.09969	5.98678e-07	1.05377e-05
ACY3	-2.39145	6.04404e-07	1.06279e-05
HTATIP2	0.970558	6.11904e-07	1.07492e-05
CD164L2	2.26696	6.2122e-07	1.0902e-05
SEC16B	-8.37339	6.25815e-07	1.09718e-05
SH2B3	-1.1037	6.31523e-07	1.1061e-05
TRIM34	-1.05668	6.35633e-07	1.1122e-05
SHANK2	1.38437	6.37457e-07	1.1143e-05
CAPN9	1.43158	6.41505e-07	1.12027e-05
BCAM	0.909366	6.51161e-07	1.13601e-05
JAG2	-0.943334	6.5273e-07	1.13763e-05
P3H3	-1.43966	6.5921e-07	1.1478e-05
PRAP1	-1.82422	6.64411e-07	1.15572e-05
ID1	1.13761	6.71199e-07	1.16639e-05
SPRYD3	-1.05314	6.78179e-07	1.17737e-05
CHN2	-7.55758	6.93221e-07	1.20155e-05
PROCR	-1.15566	6.93462e-07	1.20155e-05
FAM46A	-1.14802	7.10114e-07	1.2292e-05
PLD1	-1.46648	7.1772e-07	1.24116e-05
CDH11	-3.40896	7.24618e-07	1.25187e-05
GATA2	1.05779	7.53442e-07	1.3004e-05
SULT1A1	-1.0912	7.65143e-07	1.31931e-05
PMF1-BGLAP	1.61728	7.66129e-07	1.31973e-05
PHLDA2	-1.35204	8.04598e-07	1.38466e-05
HYOU1	-0.837446	8.10408e-07	1.39331e-05
PDE4A	-1.58906	8.33763e-07	1.43078e-05
APOBEC3F	-0.97282	8.33815e-07	1.43078e-05
GTF2IRD1	-0.912131	8.67744e-07	1.48519e-05
ADGRG1	-0.882718	8.67904e-07	1.48519e-05
MAGED1	0.832784	8.68036e-07	1.48519e-05
KRT8	0.951599	8.73723e-07	1.49349e-05
NR1D1	-1.19898	8.75253e-07	1.49466e-05
GCOM1	2.0211	8.80011e-07	1.50134e-05
ARHGAP23	-1.04104	8.88922e-07	1.51509e-05
TMEM80	-1.11677	9.01645e-07	1.5353e-05
SCARB1	-0.848986	9.03236e-07	1.53551e-05
ARHGAP33	1.24948	9.03495e-07	1.53551e-05
S100A4	1.29847	9.16287e-07	1.55576e-05
KRT71	-8.03843	9.55902e-07	1.62067e-05
BTBD19	-2.28894	9.56343e-07	1.62067e-05
SPTSSB	5.99728	9.69442e-07	1.64131e-05
MSLNL	1.77439	9.82465e-07	1.66177e-05
TFAP2A	1.03121	9.97311e-07	1.68528e-05
RRBP1	-0.798308	1.06401e-06	1.79628e-05
PFKP	-0.824438	1.07347e-06	1.81052e-05
FAM84B	-0.838668	1.07611e-06	1.81326e-05
DAPP1	-3.19245	1.0785e-06	1.81555e-05
KRT4	1.9082	1.0803e-06	1.81688e-05
BCAS4	1.18626	1.10195e-06	1.85152e-05
DNAAF4-CCPG1	-23.2988	1.12335e-06	1.8857e-05
AC098476.1	-4.79542	1.12919e-06	1.89216e-05
TRIM47	-1.49229	1.12933e-06	1.89216e-05
NUB1	-0.824187	1.14027e-06	1.90869e-05
CD6	-4.1149	1.17279e-06	1.96127e-05
PGF	-2.37574	1.24204e-06	2.07512e-05
NAT8L	-1.1241	1.26471e-06	2.11102e-05
KCNK1	-1.16139	1.26755e-06	2.11377e-05
TLE1	-1.19553	1.27246e-06	2.11996e-05
NT5E	-1.20509	1.28245e-06	2.13461e-05
LMAN1	-0.990216	1.29415e-06	2.15101e-05
SEMA3F	-1.0042	1.29473e-06	2.15101e-05
INO80B-WBP1	23.1198	1.35474e-06	2.24862e-05
MDFIC	1.18038	1.36908e-06	2.27029e-05
BHLHE41	-3.98481	1.37961e-06	2.28563e-05
ARMCX6	1.28956	1.40652e-06	2.32803e-05
DNMT3B	1.13938	1.42171e-06	2.35098e-05
LHFPL2	-0.963567	1.45718e-06	2.4074e-05
S100A14	-1.07923	1.48935e-06	2.45826e-05
QSOX1	-0.852225	1.52281e-06	2.51115e-05
WDR78	1.48125	1.54528e-06	2.54584e-05
SMPD3	1.40681	1.56317e-06	2.57292e-05
RGS16	-1.55134	1.5694e-06	2.58079e-05
PLEKHG1	-1.96228	1.57144e-06	2.58175e-05
TIMP1	-1.09341	1.58762e-06	2.60593e-05
LINC01270	-5.90988	1.6029e-06	2.62839e-05
NOTCH3	0.878147	1.60427e-06	2.62839e-05
B4GALNT4	1.62415	1.67592e-06	2.74326e-05
MYRIP	-2.66629	1.72464e-06	2.8204e-05
CAP2	1.36827	1.77297e-06	2.89678e-05
MYBL1	1.32247	1.78786e-06	2.91842e-05
CXXC5	-0.959095	1.81498e-06	2.95997e-05
PI3	-3.4324	1.83391e-06	2.98809e-05
SP140L	-1.02902	1.85804e-06	3.02463e-05
LAPTM4B	0.841468	1.91572e-06	3.11567e-05
ANXA6	0.850327	1.9279e-06	3.13045e-05
METRNL	-1.33107	1.92833e-06	3.13045e-05
AC025165.3	22.776	1.93985e-06	3.14628e-05
STARD13	1.3588	1.94799e-06	3.15659e-05
MAP2K3	-0.914059	1.96118e-06	3.17508e-05
KLF7	-3.36806	1.96485e-06	3.17812e-05
BLACAT1	-1.61011	2.031e-06	3.28213e-05
CA9	-7.94712	2.06004e-06	3.3254e-05
SARS	-0.808369	2.06152e-06	3.3254e-05
CDA	-1.38589	2.08992e-06	3.36815e-05
AL365181.3	-0.824218	2.09477e-06	3.3729e-05
F3	-1.19899	2.12913e-06	3.42512e-05
TMEM19	0.937874	2.13925e-06	3.43829e-05
GSDMA	-3.31588	2.17632e-06	3.49471e-05
IRS2	-1.16762	2.19275e-06	3.5151e-05
NDRG2	1.0526	2.19298e-06	3.5151e-05
KCNMB4	-2.31781	2.20541e-06	3.52997e-05
BEGAIN	-1.74663	2.20623e-06	3.52997e-05
MUC20	-1.1032	2.20852e-06	3.53046e-05
PREX1	-2.73539	2.24995e-06	3.59344e-05
ETV6	-0.996722	2.2771e-06	3.63237e-05
UTS2	-2.95964	2.27841e-06	3.63237e-05
FABP5	1.21559	2.35848e-06	3.75665e-05
HBEGF	-1.33424	2.36065e-06	3.75673e-05
SLC20A1	-0.779548	2.39657e-06	3.81048e-05
ESRP2	0.848279	2.42121e-06	3.84622e-05
PPP1R14C	1.8228	2.43755e-06	3.86871e-05
SLCO2B1	0.972421	2.44244e-06	3.87302e-05
TTLL6	1.95198	2.44811e-06	3.87853e-05
FOSL2	-0.95646	2.57679e-06	4.07877e-05
SSTR5	-7.8373	2.59041e-06	4.09668e-05
FGD3	1.13861	2.73534e-06	4.32204e-05
IFT57	-1.13268	2.74774e-06	4.33565e-05
PELI1	-0.93571	2.74884e-06	4.33565e-05
NCEH1	0.954254	2.75852e-06	4.34705e-05
BMP2	-3.62054	2.85409e-06	4.49367e-05
CCNJL	1.04364	2.90724e-06	4.5733e-05
AC008753.2	7.81459	2.92417e-06	4.59586e-05
CCDC194	-7.78376	2.94932e-06	4.63129e-05
PRR7	-1.93445	2.98463e-06	4.68261e-05
SULT1A2	-1.51596	3.03285e-06	4.75405e-05
STAT5A	-2.5896	3.04375e-06	4.76693e-05
PDIA2	-7.77628	3.14851e-06	4.92665e-05
CES5AP1	7.74186	3.19497e-06	4.99495e-05
AC104964.3	2.50476	3.24611e-06	5.07045e-05
NAV3	-7.77075	3.26961e-06	5.10266e-05
TSC22D3	-1.18618	3.36666e-06	5.2495e-05
TMSB10	-1.18416	3.43215e-06	5.34692e-05
EPN3	1.02478	3.45254e-06	5.37398e-05
PAQR7	1.04871	3.49499e-06	5.43378e-05
MCL1	-0.773273	3.49708e-06	5.43378e-05
HMGA1	-0.827515	3.51212e-06	5.45239e-05
ENPP5	0.997532	3.54461e-06	5.49802e-05
PRDM1	-3.01047	3.59434e-06	5.57029e-05
PLXNA2	-1.06726	3.6212e-06	5.60702e-05
ZC4H2	1.45609	3.64186e-06	5.6341e-05
ITGA2	-1.30682	3.66027e-06	5.65765e-05
SLC1A5	-0.816125	3.6862e-06	5.69277e-05
AC016831.1	1.37729	3.75171e-06	5.78891e-05
LIF	-1.11179	3.76766e-06	5.80848e-05
CYR61	-1.26374	3.78244e-06	5.82271e-05
MARS	-0.778492	3.78345e-06	5.82271e-05
LYSMD2	-1.24957	3.81983e-06	5.87361e-05
BIK	-1.47248	3.8293e-06	5.88308e-05
NCF4	-7.73696	3.83305e-06	5.88374e-05
ARID5B	1.10545	3.888e-06	5.96294e-05
ZNF480	0.899747	3.89502e-06	5.96855e-05
ELOVL7	-1.10405	3.91886e-06	5.99991e-05
IFNL2	-7.73128	3.93944e-06	6.02622e-05
IGFBP4	-0.996621	3.97982e-06	6.07887e-05
GAL3ST2	-3.57105	3.9807e-06	6.07887e-05
UGT1A6	-3.02508	4.00412e-06	6.10938e-05
FAM60A	-0.895741	4.10546e-06	6.25862e-05
PDZK1IP1	-2.81387	4.16444e-06	6.34309e-05
PCLO	4.21356	4.17943e-06	6.36048e-05
OLFML3	-3.21671	4.42612e-06	6.73012e-05
GJB3	-0.994673	4.44333e-06	6.75052e-05
NR4A1	-0.970611	4.48473e-06	6.80759e-05
ZNF274	-3.07551	4.55259e-06	6.9047e-05
ANXA3	0.818622	4.70709e-06	7.13293e-05
SSTR1	-3.0923	4.7765e-06	7.23194e-05
LYPD6B	-2.4631	4.84865e-06	7.33493e-05
SYNE1	-2.64813	4.9261e-06	7.44575e-05
QPCT	-7.6782	4.96847e-06	7.5034e-05
ARID3A	1.04638	5.00148e-06	7.54562e-05
WDFY4	-7.68166	5.00492e-06	7.54562e-05
CACNG8	-1.96936	5.09182e-06	7.66746e-05
PLA1A	-2.59467	5.09437e-06	7.66746e-05
AXL	-1.82058	5.11984e-06	7.69927e-05
INF2	-0.793597	5.12617e-06	7.70227e-05
RNF43	-0.845339	5.28717e-06	7.93746e-05
BCO1	-2.96919	5.31299e-06	7.96948e-05
SLC30A4	1.31775	5.41158e-06	8.11052e-05
SOCS2-AS1	1.14945	5.61691e-06	8.41115e-05
SMAD3	-0.90931	5.62447e-06	8.41539e-05
OAZ2	0.841911	5.68508e-06	8.49891e-05
IL1R2	-1.94667	5.82354e-06	8.69858e-05
MVK	0.968459	5.96243e-06	8.89855e-05
PSME1	-0.98967	6.01011e-06	8.96217e-05
MAMLD1	-1.60617	6.01922e-06	8.96824e-05
CDCA7	-0.774067	6.17715e-06	9.19442e-05
DLGAP1-AS2	-1.01942	6.18381e-06	9.19442e-05
AL137003.2	-2.89069	6.18656e-06	9.19442e-05
FBXO41	-0.978601	6.39917e-06	9.50245e-05
NQO1	0.772612	6.41232e-06	9.51401e-05
MFSD2A	-1.11945	6.57602e-06	9.74349e-05
ZBTB7A	-0.769544	6.57795e-06	9.74349e-05
ILDR2	-1.46638	6.58594e-06	9.74719e-05
DNAJC1	-0.912275	6.63747e-06	9.81527e-05
SNHG18	1.18419	6.71989e-06	9.92889e-05
SELENOP	0.865638	6.85654e-06	0.000101224
HOTAIR	2.77331	7.09944e-06	0.000104723
LCA5	1.45584	7.14908e-06	0.000105367
CPT1C	1.27864	7.23191e-06	0.0001065
DDX3Y	-4.72294	7.3741e-06	0.000108504
CALD1	-1.12633	7.52964e-06	0.000110701
CYFIP2	1.22859	7.59145e-06	0.000111517
SULT1B1	7.56264	7.63006e-06	0.000111992
PHIP	1.19436	7.77986e-06	0.000114096
AC068775.2	-7.59871	7.82045e-06	0.000114597
NFIX	-0.865716	7.87994e-06	0.000115373
RBM19	0.799773	8.04948e-06	0.000117758
SLC29A4	1.34707	8.0895e-06	0.000118247
RASGEF1B	1.46495	8.16101e-06	0.000119194
ZNF320	1.5039	8.18832e-06	0.000119494
PAQR8	0.866201	8.34469e-06	0.000121676
NBPF1	0.985182	8.48587e-06	0.000123633
LZTFL1	-0.886545	8.51632e-06	0.000123975
GCLC	0.776987	8.5575e-06	0.000124473
RHEBL1	-1.45503	8.57278e-06	0.000124593
TNFRSF10B	-0.788081	8.60168e-06	0.000124911
TRIM25	-0.859948	8.68681e-06	0.000126044
AC022075.1	-2.24411	8.7408e-06	0.000126724
EXO1	-0.86136	8.78533e-06	0.000127266
DKK1	-4.48553	8.87306e-06	0.000128432
SLC6A7	-2.85573	8.91645e-06	0.000128955
BMP1	-0.847297	9.10453e-06	0.000131567
DAG1	0.853271	9.28112e-06	0.00013401
TNS2	-1.14827	9.3127e-06	0.000134357
VIRMA	0.974772	9.4116e-06	0.000135674
HDAC5	-0.824107	9.48177e-06	0.000136574
PQLC3	0.882469	9.49157e-06	0.000136605
SSPO	1.55042	9.52546e-06	0.000136981
TSPAN8	-0.850141	9.61726e-06	0.00013819
TMEM123	-0.749684	9.73038e-06	0.000139702
CXCL5	0.758335	9.73883e-06	0.00013971
TMEM184A	0.82277	9.75162e-06	0.000139781
TRAF5	-0.920483	9.81692e-06	0.000140604
HRH1	-0.989612	9.84312e-06	0.000140865
ALDH6A1	0.947909	9.89409e-06	0.000141481
PAQR4	-0.853081	9.91261e-06	0.000141631
TMEM178B	-1.66227	9.94078e-06	0.00014192
GPR137C	1.26767	9.98014e-06	0.000142367
MANF	-0.969834	1.01454e-05	0.000144609
ARMC7	0.955158	1.03336e-05	0.000147173
CA13	-1.45056	1.04283e-05	0.000148403
QKI	1.07369	1.06119e-05	0.000150894
SQOR	-1.0327	1.06561e-05	0.000151402
AC098679.1	2.08127	1.07166e-05	0.000152139
PRKACB	-1.993	1.08212e-05	0.000153503
TNFSF13	-1.09143	1.08996e-05	0.00015449
PRKAR2B	0.969733	1.10792e-05	0.000156911
ADI1	0.851738	1.11021e-05	0.000157111
FGFRL1	-0.807089	1.11826e-05	0.000158123
TFF2	-7.54636	1.12075e-05	0.000158349
PGD	0.765032	1.15452e-05	0.000162992
NRSN2	1.04226	1.15916e-05	0.000163517
CDR2	-0.829566	1.17658e-05	0.000165842
CEACAM6	-2.54625	1.17915e-05	0.000166073
SLC6A19	-3.68296	1.1971e-05	0.000168467
SPNS3	-4.28323	1.22095e-05	0.000171688
NLRP2	-7.48592	1.22573e-05	0.000172222
GABRD	1.53896	1.25471e-05	0.000176155
RALBP1	0.840002	1.25581e-05	0.00017617
ANXA13	-7.50437	1.2617e-05	0.000176857
AXIN2	0.734344	1.29682e-05	0.000181637
DOCK11	-1.604	1.2983e-05	0.000181701
MLKL	-0.846778	1.29978e-05	0.000181764
SCEL	-2.81169	1.3057e-05	0.000182449
AC011747.1	-7.46868	1.33383e-05	0.000186233
PDP1	-0.861616	1.33701e-05	0.000186531
BICD2	0.833861	1.34245e-05	0.000187142
CLIC3	1.35337	1.35904e-05	0.000189306
GSDMD	-0.964143	1.36273e-05	0.000189672
PAIP2B	1.02963	1.37198e-05	0.000190809
AKR1C1	0.93921	1.39335e-05	0.000193515
AC239868.2	0.988491	1.39361e-05	0.000193515
KCNK5	-0.895342	1.42305e-05	0.000197448
HOXC9	1.86878	1.42897e-05	0.000198114
SLC2A1	0.698084	1.4363e-05	0.000198972
ACAT1	-0.775768	1.4374e-05	0.000198972
ELMOD2	0.862067	1.46621e-05	0.000202802
LINC01366	-7.44595	1.47092e-05	0.000203297
TBC1D10C	2.1102	1.47828e-05	0.000204154
MATR3	0.909939	1.50442e-05	0.000207602
NMRAL2P	-2.47812	1.5068e-05	0.000207648
MOCOS	-0.896564	1.50709e-05	0.000207648
RAP1B	0.694049	1.5198e-05	0.000209237
ST6GALNAC1	-1.25683	1.53369e-05	0.000210986
CREG2	-4.66685	1.55229e-05	0.00021338
SLC2A3	-1.18957	1.55369e-05	0.000213407
SLC19A3	7.4047	1.55875e-05	0.000213937
ERP44	-0.763704	1.5788e-05	0.000216522
SLC27A2	-0.824314	1.59598e-05	0.000218709
KLRC4-KLRK1	-7.44316	1.61172e-05	0.000220695
CLIC1	-0.874485	1.63772e-05	0.000224083
SERPINB5	-0.871454	1.6635e-05	0.000227435
TRIB2	-1.55041	1.66535e-05	0.000227513
ZYG11B	1.02037	1.69985e-05	0.000232047
VPS50	0.8824	1.71497e-05	0.000233931
ADAR	-0.981149	1.71819e-05	0.00023419
SERPINA5	-3.94887	1.7435e-05	0.000237458
HMCN2	-2.43859	1.755e-05	0.000238841
TAPBPL	-1.22484	1.76435e-05	0.00023993
CSRNP1	-1.03996	1.7686e-05	0.000240298
PSG8	7.39782	1.76976e-05	0.000240298
ADD3	-0.855595	1.78604e-05	0.000242323
HS2ST1	0.837194	1.79092e-05	0.000242799
CALR	-0.766638	1.83292e-05	0.000248304
CENPH	-0.82329	1.87249e-05	0.000253471
TTC30A	1.37086	1.883e-05	0.0002547
PPP1R2	0.714536	1.8864e-05	0.000254966
AL136295.5	-0.823135	1.8886e-05	0.000255069
TINCR	2.82782	1.89069e-05	0.000255157
FSBP	0.967365	1.89848e-05	0.000256013
PPP1R26	-0.737938	1.90553e-05	0.000256769
GTPBP1	-0.812485	1.91467e-05	0.000257806
JOSD1	-0.762031	1.93292e-05	0.000260066
AC016876.2	-0.880952	1.93824e-05	0.000260584
NHS	-1.39595	1.95268e-05	0.000262327
CABLES1	0.895376	1.95514e-05	0.000262459
TMEM229B	-1.93098	1.97083e-05	0.000264365
CHAD	2.40426	1.97481e-05	0.000264699
TRPM7	0.995301	1.99713e-05	0.00026749
ZCCHC2	-0.924817	1.99959e-05	0.000267617
PHGDH	-0.842598	2.02691e-05	0.000271068
SLC7A7	-0.77969	2.03259e-05	0.000271624
AC068313.1	-7.37367	2.04307e-05	0.000272819
SLC4A11	0.93856	2.06208e-05	0.000275151
PDIA3	-0.725917	2.06906e-05	0.000275875
IFNB1	-7.5172	2.07921e-05	0.000277021
CA5B	1.27931	2.16206e-05	0.000287842
ABO	0.942835	2.1703e-05	0.000288723
FABP3	-1.11675	2.17723e-05	0.000289429
CARS	-0.831867	2.19041e-05	0.000290963
ST3GAL2	-0.899789	2.195e-05	0.000291354
C12orf75	-0.865057	2.20206e-05	0.000292074
SLC44A2	0.686736	2.22854e-05	0.000295365
GYG2	0.864102	2.2509e-05	0.000298106
MAFF	-0.972361	2.27287e-05	0.000300791
GNAS	-0.715526	2.32671e-05	0.000307687
APOH	-1.94731	2.34114e-05	0.000309365
LINC01138	-4.3584	2.3509e-05	0.000310424
PEAR1	-1.03574	2.3683e-05	0.000312489
ZNF462	-1.21704	2.38161e-05	0.000314011
PDE8B	-1.64702	2.40957e-05	0.000317462
ADAT2	-0.883843	2.44364e-05	0.000321713
RRAGD	-1.52609	2.45486e-05	0.00032295
POU3F3	3.61574	2.45939e-05	0.00032325
NUP58	0.874265	2.46077e-05	0.00032325
EHD4	-0.705157	2.46527e-05	0.000323601
UBA6	-0.915648	2.49542e-05	0.000327317
RAB43	-1.10879	2.52527e-05	0.000330892
KLF13	-0.76466	2.52641e-05	0.000330892
AL359075.2	-2.77668	2.53138e-05	0.0003313
MROH6	-1.02137	2.61086e-05	0.000341272
CYP4F11	-1.05762	2.61143e-05	0.000341272
PDIA6	-0.698951	2.63336e-05	0.000343885
MIR6891	-3.50638	2.70172e-05	0.000352554
ARHGEF2	-0.753239	2.70981e-05	0.00035335
TOMM34	-0.743822	2.7403e-05	0.000357063
FXYD5	-1.05979	2.74408e-05	0.000357294
MBOAT1	-0.857334	2.78967e-05	0.000362964
TMEM45A	-1.85012	2.7979e-05	0.000363768
SOGA1	1.28427	2.83894e-05	0.000368834
BCL2L1	0.703705	2.84402e-05	0.000369223
KRT16P6	-7.3701	2.86624e-05	0.000371837
HSPD1	-0.66024	2.88383e-05	0.000373845
AC007319.1	4.12038	2.89297e-05	0.000374757
CCPG1	-0.977815	2.95007e-05	0.000381875
ITGA5	-0.736226	2.95391e-05	0.000382093
GLS2	-1.3353	2.9926e-05	0.000386816
DENND2C	1.40083	3.0131e-05	0.000389183
PPP1R1B	-4.05465	3.02211e-05	0.000390063
FOXP1	-1.33634	3.03441e-05	0.000391366
KCNC3	1.17645	3.05108e-05	0.00039323
BAHCC1	-0.884398	3.05602e-05	0.000393582
PTP4A3	-1.24483	3.07904e-05	0.000396259
AKR7L	-1.58197	3.09779e-05	0.000398383
SAT1	-0.740634	3.15497e-05	0.000405443
DYRK3	1.01183	3.20225e-05	0.000411222
ARID3B	1.05785	3.20631e-05	0.000411445
DIO3	1.62632	3.22961e-05	0.000414136
CC2D1A	0.722108	3.2551e-05	0.000417104
TRIM6	1.35397	3.27751e-05	0.000419521
LIPC	7.24137	3.27869e-05	0.000419521
TFF3	-2.64802	3.3147e-05	0.000423823
GAB2	-1.39413	3.34806e-05	0.000427781
ODF3B	-4.08419	3.35427e-05	0.000428266
TGFBI	1.51711	3.37676e-05	0.000430827
PC	0.825738	3.39512e-05	0.000432859
ARRDC2	-0.915787	3.4481e-05	0.000439298
TFEB	-1.41798	3.47962e-05	0.000442997
WNT6	-7.31356	3.52068e-05	0.000447903
CNP	-0.684845	3.53954e-05	0.00044998
PGBD1	1.09853	3.55871e-05	0.000452093
COLGALT1	-0.693152	3.58036e-05	0.000454519
EPHB2	-0.713431	3.59502e-05	0.000456053
TPM3P9	1.15247	3.60485e-05	0.000456974
CCR1	-7.24724	3.62726e-05	0.000459488
LRCH1	-0.950103	3.64701e-05	0.000461659
SMOX	-1.05397	3.75042e-05	0.000474412
RBPMS	-1.67185	3.80565e-05	0.000481056
ROCK2	0.9822	3.81507e-05	0.000481903
TAF4B	-0.919102	3.82193e-05	0.000482427
PDE2A	-1.67719	3.82817e-05	0.000482871
LRP5	-0.751292	3.91219e-05	0.00049291
CLDN3	-1.35869	3.91444e-05	0.00049291
SARM1	-1.02526	3.91608e-05	0.00049291
DNAJB9	-0.878835	3.94178e-05	0.000495463
RASEF	-1.00861	3.94194e-05	0.000495463
LINC02078	5.45395	3.9701e-05	0.000498648
ZNF706	-0.763784	4.02229e-05	0.000504847
SERTAD4-AS1	-7.29834	4.03154e-05	0.000505651
ACADSB	0.883764	4.05976e-05	0.000508831
AC073111.5	-2.40085	4.07231e-05	0.000510044
TSKU	-0.886671	4.17894e-05	0.00052303
GEMIN2	-1.0192	4.19697e-05	0.000524916
FLNC	-1.18028	4.21717e-05	0.000527072
PRR15L	-0.845971	4.25653e-05	0.000531617
C2orf68	-0.814616	4.32447e-05	0.000539723
APOE	1.38699	4.38759e-05	0.000547216
SCNN1A	-0.742031	4.41732e-05	0.000550538
LINC00173	-2.48749	4.43554e-05	0.00055242
IGSF9	1.10132	4.49286e-05	0.000558912
MUC4	-2.45335	4.49395e-05	0.000558912
AL159163.1	-7.27127	4.52309e-05	0.000561863
SFTPD	5.41303	4.52401e-05	0.000561863
PPIB	-0.8814	4.54276e-05	0.000563797
CFAP70	1.61305	4.58234e-05	0.000568312
LINC01537	-7.19508	4.63276e-05	0.000574133
KLRC4	-7.23981	4.63574e-05	0.000574133
IGFL2-AS1	-1.42889	4.64853e-05	0.000574774
HMMR	-0.768734	4.65014e-05	0.000574774
AXIN1	-0.85333	4.6522e-05	0.000574774
PSG1	7.28198	4.65386e-05	0.000574774
FAM13B	0.89416	4.68588e-05	0.000578327
DEFB132	7.17938	4.69743e-05	0.00057935
NKD2	-0.974525	4.71956e-05	0.000581675
CASC10	2.02138	4.77262e-05	0.000587807
RGS3	0.814322	5.02458e-05	0.000618409
CC2D2A	1.05695	5.0519e-05	0.000621342
GDPD5	-0.843902	5.06706e-05	0.000622775
SLC25A25	-0.941521	5.08639e-05	0.000624719
PHYHIP	-4.55513	5.10352e-05	0.000626389
PLEKHB1	1.00462	5.14932e-05	0.000631574
SPINT1	-0.784774	5.17974e-05	0.000634867
GNE	-1.75037	5.327e-05	0.000652466
TP53I3	1.01248	5.43155e-05	0.000664813
BIRC3	-1.10558	5.45811e-05	0.000667603
HOXC10	2.19882	5.48111e-05	0.000669109
IFITM10	2.17824	5.48675e-05	0.000669109
CPEB2	1.75696	5.48893e-05	0.000669109
YPEL4	-7.19323	5.49027e-05	0.000669109
MPZL3	-0.881557	5.49105e-05	0.000669109
TIPARP	-0.869142	5.49302e-05	0.000669109
C1QTNF1	-1.38076	5.7314e-05	0.000697345
TSPAN31	-0.999956	5.73268e-05	0.000697345
SIGLEC12	7.11956	5.79679e-05	0.000704661
SCN5A	2.39085	5.8671e-05	0.00071272
AC018665.1	1.59625	5.87983e-05	0.000713779
VSIR	0.858093	5.88683e-05	0.00071414
PEPD	0.746915	5.90376e-05	0.000715705
AC140479.5	-1.67164	5.92417e-05	0.000717689
DPYD	7.12637	5.94103e-05	0.000719242
GAS5	-0.796423	5.95608e-05	0.000720572
RETREG1	0.971918	5.98581e-05	0.000723676
DUSP2	-1.45515	6.02076e-05	0.000727406
AC021218.1	-7.13586	6.04919e-05	0.000730344
EXOC7	0.682415	6.12932e-05	0.000739515
SPRY2	-0.771671	6.14781e-05	0.000741171
AARS	-0.650974	6.15139e-05	0.000741171
POLR3G	-0.853758	6.16334e-05	0.000742108
RASSF4	1.178	6.18119e-05	0.000743753
MBIP	-0.731267	6.19472e-05	0.000744877
COL4A1	-7.14587	6.20742e-05	0.000745898
IGFBP2	-0.97914	6.27515e-05	0.000753527
BCL2L15	-1.26407	6.29813e-05	0.000755776
DLX3	2.06208	6.30621e-05	0.000756234
RIN1	-1.33345	6.45083e-05	0.000773055
LINC01963	1.18962	6.48527e-05	0.000776658
KRT7	-2.38504	6.50338e-05	0.000778302
TMEM136	0.987923	6.52721e-05	0.000780629
GINS4	0.751449	6.57044e-05	0.00078527
LINC01630	-7.10866	6.70771e-05	0.000801136
SERPINI1	-2.00576	6.71389e-05	0.000801308
PDE1C	-2.86325	6.71817e-05	0.000801308
HENMT1	1.10216	6.78983e-05	0.000809311
RTKN2	0.898249	6.82886e-05	0.000813418
HLA-G	-1.90238	6.83746e-05	0.000813896
ZFP57	-0.878849	6.97065e-05	0.000829195
MIF4GD	-0.933479	6.97818e-05	0.000829535
WNK4	-1.22823	7.04174e-05	0.000836531
ITM2C	-0.754133	7.14824e-05	0.000848614
RTN4RL1	-2.30499	7.17441e-05	0.000851153
ZSWIM6	-0.958784	7.2866e-05	0.000863886
AL365181.2	-0.832661	7.46355e-05	0.000884274
PCSK9	-6.27806	7.49411e-05	0.000887302
FAH	0.923396	7.61053e-05	0.000900486
PYROXD2	0.943549	7.63644e-05	0.000902951
2025-09-10	-0.738876	7.71525e-05	0.000911662
ALDH1A2	7.07488	7.72215e-05	0.000911871
PRR26	-2.08892	7.7333e-05	0.000912581
STMN1	0.675989	7.77424e-05	0.000916803
HTRA1	-1.8306	7.90339e-05	0.000931415
NCOA5	0.743443	7.91017e-05	0.000931595
HIST1H1C	1.15474	7.9538e-05	0.000936113
TMC8	-1.36524	7.96584e-05	0.000936909
AC007566.1	1.57191	7.98422e-05	0.00093845
BAK1	-0.791216	8.02841e-05	0.00094302
ATG16L1	0.706486	8.06453e-05	0.000946636
SIAH2	-0.767627	8.1233e-05	0.000952905
STK40	-0.717878	8.14843e-05	0.000955078
PDX1	-0.8747	8.15258e-05	0.000955078
RNF138	-0.68392	8.23305e-05	0.000963869
SLC7A6	0.906863	8.25557e-05	0.000965869
PNP	-0.706641	8.2723e-05	0.000966603
POR	-0.685293	8.27273e-05	0.000966603
RNF149	-0.681447	8.35096e-05	0.000975102
APLP1	1.14526	8.37626e-05	0.000977414
UTRN	1.2307	8.44147e-05	0.000984376
FAM149A	-1.81098	8.52412e-05	0.000993362
PLEKHG5	-0.785882	8.60738e-05	0.00100241
SUPT4H1	0.808919	8.66449e-05	0.0010084
QSER1	1.16202	8.68743e-05	0.0010104
PSMB10	-1.37267	8.69586e-05	0.00101072
SLC6A12	-2.1918	8.9109e-05	0.00103504
SLC25A30	0.84486	8.97321e-05	0.0010416
LANCL3	7.01582	8.98516e-05	0.0010423
EHF	1.3229	9.03488e-05	0.00104739
ST14	-0.689234	9.04851e-05	0.00104828
AL662899.3	1.12562	9.16307e-05	0.00106086
AC129926.1	7.03202	9.24189e-05	0.00106929
CERK	-0.845613	9.4187e-05	0.00108886
ADAMTSL4	1.56955	9.42328e-05	0.00108886
DYNC2H1	1.78624	9.43079e-05	0.00108902
BTG3	-0.692991	9.46535e-05	0.0010923
HOXC13-AS	7.01045	9.52754e-05	0.00109805
ANKFN1	7.01045	9.52754e-05	0.00109805
P4HB	-0.633542	9.62039e-05	0.00110803
KNDC1	1.20553	9.65666e-05	0.00111149
PSME2	-0.859323	9.75067e-05	0.00112158
LINC00672	1.5553	9.7868e-05	0.00112501
ADAMTSL2	-3.42964	9.84129e-05	0.00113054
DDN	-1.22196	9.9684e-05	0.0011444
NSUN7	1.11861	9.99523e-05	0.00114674
TRMT11	-0.726866	0.000101696	0.00116599
ID3	0.92452	0.000101783	0.00116624
PLA2G2A	-1.00231	0.000101998	0.00116795
GRB7	-0.94918	0.000102358	0.00117131
TRIM5	-0.72455	0.00010353	0.00118396
RNF20	0.697026	0.000103953	0.00118803
KLHL30	-1.6912	0.000104325	0.00119152
ZNF778	0.980503	0.000104541	0.00119321
ZBED3	-1.05932	0.000105841	0.0012068
AC127496.1	5.0975	0.000105866	0.0012068
PCOLCE2	-5.15896	0.000106402	0.00121169
MERTK	1.022	0.000106432	0.00121169
CBX5	0.978143	0.000106572	0.00121251
ZNF235	1.27748	0.000106832	0.00121468
MTFR1L	0.727164	0.000107063	0.00121654
ASPH	-0.6786	0.00010762	0.00122207
UBE2V2	0.636849	0.000109591	0.00124366
FAM131B	-1.81514	0.000110811	0.00125671
SMTN	0.762926	0.000110894	0.00125685
AL355075.5	-6.99281	0.000111504	0.00126295
TPM1	-0.699282	0.000113004	0.00127913
DRAM1	-0.814304	0.00011425	0.00129241
SLC35E3	0.822537	0.000115478	0.00130547
AKR1B1	-2.38165	0.000117094	0.00132289
SNX9	-0.719458	0.000118505	0.00133798
CYP46A1	2.98458	0.000119171	0.00134465
SLC8A1	1.97832	0.000121648	0.00137172
SNPH	1.22059	0.000122553	0.00138105
FAM222A	1.16173	0.000123179	0.00138723
PCDHGB3	3.37188	0.000124328	0.00139928
PPP1R36	1.83188	0.000124645	0.00140139
PVR	-0.679443	0.000124673	0.00140139
AMPD3	-0.99525	0.000124877	0.00140279
ITGAV	0.922053	0.000125841	0.00141272
IGLON5	2.00392	0.000125998	0.0014136
C1QL1	1.43984	0.000126149	0.0014144
MYH4	-7.00195	0.000126322	0.00141514
JAZF1	-2.25537	0.000126374	0.00141514
NR4A3	1.22563	0.000127379	0.00142549
CD58	-0.930982	0.000127707	0.00142825
PTPRK	-0.921893	0.000127854	0.001429
SLC16A10	-3.31527	0.000129139	0.00144245
ZNF783	-0.969489	0.000131523	0.00146816
REC8	-0.948173	0.000131698	0.00146906
ZNF337-AS1	1.07308	0.000131769	0.00146906
RGL2	0.684679	0.000132343	0.00147453
NR1D2	-0.787814	0.000135763	0.00151169
C1QTNF9B	2.32499	0.000135971	0.00151306
HECA	-0.83373	0.000136543	0.00151848
LINC00513	1.50287	0.000136926	0.00152178
TNFRSF11A	-1.62893	0.000137224	0.00152414
CD52	-3.06144	0.000137671	0.00152815
DUSP4	-0.795545	0.000137852	0.00152921
CPXM1	-7.09037	0.000139379	0.00154518
GJA3	1.11316	0.00014007	0.00155187
ABHD11	-0.867713	0.000140411	0.00155468
PLCL2	-1.39959	0.000140611	0.00155592
AC015802.6	1.45252	0.000143658	0.00158864
GTF2IRD2B	1.18279	0.000146315	0.00161702
GPR12	6.17847	0.000147332	0.00162676
AL138756.1	-1.24614	0.000147379	0.00162676
VEPH1	1.49094	0.000150886	0.00166443
ARL5B	-0.913629	0.000151172	0.00166655
TPD52	-0.632441	0.000151386	0.00166787
CATSPER1	-3.15927	0.000154435	0.00169961
GATB	0.797691	0.000154458	0.00169961
SH3RF3	-0.944645	0.000156139	0.00171705
TGFBR2	-0.721498	0.000159401	0.00175183
DVL1	-0.749398	0.000159802	0.00175515
DZIP3	0.964399	0.000159936	0.00175554
LCP1	1.3326	0.000160466	0.00176027
ABTB2	0.886031	0.000161514	0.0017697
DTWD2	0.95378	0.000161525	0.0017697
AC027020.2	1.06656	0.000162433	0.00177855
NFKBIZ	-0.818083	0.000164816	0.00180354
AC025154.2	-6.92838	0.000164919	0.00180354
CDK18	-0.753135	0.000165093	0.00180434
OCLN	-0.725015	0.000165363	0.00180618
TNNC1	0.94445	0.000169657	0.00185151
CYP4F29P	-2.624	0.000169767	0.00185151
NKD1	-0.971073	0.000169887	0.00185151
PRSS51	1.73304	0.00016993	0.00185151
AL645608.8	-2.18791	0.000170262	0.00185398
PRKG2	1.63234	0.000171511	0.00186644
CHMP3	0.63582	0.000172522	0.0018763
SLC43A2	-0.791929	0.000174741	0.00189889
PTHLH	-6.88516	0.000174813	0.00189889
NSMF	-0.641416	0.000175695	0.0019073
SLPI	-0.90106	0.000177137	0.00192177
ZYX	-0.795559	0.000179476	0.00194597
MYH13	-6.90299	0.000180423	0.00195504
GPRC5A	-0.669928	0.000181508	0.0019656
PLP2	-0.745234	0.000182501	0.00197414
DYRK2	-0.950801	0.000182519	0.00197414
MYO18A	-0.687308	0.000182685	0.00197473
TRIM26	-0.640587	0.000184522	0.00199338
ERMAP	0.866583	0.000186362	0.00201203
HDAC2-AS2	2.27714	0.000187141	0.00201921
GSE1	-0.733068	0.000187698	0.00202399
IDH1	0.596531	0.000188586	0.00203233
TUBB2A	-0.758696	0.00018894	0.00203492
SLC41A2	-0.833524	0.000189149	0.00203593
SLC25A28	-0.87267	0.000190469	0.0020489
TICAM1	-0.878188	0.000190909	0.00205238
CPPED1	0.780151	0.00019227	0.00206577
AZGP1	-3.50043	0.000193075	0.00207316
ARL4C	0.66094	0.000193401	0.00207541
F2R	-0.751538	0.000193901	0.00207952
ADGRG5	-1.49172	0.000196653	0.00210776
AC245041.2	1.75773	0.000196801	0.00210807
KLHL13	3.83061	0.000197228	0.00211138
NUP50-AS1	-0.810054	0.000197521	0.00211324
PAK1	-0.626371	0.000198068	0.00211782
PIM3	-0.928773	0.0002016	0.00215428
CROT	1.10182	0.000205803	0.00219764
ACOX1	0.726049	0.000205905	0.00219764
HPCAL4	1.3276	0.000208374	0.00222265
NEAT1	-0.598474	0.000209803	0.00223656
KBTBD7	0.800309	0.000215278	0.00229355
SH3BGRL	0.75895	0.000215644	0.00229607
MB	-6.91955	0.000216566	0.0023045
HECTD2	1.54037	0.000219854	0.00233809
IPO5P1	0.827716	0.000221881	0.00235823
THAP9-AS1	-0.67465	0.000225443	0.00239466
PCDH7	-3.21026	0.000225787	0.00239687
JADE2	-0.757621	0.000227768	0.00241646
A1CF	-5.05726	0.00022855	0.00242331
AC012184.2	-1.69688	0.000229349	0.00243033
RPL22L1	-0.951307	0.00023248	0.0024606
TMEM169	2.38	0.000232482	0.0024606
IDI2-AS1	3.91391	0.000233208	0.00246681
XYLT1	-1.20171	0.000233515	0.00246859
AL591806.3	-1.76981	0.000237022	0.00250417
MYLIP	-0.809655	0.000237603	0.00250842
CNTNAP3	2.62621	0.000237707	0.00250842
NDUFA4L2	-6.82396	0.000240962	0.00254126
GPATCH11	0.864501	0.000241564	0.0025461
ATF5	0.858938	0.00024171	0.00254612
CDC45	-0.772561	0.000242289	0.00255072
CARMIL2	-0.807357	0.000243609	0.00256309
BACH1	-0.80538	0.000244034	0.00256604
RBM45	0.886873	0.000245105	0.00257577
LY6E	-0.921962	0.000245694	0.00258044
SNHG1	-0.599468	0.000246104	0.00258322
LBX2-AS1	-1.02788	0.000246697	0.00258791
GSTM4	-0.697337	0.000247018	0.00258975
MOB3C	-0.760398	0.000247888	0.00259698
EGFR	-0.969789	0.000248045	0.00259698
C1GALT1	0.710711	0.000248146	0.00259698
MPP2	0.770888	0.000248791	0.0026022
KRT16	-6.09494	0.000248968	0.00260251
HIST1H2AC	1.09413	0.000251349	0.00262586
TMEM159	0.852368	0.000251743	0.00262843
NEK11	1.5943	0.000252035	0.00262993
TPM4	-0.577495	0.000253668	0.00264541
NPHP3	0.900346	0.000257553	0.00268436
SLC25A25-AS1	-0.738223	0.000258036	0.00268782
INPP4B	-2.67863	0.00025905	0.00269679
DISP1	1.27827	0.000260357	0.00270881
XBP1	-0.614585	0.000260974	0.00271364
FCHSD1	0.714308	0.000261356	0.00271603
KLRK1	-4.72079	0.000262582	0.00272716
IQANK1	0.682569	0.000263813	0.00273836
RGS6	1.86337	0.000264589	0.0027446
AC026954.2	5.1136	0.000264724	0.0027446
LINC01594	-5.01912	0.000266044	0.00275667
ATP6V0E2	0.89851	0.000269933	0.00279534
PLCE1	-0.951746	0.000273767	0.00283339
CDC42EP5	-1.25028	0.000274351	0.00283778
KIAA0040	-0.796481	0.000275364	0.00284661
ZNF615	1.4328	0.000276744	0.0028592
KDM6B	-0.775771	0.000279983	0.00289099
PSD4	0.652767	0.000281453	0.00290447
PDIA5	-0.849942	0.000285136	0.00294077
AASS	0.921673	0.000285407	0.00294186
AC015813.6	0.872363	0.000286951	0.00295606
LAMC2	-0.737855	0.000289487	0.00298045
GALNT8	-4.04671	0.000290107	0.00298511
ALAS1	-0.632787	0.000291317	0.00299583
ICAM2	-1.26872	0.000291807	0.00299907
ASGR1	1.48626	0.00029197	0.00299907
ULBP1	-0.917965	0.000293601	0.00301408
DENND2A	-3.76794	0.000294413	0.00302066
NUDT16	0.650033	0.00029611	0.00303633
FARP1	0.626661	0.000300379	0.00307832
LOXL3	-1.35294	0.000300781	0.00308066
C19orf81	-6.77514	0.000302593	0.00309744
ALPK1	-0.942105	0.000303195	0.00310181
SERPINA3	-7.25702	0.000303485	0.00310299
MYO5B	-0.718891	0.000303841	0.00310484
TMEM117	-1.12844	0.000304836	0.00311321
PTGDS	-2.63744	0.000305036	0.00311348
BLZF1	-0.703978	0.000306392	0.00312552
TFAP4	-0.815154	0.000307177	0.00313172
MTHFD1L	-0.719528	0.000309293	0.00315149
IER2	-0.866271	0.000310576	0.00316274
IGF2BP2	-0.701529	0.000311923	0.00317464
AC105749.1	-4.4898	0.000313216	0.00318598
DDO	-4.4743	0.000316421	0.00321674
PIR	0.8468	0.000319342	0.00324457
SLC4A3	-1.48852	0.000327	0.00332048
PAIP2	-0.639318	0.000333599	0.00338555
SPATC1L	1.1082	0.000335914	0.0034071
C9orf152	-0.655513	0.000336712	0.00341325
ADGRF4	-0.964526	0.000338542	0.00342984
UBL3	0.669823	0.00033912	0.00343373
PPFIBP1	-0.827424	0.000340177	0.00344247
UBE2H	-0.624581	0.00034141	0.00345298
TTC19	-0.640277	0.000344295	0.00348018
C10orf35	0.94073	0.000345892	0.00349434
SLC12A7	-0.614217	0.000346141	0.00349487
STK10	-0.751309	0.000350461	0.00353647
SLC2A10	0.692086	0.000350885	0.00353873
EBF4	-1.13323	0.000351836	0.00354632
AC116366.1	-1.68399	0.000353807	0.00356416
PRODH	1.15043	0.000354455	0.00356866
HIST2H4A	1.55925	0.000354984	0.00357196
AL109613.1	-2.02207	0.000355704	0.00357718
MYADM	0.616464	0.00035766	0.00359482
OLFM2	2.57959	0.000360067	0.00361696
LGMN	-0.662387	0.000361054	0.00362483
AC018413.1	-1.9424	0.000363257	0.00364488
WNT11	1.4517	0.000364065	0.00365093
TLNRD1	-0.779936	0.000369818	0.00370653
DUSP8	-1.48576	0.000378525	0.00379166
GMDS	-0.756827	0.000379237	0.00379664
MAFG	-0.684037	0.000380615	0.00380829
HIST1H2AG	1.71726	0.000382736	0.00382597
HIST1H4I	1.46943	0.000382813	0.00382597
RCC2	-0.568724	0.000383052	0.00382621
CHI3L1	-3.26728	0.00038856	0.00387905
AKR7A3	-1.20284	0.000389032	0.00387974
PLEKHD1	2.15855	0.000389066	0.00387974
FGFR1	0.671569	0.000393452	0.00392128
PAFAH2	0.759189	0.000395666	0.00394112
KIAA1217	-0.873121	0.000396931	0.00395151
DCAF6	0.631238	0.000405056	0.00402896
PLA2G15	0.788017	0.000405164	0.00402896
CHMP2B	-0.609542	0.000407923	0.00405412
CASP7	-0.619385	0.000409438	0.0040669
LGALS7	-4.55569	0.000410797	0.00407812
MAP1A	1.25379	0.00041346	0.00410226
IKZF3	-2.09036	0.000413869	0.00410402
NR6A1	0.856917	0.000415858	0.00412069
ERVK13-1	1.01925	0.000416013	0.00412069
AC098934.1	1.35246	0.00041853	0.00414331
CDH3	-0.636796	0.000418903	0.00414469
NOTUM	-1.25748	0.000421322	0.00416443
HIRA	-0.607775	0.000421367	0.00416443
RNF39	-1.16616	0.000423541	0.00418359
DGKZ	-0.640714	0.000425522	0.00420082
ABCA1	-2.17511	0.000427148	0.00421453
LDLR	-0.65272	0.00042871	0.00422759
MANBA	0.660845	0.000429931	0.00423567
ADORA1	-1.60869	0.000430006	0.00423567
AC127496.7	2.35303	0.000430348	0.00423583
BTG1	-0.949413	0.000430499	0.00423583
ANXA5	0.601905	0.000430898	0.0042374
OR52K3P	-4.92873	0.000431311	0.00423912
MGST2	-0.809513	0.000432207	0.00424557
CCDC92	0.899528	0.000433756	0.00425843
VASP	-0.638	0.000435464	0.00427284
PSMG3-AS1	0.931176	0.000438867	0.00430386
HPCAL1	-0.779286	0.000439154	0.00430429
PTPRM	-1.76985	0.000440051	0.0043107
EME2	0.702893	0.000440792	0.00431559
ABALON	1.02761	0.000442022	0.00432524
GLRX	-0.808388	0.000442877	0.00433122
FBP1	-6.70181	0.000447457	0.0043736
SF3A2	-0.630347	0.000449132	0.00438756
C2orf76	1.08041	0.000450894	0.00440235
RFLNA	-3.25931	0.000451983	0.00441056
OCIAD2	-0.849889	0.00045228	0.00441103
FRAS1	1.04425	0.000454209	0.00442741
OSBPL5	-0.672523	0.000459737	0.00447884
AC012531.1	2.24891	0.000463331	0.00451138
SLX1A	-1.12516	0.000465633	0.00453131
2025-09-05	1.12345	0.000466592	0.00453816
PLAGL1	-2.77527	0.000468473	0.00455395
SPECC1L-ADORA2A	-3.55379	0.000471281	0.00457875
CYP1A1	3.97855	0.000475759	0.00461972
LHX5	-4.90326	0.00047655	0.00462488
SMAD9	-1.68998	0.000479653	0.00465192
AL590004.4	-1.56408	0.00047986	0.00465192
DUSP13	-3.59916	0.000480552	0.00465608
JUNB	-0.884713	0.000483724	0.00468427
MECOM	-1.51473	0.000485374	0.00469768
CDK17	-0.876541	0.000487035	0.00471119
RASSF5	-1.10528	0.000490853	0.00474554
TES	-0.586893	0.000492165	0.00475563
GLA	-0.72611	0.000493682	0.0047677
TRIM58	-1.13505	0.000500593	0.00483181
NES	0.748519	0.000500992	0.00483304
LRRC37A11P	-4.92089	0.000501918	0.00483697
HDAC7	-0.650771	0.000501944	0.00483697
GAS7	-2.86688	0.000503126	0.00484573
ARHGAP40	-1.66864	0.000509886	0.00490817
SELENON	0.634746	0.000511095	0.00491714
KCTD7	0.909388	0.000511408	0.00491749
PLXNA1	0.69025	0.000516838	0.00496701
PRMT7	0.656718	0.000520837	0.00500274
CHPF	-0.866279	0.000524194	0.00503227
CCDC183-AS1	1.31936	0.000525018	0.00503745
FGFR3	-0.662233	0.000525737	0.00504162
EPHX4	-1.40555	0.000528697	0.00506727
TSPAN12	-0.843359	0.000529444	0.0050717
EN2	-1.11213	0.000532428	0.00509754
LUCAT1	-1.97474	0.000535064	0.00512001
SLC35A1	0.687453	0.000536582	0.00513177
AC093673.1	-1.38016	0.000537078	0.00513375
EFCAB2	0.94246	0.000539064	0.00514922
RAB38	2.59657	0.000539277	0.00514922
HIST2H4B	1.49646	0.000541514	0.00516781
ANKRD44	1.02364	0.000544485	0.00519337
UNC93B1	-0.8294	0.000545928	0.00520434
RSU1	0.621502	0.000548754	0.00522847
AF127577.4	1.58781	0.000550098	0.00523847
CXorf38	-0.730537	0.000551162	0.00524578
ACPP	-1.84417	0.000552356	0.00525433
TRIM52	0.832852	0.000554595	0.00527281
SPIN4	0.750425	0.000569698	0.0054135
DCLRE1C	-0.819469	0.000570122	0.00541463
SLCO2A1	-2.70377	0.000572946	0.00543855
DPP7	-0.892027	0.000573657	0.00544086
SERPINB1	-0.584332	0.000573802	0.00544086
AC021491.4	3.66247	0.000577744	0.00547531
TTC39B	-0.909407	0.000581844	0.00550958
GTDC1	0.824253	0.000581981	0.00550958
CBX2	-0.635367	0.000583294	0.00551907
CASKIN1	1.46827	0.000584873	0.00553107
THEM4	-0.838484	0.000586909	0.00554737
GRAMD2B	-0.862422	0.000587893	0.00555371
NOP56	-0.625436	0.000588534	0.00555681
HOXB13	0.91606	0.000588856	0.0055569
C1QTNF6	0.79844	0.000589237	0.00555754
RNF103	0.642606	0.000593326	0.00559188
LINC00893	2.03206	0.000593878	0.00559188
AKAP1	-0.586345	0.00059396	0.00559188
WWC3	-0.740864	0.000594137	0.00559188
ACADVL	-0.628308	0.000595976	0.00560622
MDGA1	-1.5102	0.000596739	0.00561042
AC109460.3	1.32066	0.000598036	0.00561964
ZNF69	1.02323	0.000599675	0.00563206
PCTP	0.777384	0.000603795	0.00566776
MMP1	-4.38344	0.000606376	0.00568898
TFCP2	0.609337	0.000610396	0.00572367
TMEM182	0.844743	0.000611301	0.00572913
NUP62CL	-1.12739	0.000613106	0.00574302
FUCA2	-0.586725	0.000615552	0.00576289
GAB1	0.821366	0.000617357	0.00577674
ST3GAL4	0.732483	0.000618677	0.00578605
ATP1A3	1.59748	0.000619504	0.00578924
DPCR1	1.59713	0.000619671	0.00578924
DENND3	-0.829002	0.000621316	0.00580156
CCL20	-4.38795	0.000628325	0.00586393
KCNC4	-1.17766	0.000629989	0.00587637
ELOVL1	0.613518	0.000632656	0.00589814
H2AFV	0.565943	0.000637574	0.00594088
PCBP3	-3.67722	0.000647161	0.00602632
FLNA	-0.645278	0.000647422	0.00602632
NAT1	0.797981	0.000648617	0.00603428
TBC1D5	0.8403	0.000656262	0.00609954
MATN2	0.693282	0.000656409	0.00609954
DOK1	-0.792508	0.000656662	0.00609954
VWA5A	1.12922	0.000658368	0.00611219
PDIA3P1	-0.715751	0.000662193	0.00614449
TMC5	-1.0938	0.000662612	0.00614516
LARP1B	-0.68639	0.000664382	0.00615836
RBM43	-0.859481	0.000671114	0.00621752
MAP3K10	-0.831005	0.000671801	0.00622064
FJX1	-1.43788	0.000673102	0.00622944
ALPPL2	1.26657	0.000680401	0.00629371
PEX1	0.722251	0.000681705	0.00630249
SPOCD1	1.32759	0.00068426	0.00632282
KATNAL1	0.874175	0.000686896	0.00634388
TOX2	-0.871804	0.000689144	0.00635911
LAT	-1.89445	0.000689261	0.00635911
CAB39	-0.57171	0.000696182	0.00641962
DLEU1	0.750404	0.000698757	0.00644003
ZNF540	1.4351	0.000702646	0.00647251
PDZD3	-2.45554	0.000709925	0.00653327
LPP-AS2	1.43815	0.000709978	0.00653327
NCDN	0.728266	0.000711095	0.00654006
DESI2	0.654126	0.00071181	0.00654006
PIP5KL1	-1.69156	0.00071182	0.00654006
ADAMTS14	-2.09084	0.000712667	0.00654445
GTF2IRD2	1.12117	0.000713533	0.00654901
CDC42BPA	0.945096	0.000715777	0.00656622
OVOL2	1.11221	0.000726027	0.00665385
UBE2B	-0.608163	0.000726079	0.00665385
ZNF718	1.35782	0.00072965	0.00668313
MYO6	-0.776952	0.00073027	0.006685
ERICH2	1.47689	0.000730607	0.006685
FRS2	0.864981	0.000733413	0.00670722
WDR74	-0.665856	0.000734296	0.00671184
PRSS2	-3.13338	0.000741109	0.00677062
RND2	2.13603	0.000742202	0.00677712
NECTIN2	-0.61974	0.000753042	0.00687258
AKR1A1	-0.690053	0.000756598	0.00690148
TMEM99	0.791519	0.000757294	0.00690428
EZH1	0.667525	0.000769401	0.00701107
MIR194-2HG	-2.40599	0.000773992	0.00704928
C5orf56	-1.36348	0.000781808	0.00711682
SOWAHB	-1.03563	0.000784249	0.00713451
AL137002.2	1.1158	0.000784555	0.00713451
AGA	-0.800872	0.000786032	0.00714428
SHOX2	1.574	0.000786956	0.00714902
SLC2A8	1.00486	0.000788974	0.00716262
AC135048.4	1.92781	0.00078926	0.00716262
SLC20A2	-0.625329	0.0007909	0.00717384
KALRN	-0.771751	0.000801102	0.00726267
PLPPR2	0.739222	0.000802729	0.00727371
SLC7A2	-0.838619	0.000803492	0.00727691
ADRA2C	-1.2448	0.000805	0.00728636
EHHADH	0.741366	0.000805356	0.00728636
MYO1E	-0.672668	0.000807476	0.00730178
SERHL	-1.96666	0.000807883	0.00730178
AL121895.2	3.42531	0.000810013	0.00731731
KIRREL1	-0.811221	0.00081108	0.00732322
RHBDF2	-0.630172	0.00081933	0.00739395
DANCR	0.788592	0.000831036	0.00749578
PCYOX1	0.696765	0.000832954	0.00750927
NEU4	-3.25417	0.000844016	0.00760513
CHIC2	-1.14054	0.000846943	0.00762764
DOK7	-1.17078	0.000854484	0.00769166
C5	0.889969	0.000855212	0.00769431
EML2	-0.677911	0.000860337	0.00773649
SEZ6L2	0.938831	0.000862808	0.0077548
ZNF488	1.14502	0.000864655	0.00776746
TRIM36	-1.41041	0.000865242	0.00776881
PCDHA1	3.23995	0.000870741	0.00781423
ARHGAP29	-0.724602	0.000873164	0.00783202
EXOC6B	0.841187	0.000875658	0.00785042
FLOT1	0.6734	0.000877933	0.00786685
AL513165.2	6.85691	0.000879792	0.00787953
FAM126B	0.89877	0.000882139	0.00789657
MDM1	0.732855	0.000884487	0.0079136
CBR3	-1.31969	0.00089395	0.00799122
H1FX	-0.820888	0.000894063	0.00799122
ZNF461	0.820449	0.000895764	0.0080024
ZNF22	0.611283	0.000897687	0.00801555
ERO1A	-0.655126	0.00090006	0.0080327
BBS4	0.827976	0.000900977	0.00803684
SVIP	0.644571	0.000902661	0.00804782
NDFIP1	0.544335	0.000903227	0.00804882
TCF7L2	-0.651951	0.000905533	0.00806533
CFAP44	0.775422	0.000910266	0.00810342
FTL	0.755459	0.000913534	0.00812844
PRKACA	0.567604	0.000914042	0.00812889
DGUOK-AS1	1.26326	0.00092217	0.00819706
[truncated: 15,762 more rows]
