# Supplementary material for: Targeting WEE1 in ARID1A/TP53 Concurrent Mutant Colorectal Cancer by Exploiting R‐Loop Accumulation and DNA Repair Deficiencies
Source: Adv Sci (Weinh). 2025 Nov 30;13(9):e12074. doi: 10.1002/advs.202512074 (PMC12904052; doi:10.1002/advs.202512074)
Supplement: Supplementary file 5 — Supplemental Table 4 [file ADVS-13-e12074-s004.xlsx]

## Sheet: Final Zscore
Table S4 CRISPR screening results (Z-score) in SNUC5 cell.
gene	MK-1775	ZN-c3
TLK2	-4.59312	-3.4673
AKT2	-1.41237	-3.19027
PRKAB1	-2.88198	-3.13919
PKMYT1	-3.27081	-2.90872
TP53RK	0.806017	-2.83347
GSG2	-2.45504	-2.68192
MPP6	-2.23891	-2.50991
WEE1	-2.84069	-2.46554
NADK	-0.488617	-2.46015
DYRK1A	-2.35353	-2.22818
PPIP5K2	-1.83505	-2.15928
PLK1	-0.511312	-2.14388
NEK7	0.112194	-1.91006
SNRK	-2.20988	-1.84735
CDK12	-0.831533	-1.79615
TRIB1	-1.57494	-1.72651
MAP3K12	-1.17831	-1.70329
PRKAA1	-1.71967	-1.62496
CKMT2	-1.76519	-1.52184
CIT	-0.79529	-1.42579
AK8	-1.3467	-1.41705
SCYL1	-1.22161	-1.41586
STRADA	-1.95083	-1.38091
RIOK2	-1.04535	-1.37007
EEF2K	-1.09549	-1.32434
PFKP	-1.92045	-1.30747
TRIM24	-1.6164	-1.30071
INSRR	-1.50636	-1.27965
CHEK1	-1.09712	-1.27423
PI4KB	-0.738201	-1.27136
CDK9	-1.72157	-1.25665
TRIM33	-1.41487	-1.21877
PDK1	-0.698106	-1.2059
MST1R	-1.2144	-1.20499
PRKAR2A	-0.645701	-1.20245
EGFR	-0.727999	-1.19694
MAPK1	-1.62269	-1.19189
DAPK3	-0.857714	-1.19066
PRKAG2	-1.78079	-1.16714
SGK494	-1.14799	-1.12874
IDNK	-1.32861	-1.12089
PRKCE	-1.20456	-1.09787
ALPK2	-0.441885	-1.09304
CDK10	-0.838807	-1.08904
PANK1	-0.918066	-1.08494
ITPKA	-0.782903	-1.08067
STK40	-1.31856	-1.07288
STYK1	-0.822936	-1.07231
RET	-1.10777	-1.06231
DGUOK	-1.25232	-1.062
SIK2	-0.792262	-1.05265
AMHR2	-0.898315	-1.05152
PRKX	-1.28987	-1.04987
SEPHS2	0.500632	-1.03881
MAPK9	-1.16774	-1.03373
NEK5	-0.775861	-1.0325
MAP3K14	-0.664673	-1.01814
PLK2	-0.476149	-1.01516
PRKACB	-0.859224	-1.01347
FYN	-1.21582	-1.00249
MLKL	-0.364585	-1.00106
CDK13	0.29187	-0.992663
ROR1	-1.07489	-0.986508
NME1-NME2	-1.1101	-0.961417
MAP3K11	-0.387381	-0.921061
COASY	-0.860753	-0.89878
SRPK2	-1.02437	-0.897302
PGM2L1	-0.690554	-0.895612
DGKH	-0.800019	-0.888375
CKM	-1.08337	-0.885332
EPHB3	-0.804731	-0.884976
PNKP	0.883888	-0.883494
FGGY	-0.773047	-0.882385
STK38L	-0.930123	-0.873173
CDK19	-0.568586	-0.866664
TESK2	-0.429979	-0.853831
MPP5	-0.0575903	-0.849212
PRKACA	-0.675293	-0.848258
DCK	-0.609081	-0.838489
LRRK1	-0.810042	-0.83732
RBKS	-0.929733	-0.8364
CDK15	-0.443208	-0.830983
MARK4	-0.586516	-0.830263
MAP2K1	-0.999286	-0.82694
CIB1	-1.03127	-0.81617
PFKFB1	-0.775092	-0.810888
ANKK1	-0.721851	-0.787063
ZAP70	-0.978518	-0.784767
RPS6KA5	0.0401589	-0.783091
CDKL4	-0.734148	-0.781662
SPHK1	-0.939828	-0.773168
GNE	-0.781671	-0.770094
FER	-0.445716	-0.76742
NEK6	-0.593393	-0.764915
DSTYK	-0.351811	-0.761449
GUCY2C	-1.14244	-0.75675
CKMT1B	-0.522623	-0.755792
PCK2	-0.549341	-0.755046
PRKG2	-0.590312	-0.75423
HIPK2	-0.294454	-0.74834
PRPS1L1	-1.06442	-0.739562
CDK5	-0.27513	-0.735131
MAST1	-0.118502	-0.733297
MINK1	-0.755695	-0.732979
EPHA1	-0.283271	-0.727659
PRPS2	-0.850747	-0.722224
EIF2AK1	-0.328037	-0.715109
PI4KA	-0.583579	-0.711217
NPR1	-0.751511	-0.707062
SBK1	-0.536803	-0.705171
GAK	-0.237839	-0.70299
CLK3	-0.824896	-0.702797
ITK	-0.684711	-0.698888
DLG3	-0.718119	-0.696639
NME4	-0.755372	-0.693313
ADPGK	-0.374839	-0.68638
PDGFRL	-0.134465	-0.685136
FUK	-0.44306	-0.684705
MAP4K1	-0.248706	-0.683858
MPP2	-0.647751	-0.67277
CAMK2D	-0.822349	-0.671896
TEX14	-0.632936	-0.670644
TKFC	-0.274717	-0.669182
FGFR2	-0.910908	-0.666342
BRAF	-1.05728	-0.666189
MAP3K19	-0.170221	-0.662002
CALM1	-0.74559	-0.660084
DYRK2	-0.702757	-0.656569
PDGFRB	-0.77919	-0.653592
TRIB2	-0.380083	-0.65029
STK11	-0.994656	-0.649975
PSKH1	-0.523449	-0.649008
MPP7	-0.323074	-0.63712
MAP2K4	-0.758589	-0.622702
KHK	-0.376609	-0.615108
RAB11FIP5	-0.268295	-0.610666
NEK8	-0.0751379	-0.607666
TESK1	-0.409073	-0.606341
MAK	-0.507232	-0.597625
YES1	-0.159535	-0.597182
MAPK7	-0.900171	-0.592329
ALK	-0.29181	-0.584749
MAP3K15	-0.294916	-0.582369
AK2	-0.751044	-0.582236
CERK	-0.715676	-0.579089
MKNK1	-0.201064	-0.574233
BLK	-0.268018	-0.568725
LATS2	-0.333353	-0.559354
SIK1	-0.952683	-0.557266
SH3BP5	-0.322004	-0.554926
CAMK1D	-0.511865	-0.553398
RAF1	-0.237741	-0.550974
RIPK4	-1.02179	-0.550482
GLYCTK	-0.797654	-0.549684
CDK17	-0.732721	-0.547674
TRIM27	-0.115651	-0.54182
Non-Targeting_Control	-0.555602	-0.539922
AGK	-0.434818	-0.53944
ARAF	-0.511205	-0.538162
TNK2	-0.457304	-0.528862
CAMKK2	-0.224073	-0.522094
MERTK	-0.398173	-0.521565
FASTKD2	0.0905744	-0.517804
STK32C	-0.751714	-0.51637
NME5	-0.756883	-0.515954
STK16	-0.179842	-0.515092
ACVR2B	-0.591258	-0.513881
MAP3K8	-0.512186	-0.510672
CSNK1A1	-0.556356	-0.509223
MKNK2	-0.311918	-0.507225
NME9	-0.376252	-0.507014
MET	-0.0428198	-0.501666
IP6K3	-0.519923	-0.500151
NMRK2	-0.201429	-0.496273
PACSIN1	-0.530896	-0.4956
TWF1	0.197566	-0.493869
NEK2	-0.962541	-0.491546
MAPK12	-0.104586	-0.49128
ACVR1B	-0.578824	-0.489909
PKN3	-0.666169	-0.489888
ATM	0.798317	-0.486853
LRRK2	-0.126442	-0.48257
IGFN1	-0.342978	-0.480268
PRKRA	-0.458412	-0.47789
CPNE3	-0.476502	-0.476388
SGK223	-0.233754	-0.475609
ERN2	-0.492113	-0.475159
ABCC1	0.00185784	-0.472831
LRGUK	-0.792432	-0.47194
ADCK1	-0.238765	-0.471033
TBK1	-0.491436	-0.468694
CSNK1G3	-0.526822	-0.46867
NIM1K	-0.462067	-0.463037
PRKAR1B	-0.501325	-0.461042
STK19	-0.323149	-0.457575
CAMK2A	-0.906871	-0.449143
FASTKD3	-0.255572	-0.446853
INSR	-0.115781	-0.445394
NUAK1	-0.408677	-0.44342
AK4	-0.560959	-0.44271
MYLK	-0.603629	-0.441779
BUB1	-0.0241985	-0.436171
SH3BP4	-0.329698	-0.429381
PHKA1	-0.0204588	-0.428355
MAP3K10	-0.746468	-0.424618
ATMIN	-0.521272	-0.424401
ACVR1C	-0.548776	-0.422419
CDC42BPA	-0.377146	-0.421699
FN3KRP	-0.74406	-0.417665
LATS1	-0.61786	-0.416543
MPP1	-0.144016	-0.416211
IRAK3	-0.113179	-0.41116
FASTK	0.0210992	-0.410384
MAP3K3	-0.681015	-0.409993
PRKCQ	-0.240876	-0.408416
DYRK3	-0.374193	-0.408126
CHUK	-0.242673	-0.407823
PXK	-1.02209	-0.405991
BTK	-0.495677	-0.404149
MAP2K6	-0.35947	-0.403006
PAPSS1	-0.424106	-0.394666
DMPK	-0.134642	-0.393614
RPS6KA2	-0.276273	-0.389425
TLK1	-0.557657	-0.381903
PEAK1	0.0631638	-0.379419
GSK3B	-0.16282	-0.376681
AKT3	-0.198322	-0.375606
BMPR1A	-0.089895	-0.375295
BRD2	-0.831078	-0.374802
FLT4	-0.728543	-0.371347
PRKD3	-0.336701	-0.368473
GK2	-0.685131	-0.366771
JAK1	-0.463744	-0.366745
CCL2	0.0364695	-0.360791
MAP3K5	-0.226581	-0.360024
AXL	0.163639	-0.359991
HKDC1	0.0147092	-0.356508
MAPK10	-0.644324	-0.356478
JAK3	-0.258554	-0.354636
EPHA6	-0.520284	-0.354296
PLXNA4	-0.486125	-0.353356
PRPS1	-0.661301	-0.351531
EPHB1	-0.200679	-0.34891
PHKG1	-0.44018	-0.346856
TSSK1B	-0.0603329	-0.344658
PRKCD	-0.451524	-0.344632
DGKE	-0.435074	-0.343345
WNK4	-0.180171	-0.337972
PIP4K2C	-0.0782144	-0.337345
GUCY2D	-0.146174	-0.336408
MARK1	-0.190239	-0.33557
MAP2K7	-0.5927	-0.329619
ABL1	-0.327015	-0.327152
ETNK2	-0.221872	-0.323693
PDGFRA	-0.162668	-0.319523
MYLK4	-0.124057	-0.317026
PRKAG3	-0.250609	-0.312572
BMPR1B	-0.303025	-0.312003
MAP4K4	-0.821581	-0.311177
MAP3K6	-0.404495	-0.310332
CSNK1D	-0.669526	-0.308591
CDK3	-0.0770699	-0.308315
LMTK2	-0.0788721	-0.308088
DCLK3	-0.53427	-0.307374
TAOK2	-0.713424	-0.303441
LIMK1	-0.465344	-0.302862
ACVRL1	-0.318048	-0.302169
AKT1	-0.0598977	-0.301603
PAK6	-0.240902	-0.295924
PIP5K1A	-0.0573639	-0.293874
BMX	-0.593216	-0.29372
BRDT	-0.0332633	-0.2903
NME8	-0.0991751	-0.290277
PIK3CB	-0.261227	-0.289851
CDK5R1	-0.305952	-0.289036
N4BP2	-0.374385	-0.283158
SRPK1	-0.723695	-0.282242
NRBP2	-0.456155	-0.281195
DCLK2	-0.36712	-0.279749
AAK1	-0.487993	-0.278963
PRKCZ	-0.279587	-0.275419
ERN1	-0.930289	-0.269806
CDKL5	-0.184489	-0.269651
EPHA8	-0.423445	-0.268661
DGKZ	-0.154705	-0.264156
CDC42BPB	0.270191	-0.26261
ICK	-0.301572	-0.258347
VRK3	-0.13859	-0.256723
CDKL1	-0.500242	-0.254432
PLK5	-0.108421	-0.253264
SRPK3	0.034802	-0.252699
CD2	-0.131557	-0.252199
PRKCI	-0.714295	-0.247972
NTRK2	-0.1894	-0.245965
ERBB2	-0.782769	-0.245843
PLXNA3	-0.0482366	-0.245074
SGK1	-0.464017	-0.244214
PIP5K1C	-0.1827	-0.241561
DAPK2	0.248636	-0.238499
MAST2	-0.544115	-0.237818
RIOK3	-0.840094	-0.231697
CDK16	-0.504815	-0.227554
FASTKD5	0.124359	-0.226487
CLK1	-0.326484	-0.225805
NAGK	-0.232247	-0.22402
MAPKAPK2	0.0202854	-0.223902
EPHA3	-0.520531	-0.221235
PKN1	-0.142696	-0.220322
PTK7	-0.16817	-0.218973
NEK4	-0.00559488	-0.217666
RFK	-1.6572	-0.217025
COL4A3BP	0.237461	-0.213767
MPP4	-0.606002	-0.213684
C8orf44-SGK3	-0.048885	-0.211089
MAP4K5	0.00840626	-0.211063
MAPK11	-0.693274	-0.21043
RPS6KL1	-0.114677	-0.206936
SIK3	-0.135159	-0.206751
RIPK1	-0.301618	-0.205991
MAP2K5	-0.156009	-0.202321
PFKFB4	-0.251515	-0.201983
PRKG1	-0.622109	-0.199873
SLAMF6	-0.307106	-0.199651
LIMK2	-0.0593252	-0.198859
MOS	-0.511542	-0.197853
PRKCH	-0.95366	-0.197124
TPD52L3	-0.0247922	-0.195475
RPS6KA4	1.00977	-0.194313
TAOK1	-0.039637	-0.193092
PDK4	-0.213193	-0.192118
TWF2	-0.616393	-0.191944
GALK2	-0.106553	-0.189053
PAK4	-0.305784	-0.187773
CSNK1G1	-0.342575	-0.185333
WNK2	-0.299867	-0.184279
GUCY2F	-0.0543061	-0.182372
RPS6KA6	-0.30762	-0.181762
CASK	0.20582	-0.180434
ROS1	-0.497307	-0.177509
TEC	-0.180013	-0.17633
FPGT-TNNI3K	-0.0856526	-0.175668
KDR	-0.497913	-0.174032
PNCK	-0.266997	-0.172971
TGFBR1	-0.23782	-0.171913
STK32B	-0.0264758	-0.168809
PAK3	-0.0603868	-0.164174
PKD2	0.443599	-0.163372
PRKCB	-0.359471	-0.162187
PIK3CD	-0.132881	-0.162162
MAP3K7	0.0612609	-0.155126
STK25	-0.129914	-0.15381
LYN	-0.0172347	-0.149452
NME1	-0.433123	-0.145829
SBK2	-0.0820391	-0.143165
HK3	-0.109306	-0.142954
PIK3C2B	-0.0519962	-0.142788
TK1	-0.773041	-0.133189
CSNK1G2	-0.152844	-0.132342
PRKD2	-0.540207	-0.129467
GSAP	-0.122426	-0.129014
HK1	-0.159268	-0.128394
EPHA4	0.125796	-0.127874
JAK2	-0.0697539	-0.127742
GRK7	-0.183294	-0.126557
PINK1	-0.460034	-0.124781
HIPK4	-0.101074	-0.121319
MYO3B	0.131833	-0.118106
NPR2	-0.531872	-0.118102
BCKDK	0.020829	-0.116063
GRK4	-0.0692667	-0.115557
DGKA	-0.163125	-0.113302
MAP3K9	-0.480135	-0.11323
MAP4K3	-0.329261	-0.1119
PIK3R1	-0.128793	-0.105573
MAST4	-0.00518474	-0.104491
RPS6KB2	0.828494	-0.1035
RP2	-0.0966114	-0.0973825
AK9	-0.117706	-0.0971964
SBK3	0.213997	-0.0970997
ABL2	0.011706	-0.0965415
HUNK	0.155722	-0.0950336
NME7	-0.0151168	-0.0916491
RPS6KC1	-0.203836	-0.0898781
NEK11	-0.0287742	-0.0886019
ITPKC	0.0558526	-0.0877514
NUAK2	0.495012	-0.0861063
FGR	-0.321308	-0.0849514
TGFBR2	-0.382359	-0.0819585
CDC42BPG	-0.22371	-0.0810899
PFKFB2	-0.546677	-0.0803589
IRAK2	0.0389883	-0.0793544
MUSK	-0.0266652	-0.078169
NMRK1	-0.320144	-0.0780994
STK39	-0.488004	-0.0780195
TSSK4	-0.125027	-0.0778417
CARD11	-0.101915	-0.0737997
GALK1	-0.15984	-0.0664059
DAPK1	-0.160573	-0.0588142
STK17A	0.20624	-0.0574462
OSR1	-0.0347706	-0.0565753
WEE2	0.215995	-0.0526233
POMK	-0.418373	-0.051411
CAMK2G	0.102863	-0.049024
AK3	0.210162	-0.0487013
PGK2	-0.462573	-0.0480675
PHKG2	-0.302655	-0.0461869
XYLB	0.194738	-0.0461732
C17orf75	-0.0109498	-0.0440046
KALRN	-0.0420309	-0.0439115
RYK	0.0116146	-0.0429921
IKBKE	-0.306814	-0.0426662
CAMK4	0.0383511	-0.0394386
STK10	0.241056	-0.039115
FRK	0.340132	-0.0387886
PHKA2	0.061097	-0.0368226
CMPK2	-0.410714	-0.0346254
CDKL3	0.0485089	-0.033088
EPHA7	-0.253222	-0.0320851
TYK2	0.213142	-0.0284897
LTK	0.00856414	-0.0248416
TK2	0.153662	-0.023191
PBK	-0.0904319	-0.0214974
RPS6KB1	0.255622	-0.0197204
MAPK15	-0.317901	-0.0173733
AURKB	0.315866	-0.0170113
PLK3	0.474124	-0.0162453
ARSG	-0.108952	-0.0145667
IGF1R	-0.140861	-0.0139137
DGKI	-0.432522	-0.0136022
MAP4K2	0.161242	-0.0126381
PRKACG	0.156546	-0.0117842
PRKAG1	0.264264	-0.0112738
CAMK1G	-0.139426	-0.00951754
IRAK1	-0.163679	-0.00570997
PAPSS2	-0.0910619	-0.00501989
ADRBK1	-0.833426	-0.00267983
PKLR	-0.0717306	-0.00172765
OBSCN	0.340178	0.00162632
STK33	0.553848	0.00199966
CRKL	-0.720837	0.0028813
PIP4K2A	-0.360291	0.00403524
TBRG4	-0.00710764	0.00490924
PRKAA2	0.0891154	0.00802297
PRKAB2	0.124343	0.0111355
PRKCG	-0.19546	0.0178523
ADK	0.854035	0.0183056
MAGI3	0.274203	0.0191007
SCYL2	-0.0064089	0.0199232
PAK2	-1.03766	0.0242154
CAMK1	0.25724	0.0252099
FGFR4	-0.147336	0.0310937
PIK3C2A	0.261264	0.0324395
PTK2B	0.356351	0.0343545
ULK2	0.160732	0.0373984
RNASEL	-0.126496	0.0377556
PANK3	0.0238638	0.0395812
PHKB	0.390303	0.0404339
ALPK1	0.0764068	0.0407661
SYK	0.327892	0.0410046
CDK7	0.953718	0.0422795
CDK18	-0.624206	0.0423095
ERBB4	0.649865	0.0438007
EIF2AK3	-0.0340797	0.0487276
FES	-0.0543743	0.0491673
HSPB8	0.132928	0.0500911
MPP3	0.270035	0.0529098
AK5	0.172587	0.0558499
MYO3A	0.0617377	0.056069
GCK	0.642064	0.0575994
ACVR1	0.137028	0.0619263
IP6K1	0.162125	0.0656776
ADCK4	0.544959	0.0691597
TGFBR3	0.134008	0.0697094
TEK	0.0296807	0.070162
DCLK1	0.0725706	0.0729718
KSR2	0.266528	0.0738547
NEK3	0.170718	0.0743635
IP6K2	-0.00557772	0.0747986
BCR	0.0387481	0.0798238
CAMKV	-0.0161885	0.0811846
CROT	-0.0735452	0.0826705
CSNK1E	0.412731	0.0839489
STK31	0.458823	0.0888137
PASK	-0.336607	0.08919
TRPM6	0.363691	0.0903501
DDR1	-0.0195833	0.0963127
MAPK8	0.318381	0.0993389
PRKAR1A	-0.37103	0.103313
FGFR3	-0.49827	0.106588
PIM1	-0.00786854	0.106708
MARK3	-0.14424	0.114119
TSSK3	0.214051	0.1154
NOL9	-0.920993	0.127299
PRKD1	-0.0590841	0.128336
DYRK1B	0.294126	0.128611
CDK11B	0.594295	0.129211
NRK	0.475037	0.131163
GSK3A	0.0317112	0.134789
AK1	-0.376165	0.135367
ADCK2	0.0781305	0.135417
ERBB3	-0.476384	0.137117
PIK3R3	0.149799	0.139426
PKD1	0.0249063	0.143125
TAF1L	0.217765	0.14558
CHEK2	0.32449	0.146532
AK7	-0.175783	0.148476
SPEG	-0.15708	0.151039
PIK3R5	-0.254525	0.151231
TNK1	0.233564	0.153191
NLK	0.333284	0.153401
TXK	0.375907	0.154175
PKM	0.290658	0.154259
BMPR2	-0.239639	0.162158
CKB	-0.280797	0.167577
IKBKB	0.062127	0.170374
PI4K2A	0.412869	0.170447
TNIK	-0.276519	0.172016
TPK1	-0.107964	0.173746
DYRK4	0.0660974	0.175504
NEK10	0.212742	0.175803
ROCK2	0.266141	0.181893
MAP3K13	0.241357	0.187705
PIM2	0.312417	0.188869
MAPK4	0.113893	0.190961
NUP62	0.569774	0.193384
TAOK3	-0.504752	0.197237
HIPK1	0.501389	0.200594
CDKL2	-0.266768	0.201368
DTYMK	-0.618	0.20246
TRIO	0.217235	0.212899
MAPK6	-0.115054	0.215607
NME3	0.532942	0.217231
BRD3	-0.117357	0.219489
BMP2K	0.372459	0.222098
MAST3	0.331797	0.223309
STRADB	-0.304191	0.233299
PIP4K2B	0.40776	0.235522
NEK9	0.159901	0.237426
BRSK1	0.621289	0.241689
CIB4	0.366203	0.243069
MAPK3	0.229206	0.244066
PIK3C2G	-0.0968877	0.247214
CAMKK1	0.408228	0.24767
EPHA2	0.433539	0.251088
TYRO3	0.302451	0.25157
CLK4	0.847256	0.262305
CHKB	-0.063264	0.262422
IRAK4	-0.213238	0.264884
MST1	-0.153849	0.268967
PSKH2	0.394112	0.278272
TJP2	0.773071	0.27993
GK5	-0.0232427	0.282463
MASTL	-0.0649613	0.283142
MYLK3	0.468617	0.284199
ROCK1	0.844488	0.285694
GK	-0.129169	0.290956
MAGI1	-0.0525914	0.295111
CDK1	1.32787	0.299263
ADRBK2	0.529173	0.301835
FGFR1	-0.0727395	0.305204
PRKAR2B	0.334961	0.306518
FLT3	-0.085262	0.309278
PDK3	0.130001	0.309653
PLAU	0.0199275	0.315623
NTRK1	0.215344	0.316619
STK24	0.318756	0.316888
MAPKAPK3	0.0443005	0.318306
ROR2	0.547254	0.323137
DGKB	0.223742	0.329932
AATK	0.486979	0.334229
PIK3CG	0.472673	0.33965
TTBK2	0.330515	0.341714
MEX3B	-0.0302835	0.349613
OXSR1	0.432198	0.350315
TSSK6	0.183308	0.350494
DGKK	0.460189	0.353086
TIE1	0.002389	0.355382
TRIB3	0.376004	0.355926
MAPK13	-0.209494	0.356467
CSNK1A1L	0.412328	0.358777
MORN2	-0.39197	0.359957
ACVR2A	0.242792	0.361363
DLG1	0.201997	0.370324
ULK3	0.159876	0.370487
MAPKAPK5	-0.0391379	0.373293
HIPK3	0.278059	0.373361
CALM3	-0.304564	0.374365
ADCK5	-0.904228	0.375118
PIM3	0.430449	0.375673
DCAKD	0.332797	0.379534
STKLD1	0.260997	0.381172
TNNI3K	0.343607	0.382204
MORN1	0.267639	0.386388
AURKC	-0.169388	0.38661
XRCC6BP1	0.685447	0.393922
STK4	0.325607	0.39443
TAB1	0.189214	0.3996
BRSK2	0.427541	0.400721
EXOSC10	-0.747469	0.40204
CDK14	0.432761	0.405736
SLK	0.11546	0.406532
NTPCR	0.377858	0.411604
TTBK1	-0.0944376	0.411875
PAK1	0.568788	0.412294
UCK1	0.0603584	0.426571
ITPKB	0.35226	0.429211
NME2	-0.639517	0.432507
PDK2	0.378309	0.43495
MATK	0.734567	0.437665
VRK1	0.606317	0.444002
CDK4	-0.397959	0.45274
MELK	0.137638	0.453793
EPHB4	0.414529	0.460141
KIAA1804	0.257099	0.466296
FLT1	0.617288	0.468165
WNK3	0.294394	0.469376
GRK5	0.327361	0.478863
PKN2	0.265256	0.485272
RPS6KA3	0.502399	0.489526
STK26	-0.528847	0.494681
NADK2	0.721644	0.50172
DDR2	0.747394	0.510587
FGFRL1	-0.145812	0.512077
ZAK	0.635396	0.514768
KIT	0.155527	0.515851
SNX16	0.754147	0.516259
FXN	0.358405	0.518207
STK3	0.695601	0.522485
STK36	0.0830934	0.525172
RIPK2	0.538203	0.53424
EPHA10	0.371665	0.537063
CERKL	0.0350271	0.543157
TAF9	0.533056	0.552892
DGKG	0.291383	0.554264
PRKCA	0.709182	0.558234
SPHK2	0.798157	0.560134
PIP5KL1	0.537054	0.560722
GRK6	0.576996	0.565667
PKDCC	1.09942	0.565765
MTOR	0.981896	0.567913
SCYL3	1.02538	0.56793
CHKA	1.22858	0.569658
ILK	0.687811	0.581771
PDIK1L	0.679639	0.582199
ADCK3	0.311355	0.587444
STK32A	0.0182313	0.589509
SGK3	0.127866	0.595956
TSSK2	0.382555	0.602406
ULK4	0.649261	0.602712
EPHB6	0.486	0.605595
UHMK1	0.18587	0.618736
PDPK1	0.0906758	0.619895
SHPK	0.429993	0.625948
PIP5K1B	-0.14808	0.637836
LMTK3	0.283124	0.641166
MARK2	0.685593	0.641434
EPHB2	0.389068	0.642226
PPIP5K1	0.503863	0.649735
PCK1	0.976071	0.653471
CDK11A	1.10009	0.657352
DGKQ	0.332353	0.660594
MVK	1.55692	0.666022
DGKD	0.516771	0.669923
MOK	-0.0731395	0.688324
CDK20	0.733328	0.697777
PMVK	0.402206	0.704428
PI4K2B	0.726003	0.70548
ALPK3	0.78115	0.708602
PANK4	0.290173	0.710713
GTF2H1	1.21111	0.71422
TAF1	1.68423	0.719965
EIF2AK2	0.874058	0.725542
LCK	0.869021	0.766355
NTRK3	0.413596	0.781143
EPHA5	0.583377	0.783186
UCK2	0.239221	0.784879
STK35	0.84476	0.792591
PAK7	1.09384	0.81385
FN3K	0.741927	0.814367
PRKDC	0.84709	0.828287
VRK2	0.425647	0.828713
MAP3K1	0.148432	0.84068
CSNK2A2	1.36421	0.84609
PIKFYVE	0.796976	0.854033
PIK3CA	1.1381	0.859369
TBCK	0.442896	0.876881
MAP3K2	0.805199	0.878525
ETNK1	1.28731	0.886004
CSK	0.445065	0.8917
PTK2	0.430765	0.894769
RIPK3	0.723813	0.922401
STK17B	0.897888	0.936229
PFKL	-0.557292	0.961949
HCK	1.41192	0.9652
CLP1	0.213397	0.966933
NEK1	1.19747	0.973405
FASTKD1	1.42491	0.988388
PFKFB3	1.34199	0.998316
KSR1	0.710803	1.0435
PIK3R4	0.439974	1.04888
IPPK	0.649493	1.05605
LAMTOR3	-0.439815	1.05783
CDK6	0.785644	1.07685
DOLK	2.04534	1.09975
NRBP1	0.509223	1.12204
PDXK	0.134664	1.13045
HUS1	0.00273339	1.14511
SRMS	0.998427	1.14742
ULK1	1.14784	1.16144
UCKL1	1.37593	1.16576
ALDH18A1	1.54624	1.17145
ATR	0.976058	1.17968
TTN	1.0804	1.19938
TPR	0.766025	1.23451
CLK2	1.35338	1.2461
CSNK2A1	1.9313	1.24853
CSF1R	0.869767	1.2491
RPS6KA1	0.712028	1.25778
RIOK1	1.29894	1.26505
MAP2K2	0.804723	1.27553
PRPF4B	0.504835	1.28713
MAP2K3	1.23253	1.31205
PTK6	1.23957	1.3132
SGK2	1.69496	1.31327
PLK4	0.902731	1.31899
MYT1	1.39472	1.35574
SH3BP5L	0.737102	1.40795
CKMT1A	1.26014	1.47217
CSNK2B	1.44851	1.57828
HK2	1.49207	1.5892
PGK1	1.37282	1.59794
EIF2AK4	1.60516	1.61323
CMPK1	2.84593	1.66052
TRPM7	1.32203	1.66298
PANK2	1.90227	1.70917
MAP3K4	1.31185	1.74407
MYLK2	1.8712	1.77225
CAMK2B	1.96963	1.7844
PAN3	1.5228	1.79146
SRC	1.88839	1.8209
LRPPRC	1.24823	1.82358
WNK1	2.62805	1.8301
ACTR2	1.79901	1.83015
MAPK14	1.51306	1.89969
NME6	1.53944	1.98461
CAD	0.800441	2.22296
SRM	1.69347	2.30581
PIK3C3	2.14679	2.33232
PFKM	2.2204	2.37871
ITPK1	2.635	2.40555
SMG1	3.19897	2.41644
GUK1	0.0855249	2.5982
TRRAP	3.45653	2.71732
AURKA	2.92649	2.75891
TRIM28	2.99442	3.0404
BAZ1B	2.2698	3.13704
BRD4	3.34515	3.42626
IPMK	4.55539	3.78811
TTK	2.83334	3.8743
CDC7	3.3757	4.32604
BUB1B	4.65074	4.69023
CKS2	5.21894	4.79414
CKS1B	7.79992	7.69677
CDK2	12.0168	11.595
