# Supplementary material for: Targeting WEE1 in ARID1A/TP53 Concurrent Mutant Colorectal Cancer by Exploiting R‐Loop Accumulation and DNA Repair Deficiencies
Source: Adv Sci (Weinh). 2025 Nov 30;13(9):e12074. doi: 10.1002/advs.202512074 (PMC12904052; doi:10.1002/advs.202512074)
Supplement: Supplementary file 6 — Supplemental Table 5 [file ADVS-13-e12074-s005.xlsx]

## Sheet: sgRNA
Table S5 sgRNA, siRNAs and primers used in this article.
sgRNA	sequence
ARID1A-sg1	5'-ATGGTCATCGGGTACCGCTG-3'
ARID1A-sg2	5'-CCCTGTTGACCATACCCGCT-3'
ARID1A-sg3	5'-TCAATGACCTCCAGTAAGGG-3'
TP53-sg1	5'-AGATGGCCATGGCGCGGACG-3'
TP53-sg2	5'-GTTGATTCCACACCCCCGCC-3'
TP53-sg3	5'-AGCACATGACGGAGGTTGTG-3'
AKT2-sg1	5'-CATCGAGAGGACCTTCCACG-3'
AKT2-sg2	5'-CAATGATGACTTCCTTCCGC-3'
AKT2-sg3	5'-GACCCCATGGACTACAAGTG-3'

## Sheet: siRNA
siRNA	Sequence
siFOS-1	UUCUAGUUGGUCUGUCUCC(dT)(dT)	sense
siFOS-1	GGAGACAGACCAACUAGAA(dT)(dT)	antisense
siFOS-2	UCGGUCUUCAGCUCCAUGC(dT)(dT)	sense
siFOS-2	GCAUGGAGCUGAAGACCGA(dT)(dT)	antisense
siJUN-1	CAAUAUUCAAGCGCGACAA(dT)(dT)	sense
siJUN-1	UUGUCGCGCUUGAAUAUUG(dT)(dT)	antisense
siJUN-2	CACUUCAGUUAGGACCUAA(dT)(dT)	sense
siJUN-2	UUAGGUCCUAACUGAAGUG(dT)(dT)	antisense
siJUNB-1	GCCUCUCUCUACACGACUA(dT)(dT)	sense
siJUNB-1	UAGUCGUGUAGAGAGAGGC(dT)(dT)	antisense
siJUNB-2	CGACGACCACCAUCAGCUA(dT)(dT)	sense
siJUNB-2	UAGCUGAUGGUGGUCGUCG(dT)(dT)	antisense
siATF3-1	GAGAAACCUCUUUAUCCAA(dT)(dT)	sense
siATF3-1	UUGGAUAAAGAGGUUUCUC(dT)(dT)	antisense
siATF3-2	GCUGAACUGAAGGCUCAGAUU(dT)(dT)	sense
siATF3-2	AAUCUGAGCCUUCAGUUCAGC(dT)(dT)	antisense

## Sheet: siRNAs
siRNA	Sequence
siATF3-1	GAGAAACCUCUUUAUCCAA(dT)(dT)	sense
siATF3-1	UUGGAUAAAGAGGUUUCUC(dT)(dT)	antisense
siATF3-2	GCUGAACUGAAGGCUCAGAUU(dT)(dT)	sense
siATF3-2	AAUCUGAGCCUUCAGUUCAGC(dT)(dT)	antisense
