# Supplementary material for: Targeting WEE1 in ARID1A/TP53 Concurrent Mutant Colorectal Cancer by Exploiting R‐Loop Accumulation and DNA Repair Deficiencies
Source: Adv Sci (Weinh). 2025 Nov 30;13(9):e12074. doi: 10.1002/advs.202512074 (PMC12904052; doi:10.1002/advs.202512074)
Supplement: Supplementary file 7 — Supplemental Table 6 [file ADVS-13-e12074-s001.xlsx]

## Sheet: Antibodies
Table S6 Antibodies and drugs used in this article.
Antibodies	Catalog Number	Vendor
ARID1A	12354	Cell Signaling Technologies
P53	10442-1-AP	Proteintech
P21	2947	Cell Signaling Technologies
CDK1 (total)	77055	Cell Signaling Technologies
CDK1 (phospho-Y15)	4539	Cell Signaling Technologies
AKT (total)	9272	Cell Signaling Technologies
AKT (phospho-S473)	4060	Cell Signaling Technologies
AKT2	3063	Cell Signaling Technologies
H2A.X (phospho-S139)	2577	Cell Signaling Technologies
S9.6 (binding protein)	MABE1095	Sigma-Aldrich
nucleolin	14574	Cell Signaling Technologies
RNASEH1	15606-1-AP	Proteintech
ATF3	18665	Cell Signaling Technologies
β-actin	AF7018	Affinity
α-tubulin	11224-1-AP	Proteintech
Anti-rabbit IgG-HRP	ARG65351	Arigo
Goat Anti-Rabbit AlexaFluor 488	4412	Cell Signaling Technologies
Goat Anti-Mouse AlexaFluor 647	ab150115	Abcam
Ki-67	GB151142	ServiceBio
CD31	GB120005	ServiceBio
TUNEL	AFIHC004	Hunan AiFang Biotechnology

## Sheet: Drugs
Drugs	Catalog Number	Vendor
MK-1775	S1525	Selleck
MK-2206	S1078	Selleck
ZN-c3	E1000	Selleck
